# Supplementary material for: Sequencing and De Novo Assembly of the Western Tarnished Plant Bug (Lygus hesperus) Transcriptome
Source: PLoS One. 2013 Jan 24;8(1):e55105. doi: 10.1371/journal.pone.0055105 (PMC3554660; doi:10.1371/journal.pone.0055105)
Supplement: Table S1 — Results from a tBLASTn analysis of deposited L. hesperus proteins (Sept, 2012) against the adult L. hesperus transcriptome. (XLSX) [file pone.0055105.s008.xlsx]

## Sheet: deposited Lh protein vs  Lh454 
Table S1. Results from a tBLASTn analysis of deposited L. hesperus proteins (Sept, 2012) against the adult L. hesperus transcriptome.
Query	Description	Isotig #	E Value	% Pairwise Identity	Query coverage	Sequence Length
gi|183181276|gb|ACC44797.1|	polygalacturonase	isotig16221	0	0.956	1	365
gi|183181278|gb|ACC44798.1|	polygalacturonase	isotig14599	0	0.994	1	349
gi|183181280|gb|ACC44799.1|	polygalacturonase	isotig16221	0	0.967	1	365
gi|183181578|gb|ACC44844.1|	polygalacturonase	isotig14599	0	0.966	1	349
gi|183181580|gb|ACC44845.1|	polygalacturonase	isotig14599	0	0.983	1	349
gi|341575558|gb|AEK80436.1|	G-protein alpha s subunit	isotig23094	0	0.988	0.664	251
gi|341575560|gb|AEK80437.1|	G-protein alpha q subunit	isotig18100	0	1	1	353
gi|341575562|gb|AEK80438.1|	G-protein alpha i subunit	isotig27131	0	1	1	355
gi|14599860|gb|AAK71135.1|	trypsin precursor LhP1	isotig29375	8.12e-161	0.983	0.9966	290
gi|306994572|gb|ADN20192.1|	cytochrome oxidase subunit 1, partial (mitochondrion)	isotig11868	3.57e-88	0.886	1	219
gi|306994574|gb|ADN20193.1|	cytochrome oxidase subunit 1, partial (mitochondrion)	isotig11868	3.57e-88	0.886	1	219
gi|306994578|gb|ADN20195.1|	cytochrome oxidase subunit 1, partial (mitochondrion)	isotig11868	2.89e-80	0.879	0.9952	206
gi|306994576|gb|ADN20194.1|	cytochrome oxidase subunit 1, partial (mitochondrion)	isotig11868	1.57e-79	0.874	1	206
gi|347824150|gb|AEP26317.1|	cytochrome oxidase subunit 1, partial (mitochondrion)	isotig11868	1.18e-62	0.905	1	148
gi|347824152|gb|AEP26318.1|	cytochrome oxidase subunit 1, partial (mitochondrion)	isotig11868	1.18e-62	0.905	1	148
gi|347824154|gb|AEP26319.1|	cytochrome oxidase subunit 1, partial (mitochondrion)	isotig11868	1.18e-62	0.905	1	148
gi|347824156|gb|AEP26320.1|	cytochrome oxidase subunit 1, partial (mitochondrion)	isotig11868	1.18e-62	0.905	1	148
gi|347824158|gb|AEP26321.1|	cytochrome oxidase subunit 1, partial (mitochondrion)	isotig11868	1.18e-62	0.905	1	148
gi|347824160|gb|AEP26322.1|	cytochrome oxidase subunit 1, partial (mitochondrion)	isotig11868	1.18e-62	0.905	1	148
gi|347824162|gb|AEP26323.1|	cytochrome oxidase subunit 1, partial (mitochondrion)	isotig11868	1.18e-62	0.905	1	148
gi|347824164|gb|AEP26324.1|	cytochrome oxidase subunit 1, partial (mitochondrion)	isotig11868	1.18e-62	0.905	1	148
gi|347824166|gb|AEP26325.1|	cytochrome oxidase subunit 1, partial (mitochondrion)	isotig11868	1.18e-62	0.905	1	148
gi|347824168|gb|AEP26326.1|	cytochrome oxidase subunit 1, partial (mitochondrion)	isotig11868	1.18e-62	0.905	1	148
gi|347824170|gb|AEP26327.1|	cytochrome oxidase subunit 1, partial (mitochondrion)	isotig11868	1.18e-62	0.905	1	148
gi|347824172|gb|AEP26328.1|	cytochrome oxidase subunit 1, partial (mitochondrion)	isotig11868	1.18e-62	0.905	1	148
gi|347824178|gb|AEP26331.1|	cytochrome oxidase subunit 1, partial (mitochondrion)	isotig11868	1.18e-62	0.905	1	148
gi|347824180|gb|AEP26332.1|	cytochrome oxidase subunit 1, partial (mitochondrion)	isotig11868	1.18e-62	0.905	1	148
gi|347824182|gb|AEP26333.1|	cytochrome oxidase subunit 1, partial (mitochondrion)	isotig11868	1.18e-62	0.905	1	148
gi|347824184|gb|AEP26334.1|	cytochrome oxidase subunit 1, partial (mitochondrion)	isotig11868	1.18e-62	0.905	1	148
gi|347824188|gb|AEP26336.1|	cytochrome oxidase subunit 1, partial (mitochondrion)	isotig11868	1.18e-62	0.905	1	148
gi|347824190|gb|AEP26337.1|	cytochrome oxidase subunit 1, partial (mitochondrion)	isotig11868	1.18e-62	0.905	1	148
gi|347824192|gb|AEP26338.1|	cytochrome oxidase subunit 1, partial (mitochondrion)	isotig11868	1.18e-62	0.905	1	148
gi|347824194|gb|AEP26339.1|	cytochrome oxidase subunit 1, partial (mitochondrion)	isotig11868	1.18e-62	0.905	1	148
gi|347824196|gb|AEP26340.1|	cytochrome oxidase subunit 1, partial (mitochondrion)	isotig11868	1.18e-62	0.905	1	148
gi|347824198|gb|AEP26341.1|	cytochrome oxidase subunit 1, partial (mitochondrion)	isotig11868	1.18e-62	0.905	1	148
gi|347824200|gb|AEP26342.1|	cytochrome oxidase subunit 1, partial (mitochondrion)	isotig11868	1.18e-62	0.905	1	148
gi|347824202|gb|AEP26343.1|	cytochrome oxidase subunit 1, partial (mitochondrion)	isotig11868	1.18e-62	0.905	1	148
gi|347824204|gb|AEP26344.1|	cytochrome oxidase subunit 1, partial (mitochondrion)	isotig11868	1.18e-62	0.905	1	148
gi|347824206|gb|AEP26345.1|	cytochrome oxidase subunit 1, partial (mitochondrion)	isotig11868	1.18e-62	0.905	1	148
gi|347824208|gb|AEP26346.1|	cytochrome oxidase subunit 1, partial (mitochondrion)	isotig11868	1.18e-62	0.905	1	148
gi|347824210|gb|AEP26347.1|	cytochrome oxidase subunit 1, partial (mitochondrion)	isotig11868	1.18e-62	0.905	1	148
gi|347824174|gb|AEP26329.1|	cytochrome oxidase subunit 1, partial (mitochondrion)	isotig11868	3.5e-62	0.899	1	148
gi|347824176|gb|AEP26330.1|	cytochrome oxidase subunit 1, partial (mitochondrion)	isotig11868	3.5e-62	0.899	1	148
gi|347824186|gb|AEP26335.1|	cytochrome oxidase subunit 1, partial (mitochondrion)	isotig11868	3.5e-62	0.899	1	148
gi|317039447|gb|ADU87276.1|	cytochrome oxidase subunit 2, partial (mitochondrion)	isotig11867	2.43e-44	0.846	1	117
gi|317039435|gb|ADU87268.1|	cytochrome oxidase subunit 2, partial (mitochondrion)	isotig11867	3.05e-44	0.855	1	117
gi|317039438|gb|ADU87270.1|	cytochrome oxidase subunit 2, partial (mitochondrion)	isotig11867	3.05e-44	0.855	1	117
gi|317039441|gb|ADU87272.1|	cytochrome oxidase subunit 2, partial (mitochondrion)	isotig11867	3.05e-44	0.855	1	117
gi|317039444|gb|ADU87274.1|	cytochrome oxidase subunit 2, partial (mitochondrion)	isotig11867	3.05e-44	0.855	1	117
gi|317039450|gb|ADU87278.1|	cytochrome oxidase subunit 2, partial (mitochondrion)	isotig11867	3.05e-44	0.855	1	117
gi|317039453|gb|ADU87280.1|	cytochrome oxidase subunit 2, partial (mitochondrion)	isotig11867	3.05e-44	0.855	1	117
gi|317039458|gb|ADU87283.1|	cytochrome oxidase subunit 2, partial (mitochondrion)	isotig11867	3.05e-44	0.855	1	117
gi|317039461|gb|ADU87285.1|	cytochrome oxidase subunit 2, partial (mitochondrion)	isotig11867	3.05e-44	0.855	1	117
gi|317039464|gb|ADU87287.1|	cytochrome oxidase subunit 2, partial (mitochondrion)	isotig11867	3.05e-44	0.855	1	117
gi|317039476|gb|ADU87295.1|	cytochrome oxidase subunit 2, partial (mitochondrion)	isotig11867	3.05e-44	0.855	1	117
gi|317039479|gb|ADU87297.1|	cytochrome oxidase subunit 2, partial (mitochondrion)	isotig11867	3.05e-44	0.855	1	117
gi|317039473|gb|ADU87293.1|	cytochrome oxidase subunit 2, partial (mitochondrion)	isotig11867	4.74e-44	0.855	1	117
gi|317039432|gb|ADU87266.1|	cytochrome oxidase subunit 2, partial (mitochondrion)	isotig11867	4.78e-44	0.846	1	117
gi|317039426|gb|ADU87262.1|	cytochrome oxidase subunit 2, partial (mitochondrion)	isotig11867	1.01e-43	0.846	1	117
gi|319774847|gb|ADV74720.1|	cytochrome oxidase subunit 2, partial (mitochondrion)	isotig11867	1.01e-43	0.846	1	117
gi|317039470|gb|ADU87291.1|	cytochrome oxidase subunit 2, partial (mitochondrion)	isotig11867	1.3e-43	0.846	1	117
gi|317039485|gb|ADU87301.1|	cytochrome oxidase subunit 2, partial (mitochondrion)	isotig11867	1.3e-43	0.846	1	117
gi|317039482|gb|ADU87299.1|	cytochrome oxidase subunit 2, partial (mitochondrion)	isotig11867	1.69e-43	0.846	1	117
gi|317039429|gb|ADU87264.1|	cytochrome oxidase subunit 2, partial (mitochondrion)	isotig11867	4.05e-43	0.829	1	117
gi|317039467|gb|ADU87289.1|	cytochrome oxidase subunit 2, partial (mitochondrion)	isotig11867	5.03e-43	0.838	1	117
gi|317039431|gb|ADU87265.1|	cytochrome oxidase subunit 1, partial (mitochondrion)	isotig11867	1.19e-41	0.803	1	117
gi|317039425|gb|ADU87261.1|	cytochrome oxidase subunit 1, partial (mitochondrion)	isotig11867	3.67e-41	0.821	1	117
gi|317039434|gb|ADU87267.1|	cytochrome oxidase subunit 1, partial (mitochondrion)	isotig11867	3.67e-41	0.821	1	117
gi|317039437|gb|ADU87269.1|	cytochrome oxidase subunit 1, partial (mitochondrion)	isotig11867	3.67e-41	0.821	1	117
gi|317039440|gb|ADU87271.1|	cytochrome oxidase subunit 1, partial (mitochondrion)	isotig11867	3.67e-41	0.821	1	117
gi|317039443|gb|ADU87273.1|	cytochrome oxidase subunit 1, partial (mitochondrion)	isotig11867	3.67e-41	0.821	1	117
gi|317039449|gb|ADU87277.1|	cytochrome oxidase subunit 1, partial (mitochondrion)	isotig11867	3.67e-41	0.821	1	117
gi|317039452|gb|ADU87279.1|	cytochrome oxidase subunit 1, partial (mitochondrion)	isotig11867	3.67e-41	0.821	1	117
gi|317039455|gb|ADU87281.1|	cytochrome oxidase subunit 1, partial (mitochondrion)	isotig11867	3.67e-41	0.821	1	117
gi|317039457|gb|ADU87282.1|	cytochrome oxidase subunit 1, partial (mitochondrion)	isotig11867	3.67e-41	0.821	1	117
gi|317039460|gb|ADU87284.1|	cytochrome oxidase subunit 1, partial (mitochondrion)	isotig11867	3.67e-41	0.821	1	117
gi|317039463|gb|ADU87286.1|	cytochrome oxidase subunit 1, partial (mitochondrion)	isotig11867	3.67e-41	0.821	1	117
gi|317039475|gb|ADU87294.1|	cytochrome oxidase subunit 1, partial (mitochondrion)	isotig11867	3.67e-41	0.821	1	117
gi|317039478|gb|ADU87296.1|	cytochrome oxidase subunit 1, partial (mitochondrion)	isotig11867	3.67e-41	0.821	1	117
gi|317039481|gb|ADU87298.1|	cytochrome oxidase subunit 1, partial (mitochondrion)	isotig11867	3.67e-41	0.821	1	117
gi|317039484|gb|ADU87300.1|	cytochrome oxidase subunit 1, partial (mitochondrion)	isotig11867	6.85e-41	0.812	1	117
gi|317039469|gb|ADU87290.1|	cytochrome oxidase subunit 1, partial (mitochondrion)	isotig11867	1.2e-40	0.812	1	117
gi|317039466|gb|ADU87288.1|	cytochrome oxidase subunit 1, partial (mitochondrion)	isotig11867	1.79e-40	0.812	1	117
gi|317039472|gb|ADU87292.1|	cytochrome oxidase subunit 1, partial (mitochondrion)	isotig11867	2.26e-40	0.812	1	117
gi|317039446|gb|ADU87275.1|	cytochrome oxidase subunit 1, partial (mitochondrion)	isotig11867	2.38e-40	0.812	1	117
gi|317039428|gb|ADU87263.1|	cytochrome oxidase subunit 1, partial (mitochondrion)	isotig11867	3.92e-38	0.803	1	117
