# Supplementary material for: Sequencing and De Novo Assembly of the Western Tarnished Plant Bug (Lygus hesperus) Transcriptome
Source: PLoS One. 2013 Jan 24;8(1):e55105. doi: 10.1371/journal.pone.0055105 (PMC3554660; doi:10.1371/journal.pone.0055105)
Supplement: Table S2 — Top hits from a BLASTx search against the non-redundant protein database. Analysis performed with an e-value cutoff of 1e −5. (XLSX) [file pone.0055105.s009.xlsx]

## Sheet: Supp Table 2
Table S2. Top hits from a BLASTx search against the non-redundant protein database. Analysis performed with an e-value cutoff of 1.0e-5.
Sequence name	Sequence desc.	Sequence length	Hit desc.	Hit ACC	E-Value	Similarity	Score	Alignment length	Positives
isotig00001	ras-related protein rab-35-like	6165	gi|383852954|ref|XP_003701990.1|PREDICTED: ras-related protein Rab-35-like [Megachile rotundata]	XP_003701990	9.18011e-95	95	356.295	200	190
isotig00002	ras-related protein rab-35-like	5991	gi|383852954|ref|XP_003701990.1|PREDICTED: ras-related protein Rab-35-like [Megachile rotundata]	XP_003701990	8.89943e-95	95	356.295	200	190
isotig00003	beta lactamase domain	5061	gi|260810582|ref|XP_002600039.1|hypothetical protein BRAFLDRAFT_265332 [Branchiostoma floridae] >gi|229285324|gb|EEN56051.1| hypothetical protein BRAFLDRAFT_265332 [Branchiostoma floridae]	XP_002600039	1.31723e-83	73	318.931	264	194
isotig00004	ras-related protein rab-35-like	5166	gi|383852954|ref|XP_003701990.1|PREDICTED: ras-related protein Rab-35-like [Megachile rotundata]	XP_003701990	7.59193e-95	95	356.295	200	190
isotig00005	beta lactamase domain	4887	gi|242025339|ref|XP_002433082.1|ETHE1 protein, putative [Pediculus humanus corporis] >gi|212518609|gb|EEB20344.1| ETHE1 protein, putative [Pediculus humanus corporis]	XP_002433082	4.81584e-83	78	317.005	229	180
isotig00006	ras-related protein rab-35-like	4201	gi|383852954|ref|XP_003701990.1|PREDICTED: ras-related protein Rab-35-like [Megachile rotundata]	XP_003701990	6.06897e-95	95	356.295	200	190
isotig00007	beta lactamase domain	4136	gi|260810582|ref|XP_002600039.1|hypothetical protein BRAFLDRAFT_265332 [Branchiostoma floridae] >gi|229285324|gb|EEN56051.1| hypothetical protein BRAFLDRAFT_265332 [Branchiostoma floridae]	XP_002600039	1.05565e-83	73	318.931	264	194
isotig00008	beta lactamase domain	4136	gi|260810582|ref|XP_002600039.1|hypothetical protein BRAFLDRAFT_265332 [Branchiostoma floridae] >gi|229285324|gb|EEN56051.1| hypothetical protein BRAFLDRAFT_265332 [Branchiostoma floridae]	XP_002600039	1.05565e-83	73	318.931	264	194
isotig00009	glyoxalase domain-containing protein 4-like	4062	gi|383862762|ref|XP_003706852.1|PREDICTED: glyoxalase domain-containing protein 4-like [Megachile rotundata]	XP_003706852	1.04131e-59	77	239.195	202	156
isotig00010	beta lactamase domain	4079	gi|260810582|ref|XP_002600039.1|hypothetical protein BRAFLDRAFT_265332 [Branchiostoma floridae] >gi|229285324|gb|EEN56051.1| hypothetical protein BRAFLDRAFT_265332 [Branchiostoma floridae]	XP_002600039	1.03926e-83	73	318.931	264	194
isotig00011	beta lactamase domain	4079	gi|260810582|ref|XP_002600039.1|hypothetical protein BRAFLDRAFT_265332 [Branchiostoma floridae] >gi|229285324|gb|EEN56051.1| hypothetical protein BRAFLDRAFT_265332 [Branchiostoma floridae]	XP_002600039	1.03926e-83	73	318.931	264	194
isotig00012	beta lactamase domain	4039	gi|260810582|ref|XP_002600039.1|hypothetical protein BRAFLDRAFT_265332 [Branchiostoma floridae] >gi|229285324|gb|EEN56051.1| hypothetical protein BRAFLDRAFT_265332 [Branchiostoma floridae]	XP_002600039	1.02719e-83	73	318.931	264	194
isotig00013	beta lactamase domain	4039	gi|260810582|ref|XP_002600039.1|hypothetical protein BRAFLDRAFT_265332 [Branchiostoma floridae] >gi|229285324|gb|EEN56051.1| hypothetical protein BRAFLDRAFT_265332 [Branchiostoma floridae]	XP_002600039	1.02719e-83	73	318.931	264	194
isotig00014	beta lactamase domain	3982	gi|260810582|ref|XP_002600039.1|hypothetical protein BRAFLDRAFT_265332 [Branchiostoma floridae] >gi|229285324|gb|EEN56051.1| hypothetical protein BRAFLDRAFT_265332 [Branchiostoma floridae]	XP_002600039	1.0108e-83	73	318.931	264	194
isotig00015	beta lactamase domain	3982	gi|260810582|ref|XP_002600039.1|hypothetical protein BRAFLDRAFT_265332 [Branchiostoma floridae] >gi|229285324|gb|EEN56051.1| hypothetical protein BRAFLDRAFT_265332 [Branchiostoma floridae]	XP_002600039	1.0108e-83	73	318.931	264	194
isotig00016	beta lactamase domain	3962	gi|242025339|ref|XP_002433082.1|ETHE1 protein, putative [Pediculus humanus corporis] >gi|212518609|gb|EEB20344.1| ETHE1 protein, putative [Pediculus humanus corporis]	XP_002433082	3.82138e-83	78	317.005	229	180
isotig00017	beta lactamase domain	3962	gi|242025339|ref|XP_002433082.1|ETHE1 protein, putative [Pediculus humanus corporis] >gi|212518609|gb|EEB20344.1| ETHE1 protein, putative [Pediculus humanus corporis]	XP_002433082	3.82138e-83	78	317.005	229	180
isotig00018	beta lactamase domain	3875	gi|260810582|ref|XP_002600039.1|hypothetical protein BRAFLDRAFT_265332 [Branchiostoma floridae] >gi|229285324|gb|EEN56051.1| hypothetical protein BRAFLDRAFT_265332 [Branchiostoma floridae]	XP_002600039	9.83855e-84	73	318.931	264	194
isotig00019	ras-related protein rab-35-like	3881	gi|383852954|ref|XP_003701990.1|PREDICTED: ras-related protein Rab-35-like [Megachile rotundata]	XP_003701990	5.57058e-95	95	356.295	200	190
isotig00020	myeloid leukemia factor	3930	gi|345488994|ref|XP_001602461.2|PREDICTED: myeloid leukemia factor-like [Nasonia vitripennis]	XP_001602461	3.58429e-41	50	177.563	324	162
isotig00021	myeloid leukemia factor	3930	gi|345488994|ref|XP_001602461.2|PREDICTED: myeloid leukemia factor-like [Nasonia vitripennis]	XP_001602461	3.58429e-41	50	177.563	324	162
isotig00022	myeloid leukemia factor	3933	gi|345488994|ref|XP_001602461.2|PREDICTED: myeloid leukemia factor-like [Nasonia vitripennis]	XP_001602461	3.58739e-41	50	177.563	324	162
isotig00023	myeloid leukemia factor	3933	gi|345488994|ref|XP_001602461.2|PREDICTED: myeloid leukemia factor-like [Nasonia vitripennis]	XP_001602461	3.58739e-41	50	177.563	324	162
isotig00024	beta lactamase domain	3905	gi|242025339|ref|XP_002433082.1|ETHE1 protein, putative [Pediculus humanus corporis] >gi|212518609|gb|EEB20344.1| ETHE1 protein, putative [Pediculus humanus corporis]	XP_002433082	3.75911e-83	78	317.005	229	180
isotig00025	beta lactamase domain	3905	gi|242025339|ref|XP_002433082.1|ETHE1 protein, putative [Pediculus humanus corporis] >gi|212518609|gb|EEB20344.1| ETHE1 protein, putative [Pediculus humanus corporis]	XP_002433082	3.75911e-83	78	317.005	229	180
isotig00026	beta lactamase domain	3865	gi|242025339|ref|XP_002433082.1|ETHE1 protein, putative [Pediculus humanus corporis] >gi|212518609|gb|EEB20344.1| ETHE1 protein, putative [Pediculus humanus corporis]	XP_002433082	3.7255e-83	78	317.005	229	180
isotig00027	beta lactamase domain	3865	gi|242025339|ref|XP_002433082.1|ETHE1 protein, putative [Pediculus humanus corporis] >gi|212518609|gb|EEB20344.1| ETHE1 protein, putative [Pediculus humanus corporis]	XP_002433082	3.7255e-83	78	317.005	229	180
isotig00028	myeloid leukemia factor	3900	gi|345488994|ref|XP_001602461.2|PREDICTED: myeloid leukemia factor-like [Nasonia vitripennis]	XP_001602461	3.56496e-41	50	177.563	324	162
isotig00029	myeloid leukemia factor	3900	gi|345488994|ref|XP_001602461.2|PREDICTED: myeloid leukemia factor-like [Nasonia vitripennis]	XP_001602461	3.56496e-41	50	177.563	324	162
isotig00030	myeloid leukemia factor	3873	gi|345488994|ref|XP_001602461.2|PREDICTED: myeloid leukemia factor-like [Nasonia vitripennis]	XP_001602461	3.53697e-41	50	177.563	324	162
isotig00031	myeloid leukemia factor	3873	gi|345488994|ref|XP_001602461.2|PREDICTED: myeloid leukemia factor-like [Nasonia vitripennis]	XP_001602461	3.53697e-41	50	177.563	324	162
isotig00032	myeloid leukemia factor	3876	gi|345488994|ref|XP_001602461.2|PREDICTED: myeloid leukemia factor-like [Nasonia vitripennis]	XP_001602461	3.54008e-41	50	177.563	324	162
isotig00033	myeloid leukemia factor	3876	gi|345488994|ref|XP_001602461.2|PREDICTED: myeloid leukemia factor-like [Nasonia vitripennis]	XP_001602461	3.54008e-41	50	177.563	324	162
isotig00034	myeloid leukemia factor	3833	gi|345488994|ref|XP_001602461.2|PREDICTED: myeloid leukemia factor-like [Nasonia vitripennis]	XP_001602461	3.49653e-41	56	177.563	243	137
isotig00035	myeloid leukemia factor	3833	gi|345488994|ref|XP_001602461.2|PREDICTED: myeloid leukemia factor-like [Nasonia vitripennis]	XP_001602461	3.49653e-41	56	177.563	243	137
isotig00036	myeloid leukemia factor	3836	gi|345488994|ref|XP_001602461.2|PREDICTED: myeloid leukemia factor-like [Nasonia vitripennis]	XP_001602461	3.49964e-41	56	177.563	243	137
isotig00037	myeloid leukemia factor	3836	gi|345488994|ref|XP_001602461.2|PREDICTED: myeloid leukemia factor-like [Nasonia vitripennis]	XP_001602461	3.49964e-41	56	177.563	243	137
isotig00038	beta lactamase domain	3808	gi|242025339|ref|XP_002433082.1|ETHE1 protein, putative [Pediculus humanus corporis] >gi|212518609|gb|EEB20344.1| ETHE1 protein, putative [Pediculus humanus corporis]	XP_002433082	3.66308e-83	78	317.005	229	180
isotig00039	beta lactamase domain	3808	gi|242025339|ref|XP_002433082.1|ETHE1 protein, putative [Pediculus humanus corporis] >gi|212518609|gb|EEB20344.1| ETHE1 protein, putative [Pediculus humanus corporis]	XP_002433082	3.66308e-83	78	317.005	229	180
isotig00040	myeloid leukemia factor	3843	gi|345488994|ref|XP_001602461.2|PREDICTED: myeloid leukemia factor-like [Nasonia vitripennis]	XP_001602461	3.50586e-41	50	177.563	324	162
isotig00041	myeloid leukemia factor	3843	gi|345488994|ref|XP_001602461.2|PREDICTED: myeloid leukemia factor-like [Nasonia vitripennis]	XP_001602461	3.50586e-41	50	177.563	324	162
isotig00042	beta lactamase domain	3701	gi|242025339|ref|XP_002433082.1|ETHE1 protein, putative [Pediculus humanus corporis] >gi|212518609|gb|EEB20344.1| ETHE1 protein, putative [Pediculus humanus corporis]	XP_002433082	3.5481e-83	78	317.005	229	180
isotig00043	myeloid leukemia factor	3803	gi|345488994|ref|XP_001602461.2|PREDICTED: myeloid leukemia factor-like [Nasonia vitripennis]	XP_001602461	3.46542e-41	56	177.563	243	137
isotig00044	myeloid leukemia factor	3803	gi|345488994|ref|XP_001602461.2|PREDICTED: myeloid leukemia factor-like [Nasonia vitripennis]	XP_001602461	3.46542e-41	56	177.563	243	137
isotig00045	myeloid leukemia factor	3776	gi|345488994|ref|XP_001602461.2|PREDICTED: myeloid leukemia factor-like [Nasonia vitripennis]	XP_001602461	3.43742e-41	56	177.563	243	137
isotig00046	myeloid leukemia factor	3776	gi|345488994|ref|XP_001602461.2|PREDICTED: myeloid leukemia factor-like [Nasonia vitripennis]	XP_001602461	3.43742e-41	56	177.563	243	137
isotig00047	myeloid leukemia factor	3779	gi|345488994|ref|XP_001602461.2|PREDICTED: myeloid leukemia factor-like [Nasonia vitripennis]	XP_001602461	3.44053e-41	56	177.563	243	137
isotig00048	myeloid leukemia factor	3779	gi|345488994|ref|XP_001602461.2|PREDICTED: myeloid leukemia factor-like [Nasonia vitripennis]	XP_001602461	3.44053e-41	56	177.563	243	137
isotig00049	myeloid leukemia factor	3746	gi|345488994|ref|XP_001602461.2|PREDICTED: myeloid leukemia factor-like [Nasonia vitripennis]	XP_001602461	3.40631e-41	56	177.563	243	137
isotig00050	myeloid leukemia factor	3746	gi|345488994|ref|XP_001602461.2|PREDICTED: myeloid leukemia factor-like [Nasonia vitripennis]	XP_001602461	3.40631e-41	56	177.563	243	137
isotig00051	glyoxalase domain-containing protein 4-like	3611	gi|383862762|ref|XP_003706852.1|PREDICTED: glyoxalase domain-containing protein 4-like [Megachile rotundata]	XP_003706852	9.14112e-60	77	239.195	202	156
isotig00052	beta lactamase domain	3485	gi|260810582|ref|XP_002600039.1|hypothetical protein BRAFLDRAFT_265332 [Branchiostoma floridae] >gi|229285324|gb|EEN56051.1| hypothetical protein BRAFLDRAFT_265332 [Branchiostoma floridae]	XP_002600039	8.71463e-84	73	318.931	264	194
isotig00053	myeloid leukemia factor	3417	gi|345488994|ref|XP_001602461.2|PREDICTED: myeloid leukemia factor-like [Nasonia vitripennis]	XP_001602461	3.07465e-41	50	177.563	324	162
isotig00054	myeloid leukemia factor	3420	gi|345488994|ref|XP_001602461.2|PREDICTED: myeloid leukemia factor-like [Nasonia vitripennis]	XP_001602461	3.07776e-41	50	177.563	324	162
isotig00055	beta lactamase domain	3311	gi|242025339|ref|XP_002433082.1|ETHE1 protein, putative [Pediculus humanus corporis] >gi|212518609|gb|EEB20344.1| ETHE1 protein, putative [Pediculus humanus corporis]	XP_002433082	3.13184e-83	78	317.005	229	180
isotig00056	myeloid leukemia factor	3387	gi|345488994|ref|XP_001602461.2|PREDICTED: myeloid leukemia factor-like [Nasonia vitripennis]	XP_001602461	3.04346e-41	50	177.563	324	162
isotig00057	myeloid leukemia factor	3360	gi|345488994|ref|XP_001602461.2|PREDICTED: myeloid leukemia factor-like [Nasonia vitripennis]	XP_001602461	3.0154e-41	50	177.563	324	162
isotig00058	myeloid leukemia factor	3363	gi|345488994|ref|XP_001602461.2|PREDICTED: myeloid leukemia factor-like [Nasonia vitripennis]	XP_001602461	3.01852e-41	50	177.563	324	162
isotig00059	myeloid leukemia factor	3320	gi|345488994|ref|XP_001602461.2|PREDICTED: myeloid leukemia factor-like [Nasonia vitripennis]	XP_001602461	2.97486e-41	56	177.563	243	137
isotig00060	myeloid leukemia factor	3323	gi|345488994|ref|XP_001602461.2|PREDICTED: myeloid leukemia factor-like [Nasonia vitripennis]	XP_001602461	2.97798e-41	56	177.563	243	137
isotig00061	myeloid leukemia factor	3330	gi|345488994|ref|XP_001602461.2|PREDICTED: myeloid leukemia factor-like [Nasonia vitripennis]	XP_001602461	2.98421e-41	50	177.563	324	162
isotig00062	myeloid leukemia factor	3290	gi|345488994|ref|XP_001602461.2|PREDICTED: myeloid leukemia factor-like [Nasonia vitripennis]	XP_001602461	2.94368e-41	56	177.563	243	137
isotig00063	myeloid leukemia factor	3263	gi|345488994|ref|XP_001602461.2|PREDICTED: myeloid leukemia factor-like [Nasonia vitripennis]	XP_001602461	2.91561e-41	56	177.563	243	137
isotig00064	myeloid leukemia factor	3266	gi|345488994|ref|XP_001602461.2|PREDICTED: myeloid leukemia factor-like [Nasonia vitripennis]	XP_001602461	2.91873e-41	56	177.563	243	137
isotig00065	myeloid leukemia factor	3233	gi|345488994|ref|XP_001602461.2|PREDICTED: myeloid leukemia factor-like [Nasonia vitripennis]	XP_001602461	2.88443e-41	56	177.563	243	137
isotig00066	glyoxalase domain-containing protein 4-like	3097	gi|383862762|ref|XP_003706852.1|PREDICTED: glyoxalase domain-containing protein 4-like [Megachile rotundata]	XP_003706852	7.67091e-60	77	239.195	202	156
isotig00067	ras-related protein rab-35-like	3150	gi|383852954|ref|XP_003701990.1|PREDICTED: ras-related protein Rab-35-like [Megachile rotundata]	XP_003701990	4.39375e-95	95	356.295	200	190
isotig00068	beta lactamase domain	3054	gi|260810582|ref|XP_002600039.1|hypothetical protein BRAFLDRAFT_265332 [Branchiostoma floridae] >gi|229285324|gb|EEN56051.1| hypothetical protein BRAFLDRAFT_265332 [Branchiostoma floridae]	XP_002600039	7.49639e-84	73	318.931	264	194
isotig00069	beta lactamase domain	2880	gi|242025339|ref|XP_002433082.1|ETHE1 protein, putative [Pediculus humanus corporis] >gi|212518609|gb|EEB20344.1| ETHE1 protein, putative [Pediculus humanus corporis]	XP_002433082	2.66732e-83	78	317.005	229	180
isotig00070	glyoxalase domain-containing protein 4-like	2777	gi|383862762|ref|XP_003706852.1|PREDICTED: glyoxalase domain-containing protein 4-like [Megachile rotundata]	XP_003706852	6.77086e-60	77	239.195	202	156
isotig00072	beta lactamase domain	2566	gi|260810582|ref|XP_002600039.1|hypothetical protein BRAFLDRAFT_265332 [Branchiostoma floridae] >gi|229285324|gb|EEN56051.1| hypothetical protein BRAFLDRAFT_265332 [Branchiostoma floridae]	XP_002600039	6.13051e-84	73	318.931	264	194
isotig00073	beta lactamase domain	2548	gi|260810582|ref|XP_002600039.1|hypothetical protein BRAFLDRAFT_265332 [Branchiostoma floridae] >gi|229285324|gb|EEN56051.1| hypothetical protein BRAFLDRAFT_265332 [Branchiostoma floridae]	XP_002600039	6.07826e-84	73	318.931	264	194
isotig00075	beta lactamase domain	2392	gi|242025339|ref|XP_002433082.1|ETHE1 protein, putative [Pediculus humanus corporis] >gi|212518609|gb|EEB20344.1| ETHE1 protein, putative [Pediculus humanus corporis]	XP_002433082	2.13766e-83	78	317.005	229	180
isotig00076	beta lactamase domain	2374	gi|242025339|ref|XP_002433082.1|ETHE1 protein, putative [Pediculus humanus corporis] >gi|212518609|gb|EEB20344.1| ETHE1 protein, putative [Pediculus humanus corporis]	XP_002433082	2.11781e-83	78	317.005	229	180
isotig00083	glyoxalase domain-containing protein 4-like	2046	gi|383862762|ref|XP_003706852.1|PREDICTED: glyoxalase domain-containing protein 4-like [Megachile rotundata]	XP_003706852	4.69624e-60	77	239.195	202	156
isotig00084	beta lactamase domain	2090	gi|260810582|ref|XP_002600039.1|hypothetical protein BRAFLDRAFT_265332 [Branchiostoma floridae] >gi|229285324|gb|EEN56051.1| hypothetical protein BRAFLDRAFT_265332 [Branchiostoma floridae]	XP_002600039	4.79492e-84	73	318.931	264	194
isotig00086	beta lactamase domain	1916	gi|242025339|ref|XP_002433082.1|ETHE1 protein, putative [Pediculus humanus corporis] >gi|212518609|gb|EEB20344.1| ETHE1 protein, putative [Pediculus humanus corporis]	XP_002433082	1.62922e-83	78	317.005	229	180
isotig00101	acyl- desaturase 1-like	3343	gi|242247077|ref|NP_001156221.1|stearoyl-coa desaturase-like [Acyrthosiphon pisum] >gi|239791638|dbj|BAH72259.1| ACYPI006757 [Acyrthosiphon pisum]	NP_001156221	7.95953e-10	77	73.1738	59	46
isotig00102	acyl- desaturase 1-like	3291	gi|242247077|ref|NP_001156221.1|stearoyl-coa desaturase-like [Acyrthosiphon pisum] >gi|239791638|dbj|BAH72259.1| ACYPI006757 [Acyrthosiphon pisum]	NP_001156221	7.81872e-10	77	73.1738	59	46
isotig00103	acyl- desaturase 1-like	3292	gi|242247077|ref|NP_001156221.1|stearoyl-coa desaturase-like [Acyrthosiphon pisum] >gi|239791638|dbj|BAH72259.1| ACYPI006757 [Acyrthosiphon pisum]	NP_001156221	7.81872e-10	77	73.1738	59	46
isotig00104	acyl- desaturase 1-like	3291	gi|242247077|ref|NP_001156221.1|stearoyl-coa desaturase-like [Acyrthosiphon pisum] >gi|239791638|dbj|BAH72259.1| ACYPI006757 [Acyrthosiphon pisum]	NP_001156221	7.81872e-10	77	73.1738	59	46
isotig00105	acyl- desaturase 1-like	3262	gi|242247077|ref|NP_001156221.1|stearoyl-coa desaturase-like [Acyrthosiphon pisum] >gi|239791638|dbj|BAH72259.1| ACYPI006757 [Acyrthosiphon pisum]	NP_001156221	7.7359e-10	77	73.1738	59	46
isotig00106	acyl- desaturase 1-like	3166	gi|242247077|ref|NP_001156221.1|stearoyl-coa desaturase-like [Acyrthosiphon pisum] >gi|239791638|dbj|BAH72259.1| ACYPI006757 [Acyrthosiphon pisum]	NP_001156221	7.47086e-10	77	73.1738	59	46
isotig00107	acyl- desaturase 1-like	3167	gi|242247077|ref|NP_001156221.1|stearoyl-coa desaturase-like [Acyrthosiphon pisum] >gi|239791638|dbj|BAH72259.1| ACYPI006757 [Acyrthosiphon pisum]	NP_001156221	7.47914e-10	77	73.1738	59	46
isotig00108	acyl- desaturase 1-like	3166	gi|242247077|ref|NP_001156221.1|stearoyl-coa desaturase-like [Acyrthosiphon pisum] >gi|239791638|dbj|BAH72259.1| ACYPI006757 [Acyrthosiphon pisum]	NP_001156221	7.47086e-10	77	73.1738	59	46
isotig00122	acyl- desaturase 1-like	2904	gi|242247077|ref|NP_001156221.1|stearoyl-coa desaturase-like [Acyrthosiphon pisum] >gi|239791638|dbj|BAH72259.1| ACYPI006757 [Acyrthosiphon pisum]	NP_001156221	6.77484e-10	77	73.1738	59	46
isotig00127	acyl- desaturase 1-like	2890	gi|242247077|ref|NP_001156221.1|stearoyl-coa desaturase-like [Acyrthosiphon pisum] >gi|239791638|dbj|BAH72259.1| ACYPI006757 [Acyrthosiphon pisum]	NP_001156221	6.73333e-10	77	73.1738	59	46
isotig00151	probable serine carboxypeptidase cpvl	2170	gi|156619401|gb|ABU88380.1|serine carboxypeptidase SCP-2 [Triatoma brasiliensis]	ABU88380	4.20484e-107	64	395.586	430	279
isotig00152	probable serine carboxypeptidase cpvl	2117	gi|156619401|gb|ABU88380.1|serine carboxypeptidase SCP-2 [Triatoma brasiliensis]	ABU88380	4.08009e-107	64	395.586	430	279
isotig00160	probable serine carboxypeptidase cpvl	1735	gi|156619401|gb|ABU88380.1|serine carboxypeptidase SCP-2 [Triatoma brasiliensis]	ABU88380	3.17056e-107	64	395.586	430	279
isotig00161	probable serine carboxypeptidase cpvl	1682	gi|156619401|gb|ABU88380.1|serine carboxypeptidase SCP-2 [Triatoma brasiliensis]	ABU88380	3.05985e-107	64	395.586	430	279
isotig00175	GI14122 [Drosophila mojavensis]	1074	gi|195134079|ref|XP_002011465.1|GI14122 [Drosophila mojavensis] >gi|193912088|gb|EDW10955.1| GI14122 [Drosophila mojavensis]	XP_002011465	7.92877e-06	42	57.7658	150	64
isotig00182	ornithine decarboxylase	3508	gi|158300908|ref|XP_320710.4|AGAP011805-PA [Anopheles gambiae str. PEST] >gi|157013386|gb|EAA00421.4| AGAP011805-PA [Anopheles gambiae str. PEST]	XP_320710	3.69534e-74	57	286.96	378	218
isotig00183	ornithine decarboxylase	3508	gi|158300908|ref|XP_320710.4|AGAP011805-PA [Anopheles gambiae str. PEST] >gi|157013386|gb|EAA00421.4| AGAP011805-PA [Anopheles gambiae str. PEST]	XP_320710	3.69534e-74	57	286.96	378	218
isotig00184	ornithine decarboxylase	3508	gi|158300908|ref|XP_320710.4|AGAP011805-PA [Anopheles gambiae str. PEST] >gi|157013386|gb|EAA00421.4| AGAP011805-PA [Anopheles gambiae str. PEST]	XP_320710	3.69534e-74	57	286.96	378	218
isotig00185	ornithine decarboxylase	3508	gi|158300908|ref|XP_320710.4|AGAP011805-PA [Anopheles gambiae str. PEST] >gi|157013386|gb|EAA00421.4| AGAP011805-PA [Anopheles gambiae str. PEST]	XP_320710	3.69534e-74	57	286.96	378	218
isotig00186	ornithine decarboxylase	3507	gi|158300908|ref|XP_320710.4|AGAP011805-PA [Anopheles gambiae str. PEST] >gi|157013386|gb|EAA00421.4| AGAP011805-PA [Anopheles gambiae str. PEST]	XP_320710	3.69534e-74	57	286.96	378	218
isotig00187	ornithine decarboxylase	3509	gi|158300908|ref|XP_320710.4|AGAP011805-PA [Anopheles gambiae str. PEST] >gi|157013386|gb|EAA00421.4| AGAP011805-PA [Anopheles gambiae str. PEST]	XP_320710	3.69898e-74	57	286.96	378	218
isotig00188	ornithine decarboxylase	3511	gi|158300908|ref|XP_320710.4|AGAP011805-PA [Anopheles gambiae str. PEST] >gi|157013386|gb|EAA00421.4| AGAP011805-PA [Anopheles gambiae str. PEST]	XP_320710	3.69898e-74	57	286.96	378	218
isotig00189	ornithine decarboxylase	3509	gi|158300908|ref|XP_320710.4|AGAP011805-PA [Anopheles gambiae str. PEST] >gi|157013386|gb|EAA00421.4| AGAP011805-PA [Anopheles gambiae str. PEST]	XP_320710	3.69898e-74	57	286.96	378	218
isotig00190	ornithine decarboxylase	3505	gi|158300908|ref|XP_320710.4|AGAP011805-PA [Anopheles gambiae str. PEST] >gi|157013386|gb|EAA00421.4| AGAP011805-PA [Anopheles gambiae str. PEST]	XP_320710	3.6917e-74	57	286.96	378	218
isotig00191	ornithine decarboxylase	3507	gi|158300908|ref|XP_320710.4|AGAP011805-PA [Anopheles gambiae str. PEST] >gi|157013386|gb|EAA00421.4| AGAP011805-PA [Anopheles gambiae str. PEST]	XP_320710	3.69534e-74	57	286.96	378	218
isotig00192	ornithine decarboxylase	3367	gi|158300908|ref|XP_320710.4|AGAP011805-PA [Anopheles gambiae str. PEST] >gi|157013386|gb|EAA00421.4| AGAP011805-PA [Anopheles gambiae str. PEST]	XP_320710	3.53639e-74	57	286.96	378	218
isotig00193	ornithine decarboxylase	3367	gi|158300908|ref|XP_320710.4|AGAP011805-PA [Anopheles gambiae str. PEST] >gi|157013386|gb|EAA00421.4| AGAP011805-PA [Anopheles gambiae str. PEST]	XP_320710	3.53639e-74	57	286.96	378	218
isotig00194	ornithine decarboxylase	3367	gi|158300908|ref|XP_320710.4|AGAP011805-PA [Anopheles gambiae str. PEST] >gi|157013386|gb|EAA00421.4| AGAP011805-PA [Anopheles gambiae str. PEST]	XP_320710	3.53639e-74	57	286.96	378	218
isotig00195	ornithine decarboxylase	3367	gi|158300908|ref|XP_320710.4|AGAP011805-PA [Anopheles gambiae str. PEST] >gi|157013386|gb|EAA00421.4| AGAP011805-PA [Anopheles gambiae str. PEST]	XP_320710	3.53639e-74	57	286.96	378	218
isotig00196	ornithine decarboxylase	3366	gi|158300908|ref|XP_320710.4|AGAP011805-PA [Anopheles gambiae str. PEST] >gi|157013386|gb|EAA00421.4| AGAP011805-PA [Anopheles gambiae str. PEST]	XP_320710	3.53639e-74	57	286.96	378	218
isotig00197	ornithine decarboxylase	3368	gi|158300908|ref|XP_320710.4|AGAP011805-PA [Anopheles gambiae str. PEST] >gi|157013386|gb|EAA00421.4| AGAP011805-PA [Anopheles gambiae str. PEST]	XP_320710	3.54004e-74	57	286.96	378	218
isotig00198	ornithine decarboxylase	3370	gi|158300908|ref|XP_320710.4|AGAP011805-PA [Anopheles gambiae str. PEST] >gi|157013386|gb|EAA00421.4| AGAP011805-PA [Anopheles gambiae str. PEST]	XP_320710	3.54004e-74	57	286.96	378	218
isotig00199	ornithine decarboxylase	3368	gi|158300908|ref|XP_320710.4|AGAP011805-PA [Anopheles gambiae str. PEST] >gi|157013386|gb|EAA00421.4| AGAP011805-PA [Anopheles gambiae str. PEST]	XP_320710	3.54004e-74	57	286.96	378	218
isotig00200	ornithine decarboxylase	3364	gi|158300908|ref|XP_320710.4|AGAP011805-PA [Anopheles gambiae str. PEST] >gi|157013386|gb|EAA00421.4| AGAP011805-PA [Anopheles gambiae str. PEST]	XP_320710	3.53274e-74	57	286.96	378	218
isotig00201	ornithine decarboxylase	3366	gi|158300908|ref|XP_320710.4|AGAP011805-PA [Anopheles gambiae str. PEST] >gi|157013386|gb|EAA00421.4| AGAP011805-PA [Anopheles gambiae str. PEST]	XP_320710	3.53639e-74	57	286.96	378	218
isotig00202	ornithine decarboxylase	3055	gi|158300908|ref|XP_320710.4|AGAP011805-PA [Anopheles gambiae str. PEST] >gi|157013386|gb|EAA00421.4| AGAP011805-PA [Anopheles gambiae str. PEST]	XP_320710	3.15684e-74	57	286.96	378	218
isotig00203	ornithine decarboxylase	2942	gi|158300908|ref|XP_320710.4|AGAP011805-PA [Anopheles gambiae str. PEST] >gi|157013386|gb|EAA00421.4| AGAP011805-PA [Anopheles gambiae str. PEST]	XP_320710	3.03274e-74	57	286.96	378	218
isotig00204	ornithine decarboxylase	2914	gi|158300908|ref|XP_320710.4|AGAP011805-PA [Anopheles gambiae str. PEST] >gi|157013386|gb|EAA00421.4| AGAP011805-PA [Anopheles gambiae str. PEST]	XP_320710	2.99616e-74	57	286.96	378	218
isotig00205	ornithine decarboxylase	2928	gi|158300908|ref|XP_320710.4|AGAP011805-PA [Anopheles gambiae str. PEST] >gi|157013386|gb|EAA00421.4| AGAP011805-PA [Anopheles gambiae str. PEST]	XP_320710	3.01445e-74	57	286.96	378	218
isotig00206	ornithine decarboxylase	2479	gi|158300908|ref|XP_320710.4|AGAP011805-PA [Anopheles gambiae str. PEST] >gi|157013386|gb|EAA00421.4| AGAP011805-PA [Anopheles gambiae str. PEST]	XP_320710	2.4753e-74	57	286.96	378	218
isotig00207	ornithine decarboxylase	2384	gi|158300908|ref|XP_320710.4|AGAP011805-PA [Anopheles gambiae str. PEST] >gi|157013386|gb|EAA00421.4| AGAP011805-PA [Anopheles gambiae str. PEST]	XP_320710	2.36162e-74	57	286.96	378	218
isotig00208	ornithine decarboxylase	2352	gi|158300908|ref|XP_320710.4|AGAP011805-PA [Anopheles gambiae str. PEST] >gi|157013386|gb|EAA00421.4| AGAP011805-PA [Anopheles gambiae str. PEST]	XP_320710	2.33052e-74	57	286.96	378	218
isotig00225	upf0439 protein c9orf30-like protein	5190	gi|322788983|gb|EFZ14460.1|hypothetical protein SINV_07957 [Solenopsis invicta]	EFZ14460	2.2009e-09	66	72.4034	75	50
isotig00227	coiled-coil-helix-coiled-coil-helix domain-containing protein 7	4740	gi|307178258|gb|EFN67043.1|Coiled-coil-helix-coiled-coil-helix domain-containing protein 7 [Camponotus floridanus]	EFN67043	1.29159e-16	76	96.2857	75	57
isotig00228	coiled-coil-helix-coiled-coil-helix domain-containing protein 7	4740	gi|307178258|gb|EFN67043.1|Coiled-coil-helix-coiled-coil-helix domain-containing protein 7 [Camponotus floridanus]	EFN67043	1.29159e-16	76	96.2857	75	57
isotig00229	coiled-coil-helix-coiled-coil-helix domain-containing protein 7	4738	gi|307178258|gb|EFN67043.1|Coiled-coil-helix-coiled-coil-helix domain-containing protein 7 [Camponotus floridanus]	EFN67043	1.29069e-16	76	96.2857	75	57
isotig00230	coiled-coil-helix-coiled-coil-helix domain-containing protein 7	4738	gi|307178258|gb|EFN67043.1|Coiled-coil-helix-coiled-coil-helix domain-containing protein 7 [Camponotus floridanus]	EFN67043	1.29069e-16	76	96.2857	75	57
isotig00231	upf0439 protein c9orf30	4691	gi|307167647|gb|EFN61163.1|UPF0439 protein C9orf30 [Camponotus floridanus]	EFN61163	3.4859e-06	68	61.6178	66	45
isotig00232	coiled-coil-helix-coiled-coil-helix domain-containing protein 7	4637	gi|307178258|gb|EFN67043.1|Coiled-coil-helix-coiled-coil-helix domain-containing protein 7 [Camponotus floridanus]	EFN67043	1.26076e-16	76	96.2857	75	57
isotig00233	coiled-coil-helix-coiled-coil-helix domain-containing protein 7	4637	gi|307178258|gb|EFN67043.1|Coiled-coil-helix-coiled-coil-helix domain-containing protein 7 [Camponotus floridanus]	EFN67043	1.26076e-16	76	96.2857	75	57
isotig00234	coiled-coil-helix-coiled-coil-helix domain-containing protein 7	4635	gi|307178258|gb|EFN67043.1|Coiled-coil-helix-coiled-coil-helix domain-containing protein 7 [Camponotus floridanus]	EFN67043	1.25985e-16	76	96.2857	75	57
isotig00235	coiled-coil-helix-coiled-coil-helix domain-containing protein 7	4635	gi|307178258|gb|EFN67043.1|Coiled-coil-helix-coiled-coil-helix domain-containing protein 7 [Camponotus floridanus]	EFN67043	1.25985e-16	76	96.2857	75	57
isotig00236	mite allergen der f 3-like	4181	gi|195381363|ref|XP_002049422.1|GJ20754 [Drosophila virilis] >gi|194144219|gb|EDW60615.1| GJ20754 [Drosophila virilis]	XP_002049422	3.51003e-10	48	74.7146	255	123
isotig00237	upf0439 protein c9orf30-like protein	4076	gi|322788983|gb|EFZ14460.1|hypothetical protein SINV_07957 [Solenopsis invicta]	EFZ14460	1.6928e-09	66	72.4034	75	50
isotig00238	mite allergen der f 3-like	3785	gi|195381363|ref|XP_002049422.1|GJ20754 [Drosophila virilis] >gi|194144219|gb|EDW60615.1| GJ20754 [Drosophila virilis]	XP_002049422	3.14651e-10	48	74.7146	255	123
isotig00239	coiled-coil-helix-coiled-coil-helix domain-containing protein 7	3731	gi|307178258|gb|EFN67043.1|Coiled-coil-helix-coiled-coil-helix domain-containing protein 7 [Camponotus floridanus]	EFN67043	9.93448e-17	76	96.2857	75	57
isotig00240	coiled-coil-helix-coiled-coil-helix domain-containing protein 7	3731	gi|307178258|gb|EFN67043.1|Coiled-coil-helix-coiled-coil-helix domain-containing protein 7 [Camponotus floridanus]	EFN67043	9.93448e-17	76	96.2857	75	57
isotig00241	coiled-coil-helix-coiled-coil-helix domain-containing protein 7	3729	gi|307178258|gb|EFN67043.1|Coiled-coil-helix-coiled-coil-helix domain-containing protein 7 [Camponotus floridanus]	EFN67043	9.92537e-17	76	96.2857	75	57
isotig00242	coiled-coil-helix-coiled-coil-helix domain-containing protein 7	3729	gi|307178258|gb|EFN67043.1|Coiled-coil-helix-coiled-coil-helix domain-containing protein 7 [Camponotus floridanus]	EFN67043	9.92537e-17	76	96.2857	75	57
isotig00244	mite allergen der f 3-like	3682	gi|195381363|ref|XP_002049422.1|GJ20754 [Drosophila virilis] >gi|194144219|gb|EDW60615.1| GJ20754 [Drosophila virilis]	XP_002049422	3.04712e-10	48	74.7146	255	123
isotig00245	coiled-coil-helix-coiled-coil-helix domain-containing protein 7	3626	gi|307178258|gb|EFN67043.1|Coiled-coil-helix-coiled-coil-helix domain-containing protein 7 [Camponotus floridanus]	EFN67043	9.61549e-17	76	96.2857	75	57
isotig00246	coiled-coil-helix-coiled-coil-helix domain-containing protein 7	3626	gi|307178258|gb|EFN67043.1|Coiled-coil-helix-coiled-coil-helix domain-containing protein 7 [Camponotus floridanus]	EFN67043	9.61549e-17	76	96.2857	75	57
isotig00247	coiled-coil-helix-coiled-coil-helix domain-containing protein 7	3624	gi|307178258|gb|EFN67043.1|Coiled-coil-helix-coiled-coil-helix domain-containing protein 7 [Camponotus floridanus]	EFN67043	9.60637e-17	76	96.2857	75	57
isotig00248	coiled-coil-helix-coiled-coil-helix domain-containing protein 7	3624	gi|307178258|gb|EFN67043.1|Coiled-coil-helix-coiled-coil-helix domain-containing protein 7 [Camponotus floridanus]	EFN67043	9.60637e-17	76	96.2857	75	57
isotig00249	coiled-coil-helix-coiled-coil-helix domain-containing protein 7	3628	gi|307178258|gb|EFN67043.1|Coiled-coil-helix-coiled-coil-helix domain-containing protein 7 [Camponotus floridanus]	EFN67043	9.61549e-17	76	96.2857	75	57
isotig00250	coiled-coil-helix-coiled-coil-helix domain-containing protein 7	3628	gi|307178258|gb|EFN67043.1|Coiled-coil-helix-coiled-coil-helix domain-containing protein 7 [Camponotus floridanus]	EFN67043	9.61549e-17	76	96.2857	75	57
isotig00251	coiled-coil-helix-coiled-coil-helix domain-containing protein 7	3626	gi|307178258|gb|EFN67043.1|Coiled-coil-helix-coiled-coil-helix domain-containing protein 7 [Camponotus floridanus]	EFN67043	9.61549e-17	76	96.2857	75	57
isotig00252	coiled-coil-helix-coiled-coil-helix domain-containing protein 7	3626	gi|307178258|gb|EFN67043.1|Coiled-coil-helix-coiled-coil-helix domain-containing protein 7 [Camponotus floridanus]	EFN67043	9.61549e-17	76	96.2857	75	57
isotig00253	upf0439 protein c9orf30	3577	gi|307167647|gb|EFN61163.1|UPF0439 protein C9orf30 [Camponotus floridanus]	EFN61163	2.58234e-06	68	61.6178	66	45
isotig00254	coiled-coil-helix-coiled-coil-helix domain-containing protein 7	3523	gi|307178258|gb|EFN67043.1|Coiled-coil-helix-coiled-coil-helix domain-containing protein 7 [Camponotus floridanus]	EFN67043	9.29649e-17	76	96.2857	75	57
isotig00255	coiled-coil-helix-coiled-coil-helix domain-containing protein 7	3523	gi|307178258|gb|EFN67043.1|Coiled-coil-helix-coiled-coil-helix domain-containing protein 7 [Camponotus floridanus]	EFN67043	9.29649e-17	76	96.2857	75	57
isotig00256	coiled-coil-helix-coiled-coil-helix domain-containing protein 7	3521	gi|307178258|gb|EFN67043.1|Coiled-coil-helix-coiled-coil-helix domain-containing protein 7 [Camponotus floridanus]	EFN67043	9.29649e-17	76	96.2857	75	57
isotig00257	coiled-coil-helix-coiled-coil-helix domain-containing protein 7	3521	gi|307178258|gb|EFN67043.1|Coiled-coil-helix-coiled-coil-helix domain-containing protein 7 [Camponotus floridanus]	EFN67043	9.29649e-17	76	96.2857	75	57
isotig00258	GH18463 [Drosophila grimshawi]	3590	gi|195037146|ref|XP_001990025.1|GH18463 [Drosophila grimshawi] >gi|193894221|gb|EDV93087.1| GH18463 [Drosophila grimshawi]	XP_001990025	1.98675e-06	73	62.003	53	39
isotig00259	GH18463 [Drosophila grimshawi]	3587	gi|195037146|ref|XP_001990025.1|GH18463 [Drosophila grimshawi] >gi|193894221|gb|EDV93087.1| GH18463 [Drosophila grimshawi]	XP_001990025	1.98484e-06	73	62.003	53	39
isotig00260	upf0439 protein c9orf30-like protein	3427	gi|322788983|gb|EFZ14460.1|hypothetical protein SINV_07957 [Solenopsis invicta]	EFZ14460	1.39725e-09	66	72.4034	75	50
isotig00261	mite allergen der f 3-like	3069	gi|195381363|ref|XP_002049422.1|GJ20754 [Drosophila virilis] >gi|194144219|gb|EDW60615.1| GJ20754 [Drosophila virilis]	XP_002049422	2.4766e-10	48	74.7146	255	123
isotig00262	mite allergen der f 3-like	3077	gi|195381363|ref|XP_002049422.1|GJ20754 [Drosophila virilis] >gi|194144219|gb|EDW60615.1| GJ20754 [Drosophila virilis]	XP_002049422	2.48514e-10	48	74.7146	255	123
isotig00265	coiled-coil-helix-coiled-coil-helix domain-containing protein 7	2977	gi|307178258|gb|EFN67043.1|Coiled-coil-helix-coiled-coil-helix domain-containing protein 7 [Camponotus floridanus]	EFN67043	7.69291e-17	76	96.2857	75	57
isotig00266	coiled-coil-helix-coiled-coil-helix domain-containing protein 7	2977	gi|307178258|gb|EFN67043.1|Coiled-coil-helix-coiled-coil-helix domain-containing protein 7 [Camponotus floridanus]	EFN67043	7.69291e-17	76	96.2857	75	57
isotig00267	coiled-coil-helix-coiled-coil-helix domain-containing protein 7	2975	gi|307178258|gb|EFN67043.1|Coiled-coil-helix-coiled-coil-helix domain-containing protein 7 [Camponotus floridanus]	EFN67043	7.69291e-17	76	96.2857	75	57
isotig00268	coiled-coil-helix-coiled-coil-helix domain-containing protein 7	2975	gi|307178258|gb|EFN67043.1|Coiled-coil-helix-coiled-coil-helix domain-containing protein 7 [Camponotus floridanus]	EFN67043	7.69291e-17	76	96.2857	75	57
isotig00270	upf0439 protein c9orf30	2928	gi|307167647|gb|EFN61163.1|UPF0439 protein C9orf30 [Camponotus floridanus]	EFN61163	2.05985e-06	68	61.6178	66	45
isotig00271	coiled-coil-helix-coiled-coil-helix domain-containing protein 7	2874	gi|307178258|gb|EFN67043.1|Coiled-coil-helix-coiled-coil-helix domain-containing protein 7 [Camponotus floridanus]	EFN67043	7.38153e-17	76	96.2857	75	57
isotig00272	coiled-coil-helix-coiled-coil-helix domain-containing protein 7	2874	gi|307178258|gb|EFN67043.1|Coiled-coil-helix-coiled-coil-helix domain-containing protein 7 [Camponotus floridanus]	EFN67043	7.38153e-17	76	96.2857	75	57
isotig00273	coiled-coil-helix-coiled-coil-helix domain-containing protein 7	2872	gi|307178258|gb|EFN67043.1|Coiled-coil-helix-coiled-coil-helix domain-containing protein 7 [Camponotus floridanus]	EFN67043	7.37237e-17	76	96.2857	75	57
isotig00274	coiled-coil-helix-coiled-coil-helix domain-containing protein 7	2872	gi|307178258|gb|EFN67043.1|Coiled-coil-helix-coiled-coil-helix domain-containing protein 7 [Camponotus floridanus]	EFN67043	7.37237e-17	76	96.2857	75	57
isotig00276	upf0439 protein c9orf30	2233	gi|195115519|ref|XP_002002304.1|GI17315 [Drosophila mojavensis] >gi|193912879|gb|EDW11746.1| GI17315 [Drosophila mojavensis]	XP_002002304	2.30187e-07	67	64.3142	62	42
isotig00278	upf0439 protein c9orf30	1854	gi|195115519|ref|XP_002002304.1|GI17315 [Drosophila mojavensis] >gi|193912879|gb|EDW11746.1| GI17315 [Drosophila mojavensis]	XP_002002304	1.83006e-07	67	64.3142	62	42
isotig00279	coiled-coil-helix-coiled-coil-helix domain-containing protein 7	1800	gi|307178258|gb|EFN67043.1|Coiled-coil-helix-coiled-coil-helix domain-containing protein 7 [Camponotus floridanus]	EFN67043	4.17931e-17	76	96.2857	75	57
isotig00280	coiled-coil-helix-coiled-coil-helix domain-containing protein 7	1800	gi|307178258|gb|EFN67043.1|Coiled-coil-helix-coiled-coil-helix domain-containing protein 7 [Camponotus floridanus]	EFN67043	4.17931e-17	76	96.2857	75	57
isotig00281	coiled-coil-helix-coiled-coil-helix domain-containing protein 7	1798	gi|307178258|gb|EFN67043.1|Coiled-coil-helix-coiled-coil-helix domain-containing protein 7 [Camponotus floridanus]	EFN67043	4.17007e-17	76	96.2857	75	57
isotig00282	coiled-coil-helix-coiled-coil-helix domain-containing protein 7	1798	gi|307178258|gb|EFN67043.1|Coiled-coil-helix-coiled-coil-helix domain-containing protein 7 [Camponotus floridanus]	EFN67043	4.17007e-17	76	96.2857	75	57
isotig00285	coiled-coil-helix-coiled-coil-helix domain-containing protein 7	1245	gi|307178258|gb|EFN67043.1|Coiled-coil-helix-coiled-coil-helix domain-containing protein 7 [Camponotus floridanus]	EFN67043	2.51432e-17	76	96.2857	75	57
isotig00286	coiled-coil-helix-coiled-coil-helix domain-containing protein 7	1245	gi|307178258|gb|EFN67043.1|Coiled-coil-helix-coiled-coil-helix domain-containing protein 7 [Camponotus floridanus]	EFN67043	2.51432e-17	76	96.2857	75	57
isotig00287	coiled-coil-helix-coiled-coil-helix domain-containing protein 7	1243	gi|307178258|gb|EFN67043.1|Coiled-coil-helix-coiled-coil-helix domain-containing protein 7 [Camponotus floridanus]	EFN67043	2.50501e-17	76	96.2857	75	57
isotig00288	coiled-coil-helix-coiled-coil-helix domain-containing protein 7	1243	gi|307178258|gb|EFN67043.1|Coiled-coil-helix-coiled-coil-helix domain-containing protein 7 [Camponotus floridanus]	EFN67043	2.50501e-17	76	96.2857	75	57
isotig00376	methionine-r-sulfoxide reductase b1-like isoform 1	5167	gi|328789842|ref|XP_001120023.2|PREDICTED: methionine-R-sulfoxide reductase B1 isoform 1 [Apis mellifera]	XP_001120023	2.82688e-49	82	204.912	141	116
isotig00377	methionine-r-sulfoxide reductase b1-like isoform 1	5152	gi|328789842|ref|XP_001120023.2|PREDICTED: methionine-R-sulfoxide reductase B1 isoform 1 [Apis mellifera]	XP_001120023	2.81784e-49	82	204.912	141	116
isotig00378	protein-methionine-s-oxide reductase	4997	gi|307208514|gb|EFN85865.1|Methionine-R-sulfoxide reductase B1 [Harpegnathos saltator]	EFN85865	1.01571e-11	89	80.1073	46	41
isotig00379	protein-methionine-s-oxide reductase	4982	gi|307208514|gb|EFN85865.1|Methionine-R-sulfoxide reductase B1 [Harpegnathos saltator]	EFN85865	1.01235e-11	89	80.1073	46	41
isotig00380	methionine-r-sulfoxide reductase b1-like isoform 1	4928	gi|312375358|gb|EFR22747.1|hypothetical protein AND_14266 [Anopheles darlingi]	EFR22747	1.33628e-48	83	202.601	131	109
isotig00381	methionine-r-sulfoxide reductase b1-like isoform 1	4913	gi|312375358|gb|EFR22747.1|hypothetical protein AND_14266 [Anopheles darlingi]	EFR22747	1.33179e-48	83	202.601	131	109
isotig00382	methionine-r-sulfoxide reductase b1-like isoform 1	4002	gi|328789842|ref|XP_001120023.2|PREDICTED: methionine-R-sulfoxide reductase B1 isoform 1 [Apis mellifera]	XP_001120023	2.14e-49	82	204.912	141	116
isotig00383	methionine-r-sulfoxide reductase b1-like isoform 1	3998	gi|328789842|ref|XP_001120023.2|PREDICTED: methionine-R-sulfoxide reductase B1 isoform 1 [Apis mellifera]	XP_001120023	2.13819e-49	82	204.912	141	116
isotig00384	protein-methionine-s-oxide reductase	3832	gi|307208514|gb|EFN85865.1|Methionine-R-sulfoxide reductase B1 [Harpegnathos saltator]	EFN85865	7.59061e-12	89	80.1073	46	41
isotig00385	protein-methionine-s-oxide reductase	3828	gi|307208514|gb|EFN85865.1|Methionine-R-sulfoxide reductase B1 [Harpegnathos saltator]	EFN85865	7.58385e-12	89	80.1073	46	41
isotig00386	methionine-r-sulfoxide reductase b1-like isoform 1	3763	gi|312375358|gb|EFR22747.1|hypothetical protein AND_14266 [Anopheles darlingi]	EFR22747	9.93305e-49	83	202.601	131	109
isotig00387	methionine-r-sulfoxide reductase b1-like isoform 1	3759	gi|312375358|gb|EFR22747.1|hypothetical protein AND_14266 [Anopheles darlingi]	EFR22747	9.92402e-49	83	202.601	131	109
isotig00404	isoform d	1799	gi|312375358|gb|EFR22747.1|hypothetical protein AND_14266 [Anopheles darlingi]	EFR22747	7.0794e-41	85	175.252	107	92
isotig00405	methionine-r-sulfoxide reductase b1-like isoform 1	1712	gi|328789842|ref|XP_001120023.2|PREDICTED: methionine-R-sulfoxide reductase B1 isoform 1 [Apis mellifera]	XP_001120023	7.80797e-50	82	204.912	141	116
isotig00409	protein-methionine-s-oxide reductase	1542	gi|307208514|gb|EFN85865.1|Methionine-R-sulfoxide reductase B1 [Harpegnathos saltator]	EFN85865	3.29458e-12	90	79.7221	44	40
isotig00412	isoform d	1560	gi|312375358|gb|EFR22747.1|hypothetical protein AND_14266 [Anopheles darlingi]	EFR22747	5.85598e-41	85	175.252	107	92
isotig00413	methionine-r-sulfoxide reductase b1-like isoform 1	1473	gi|312375358|gb|EFR22747.1|hypothetical protein AND_14266 [Anopheles darlingi]	EFR22747	4.1474e-49	84	202.216	125	106
isotig00457	aminopeptidase n-like	4771	gi|195451756|ref|XP_002073062.1|GK13934 [Drosophila willistoni] >gi|194169147|gb|EDW84048.1| GK13934 [Drosophila willistoni]	XP_002073062	8.10914e-35	40	156.762	741	297
isotig00458	aminopeptidase n-like	4773	gi|383862053|ref|XP_003706498.1|PREDICTED: aminopeptidase N-like [Megachile rotundata]	XP_003706498	1.63508e-35	40	159.073	863	350
isotig00459	aminopeptidase n-like	4770	gi|195451756|ref|XP_002073062.1|GK13934 [Drosophila willistoni] >gi|194169147|gb|EDW84048.1| GK13934 [Drosophila willistoni]	XP_002073062	8.10914e-35	40	156.762	741	297
isotig00460	aminopeptidase n-like	4770	gi|195451756|ref|XP_002073062.1|GK13934 [Drosophila willistoni] >gi|194169147|gb|EDW84048.1| GK13934 [Drosophila willistoni]	XP_002073062	8.10914e-35	40	156.762	741	297
isotig00461	aminopeptidase n-like	4772	gi|383862053|ref|XP_003706498.1|PREDICTED: aminopeptidase N-like [Megachile rotundata]	XP_003706498	1.63508e-35	40	159.073	863	350
isotig00462	aminopeptidase n-like	4772	gi|383862053|ref|XP_003706498.1|PREDICTED: aminopeptidase N-like [Megachile rotundata]	XP_003706498	1.63508e-35	40	159.073	863	350
isotig00463	aminopeptidase n-like	4781	gi|195451756|ref|XP_002073062.1|GK13934 [Drosophila willistoni] >gi|194169147|gb|EDW84048.1| GK13934 [Drosophila willistoni]	XP_002073062	8.13176e-35	40	156.762	741	297
isotig00464	aminopeptidase n-like	4772	gi|195451756|ref|XP_002073062.1|GK13934 [Drosophila willistoni] >gi|194169147|gb|EDW84048.1| GK13934 [Drosophila willistoni]	XP_002073062	8.1148e-35	40	156.762	741	297
isotig00465	aminopeptidase n-like	4783	gi|383862053|ref|XP_003706498.1|PREDICTED: aminopeptidase N-like [Megachile rotundata]	XP_003706498	1.63849e-35	40	159.073	863	350
isotig00466	aminopeptidase n-like	4774	gi|383862053|ref|XP_003706498.1|PREDICTED: aminopeptidase N-like [Megachile rotundata]	XP_003706498	1.63508e-35	40	159.073	863	350
isotig00467	aminopeptidase n-like	3355	gi|195451756|ref|XP_002073062.1|GK13934 [Drosophila willistoni] >gi|194169147|gb|EDW84048.1| GK13934 [Drosophila willistoni]	XP_002073062	5.49672e-35	40	156.762	741	297
isotig00468	aminopeptidase n-like	3351	gi|195451756|ref|XP_002073062.1|GK13934 [Drosophila willistoni] >gi|194169147|gb|EDW84048.1| GK13934 [Drosophila willistoni]	XP_002073062	5.49102e-35	40	156.762	741	297
isotig00469	aminopeptidase n-like	3357	gi|383862053|ref|XP_003706498.1|PREDICTED: aminopeptidase N-like [Megachile rotundata]	XP_003706498	1.1087e-35	40	159.073	863	350
isotig00470	aminopeptidase n-like	3353	gi|383862053|ref|XP_003706498.1|PREDICTED: aminopeptidase N-like [Megachile rotundata]	XP_003706498	1.10755e-35	40	159.073	863	350
isotig00487	hypothetical protein [Thermobia domestica]	3290	gi|133916482|emb|CAM36311.1|hypothetical protein [Thermobia domestica]	CAM36311	7.07174e-11	78	76.6406	52	41
isotig00488	hypothetical protein [Thermobia domestica]	3291	gi|133916482|emb|CAM36311.1|hypothetical protein [Thermobia domestica]	CAM36311	7.07174e-11	78	76.6406	52	41
isotig00489	hypothetical protein [Thermobia domestica]	3290	gi|133916482|emb|CAM36311.1|hypothetical protein [Thermobia domestica]	CAM36311	7.07174e-11	78	76.6406	52	41
isotig00490	hypothetical protein [Thermobia domestica]	3291	gi|133916482|emb|CAM36311.1|hypothetical protein [Thermobia domestica]	CAM36311	7.07174e-11	78	76.6406	52	41
isotig00491	hypothetical protein [Thermobia domestica]	3266	gi|133916482|emb|CAM36311.1|hypothetical protein [Thermobia domestica]	CAM36311	7.01181e-11	78	76.6406	52	41
isotig00492	hypothetical protein [Thermobia domestica]	3267	gi|133916482|emb|CAM36311.1|hypothetical protein [Thermobia domestica]	CAM36311	7.01181e-11	78	76.6406	52	41
isotig00493	hypothetical protein [Thermobia domestica]	3266	gi|133916482|emb|CAM36311.1|hypothetical protein [Thermobia domestica]	CAM36311	7.01181e-11	78	76.6406	52	41
isotig00494	hypothetical protein [Thermobia domestica]	3267	gi|133916482|emb|CAM36311.1|hypothetical protein [Thermobia domestica]	CAM36311	7.01181e-11	78	76.6406	52	41
isotig00495	hypothetical protein [Thermobia domestica]	1854	gi|133916482|emb|CAM36311.1|hypothetical protein [Thermobia domestica]	CAM36311	3.5633e-11	78	76.6406	52	41
isotig00496	hypothetical protein [Thermobia domestica]	1855	gi|133916482|emb|CAM36311.1|hypothetical protein [Thermobia domestica]	CAM36311	3.5633e-11	78	76.6406	52	41
isotig00497	hypothetical protein [Thermobia domestica]	1854	gi|133916482|emb|CAM36311.1|hypothetical protein [Thermobia domestica]	CAM36311	3.5633e-11	78	76.6406	52	41
isotig00498	hypothetical protein [Thermobia domestica]	1855	gi|133916482|emb|CAM36311.1|hypothetical protein [Thermobia domestica]	CAM36311	3.5633e-11	78	76.6406	52	41
isotig00499	hypothetical protein [Thermobia domestica]	1767	gi|133916482|emb|CAM36311.1|hypothetical protein [Thermobia domestica]	CAM36311	3.34344e-11	78	76.6406	52	41
isotig00500	hypothetical protein [Thermobia domestica]	1768	gi|133916482|emb|CAM36311.1|hypothetical protein [Thermobia domestica]	CAM36311	3.34344e-11	78	76.6406	52	41
isotig00501	hypothetical protein [Thermobia domestica]	1767	gi|133916482|emb|CAM36311.1|hypothetical protein [Thermobia domestica]	CAM36311	3.34344e-11	78	76.6406	52	41
isotig00502	hypothetical protein [Thermobia domestica]	1768	gi|133916482|emb|CAM36311.1|hypothetical protein [Thermobia domestica]	CAM36311	3.34344e-11	78	76.6406	52	41
isotig00503	hypothetical protein [Thermobia domestica]	1635	gi|133916482|emb|CAM36311.1|hypothetical protein [Thermobia domestica]	CAM36311	3.02461e-11	78	76.6406	52	41
isotig00504	hypothetical protein [Thermobia domestica]	1636	gi|133916482|emb|CAM36311.1|hypothetical protein [Thermobia domestica]	CAM36311	3.02461e-11	78	76.6406	52	41
isotig00505	hypothetical protein [Thermobia domestica]	1635	gi|133916482|emb|CAM36311.1|hypothetical protein [Thermobia domestica]	CAM36311	3.02461e-11	78	76.6406	52	41
isotig00506	hypothetical protein [Thermobia domestica]	1636	gi|133916482|emb|CAM36311.1|hypothetical protein [Thermobia domestica]	CAM36311	3.02461e-11	78	76.6406	52	41
isotig00507	hypothetical protein [Thermobia domestica]	1548	gi|133916482|emb|CAM36311.1|hypothetical protein [Thermobia domestica]	CAM36311	2.80423e-11	78	76.6406	52	41
isotig00508	hypothetical protein [Thermobia domestica]	1549	gi|133916482|emb|CAM36311.1|hypothetical protein [Thermobia domestica]	CAM36311	2.80423e-11	78	76.6406	52	41
isotig00509	hypothetical protein [Thermobia domestica]	1548	gi|133916482|emb|CAM36311.1|hypothetical protein [Thermobia domestica]	CAM36311	2.80423e-11	78	76.6406	52	41
isotig00510	hypothetical protein [Thermobia domestica]	1549	gi|133916482|emb|CAM36311.1|hypothetical protein [Thermobia domestica]	CAM36311	2.80423e-11	78	76.6406	52	41
isotig00511	hypothetical protein [Thermobia domestica]	1568	gi|133916482|emb|CAM36311.1|hypothetical protein [Thermobia domestica]	CAM36311	2.85742e-11	78	76.6406	52	41
isotig00522	hydroxyacyl- dehydrogenase enoyl- hydratase	2882	gi|263173376|gb|ACY69926.1|hydroxyacyl-CoA dehydrogenase/enoyl-CoA hydratase [Cimex lectularius]	ACY69926	1.77893e-103	89	384.03	245	219
isotig00523	hydroxyacyl- dehydrogenase enoyl- hydratase	2782	gi|263173376|gb|ACY69926.1|hydroxyacyl-CoA dehydrogenase/enoyl-CoA hydratase [Cimex lectularius]	ACY69926	1.70417e-103	89	384.03	245	219
isotig00524	hydroxyacyl- dehydrogenase enoyl- hydratase	2715	gi|263173376|gb|ACY69926.1|hydroxyacyl-CoA dehydrogenase/enoyl-CoA hydratase [Cimex lectularius]	ACY69926	1.65579e-103	89	384.03	245	219
isotig00527	hydroxyacyl- dehydrogenase enoyl- hydratase	2573	gi|263173376|gb|ACY69926.1|hydroxyacyl-CoA dehydrogenase/enoyl-CoA hydratase [Cimex lectularius]	ACY69926	1.55838e-103	89	384.03	245	219
isotig00528	hydroxyacyl- dehydrogenase enoyl- hydratase	2254	gi|263173376|gb|ACY69926.1|hydroxyacyl-CoA dehydrogenase/enoyl-CoA hydratase [Cimex lectularius]	ACY69926	1.32791e-103	89	384.03	245	219
isotig00529	hydroxyacyl- dehydrogenase enoyl- hydratase	2186	gi|263173376|gb|ACY69926.1|hydroxyacyl-CoA dehydrogenase/enoyl-CoA hydratase [Cimex lectularius]	ACY69926	1.2793e-103	89	384.03	245	219
isotig00553	e3 ubiquitin-protein ligase herc2-like	2202	gi|356526548|ref|XP_003531879.1|PREDICTED: E3 ubiquitin-protein ligase HERC2-like [Glycine max]	XP_003531879	3.26793e-06	57	60.4622	84	48
isotig00554	e3 ubiquitin-protein ligase herc2-like	2203	gi|356526548|ref|XP_003531879.1|PREDICTED: E3 ubiquitin-protein ligase HERC2-like [Glycine max]	XP_003531879	3.26793e-06	57	60.4622	84	48
isotig00555	e3 ubiquitin-protein ligase herc2-like	2200	gi|356526548|ref|XP_003531879.1|PREDICTED: E3 ubiquitin-protein ligase HERC2-like [Glycine max]	XP_003531879	3.26234e-06	57	60.4622	84	48
isotig00556	e3 ubiquitin-protein ligase herc2-like	2201	gi|356526548|ref|XP_003531879.1|PREDICTED: E3 ubiquitin-protein ligase HERC2-like [Glycine max]	XP_003531879	3.26793e-06	57	60.4622	84	48
isotig00557	e3 ubiquitin-protein ligase herc2-like	2203	gi|356526548|ref|XP_003531879.1|PREDICTED: E3 ubiquitin-protein ligase HERC2-like [Glycine max]	XP_003531879	3.26793e-06	57	60.4622	84	48
isotig00558	e3 ubiquitin-protein ligase herc2-like	2201	gi|356526548|ref|XP_003531879.1|PREDICTED: E3 ubiquitin-protein ligase HERC2-like [Glycine max]	XP_003531879	3.26793e-06	57	60.4622	84	48
isotig00559	serine threonine-protein kinase nek8-like	2205	gi|328712156|ref|XP_001946936.2|PREDICTED: serine/threonine-protein kinase Nek8-like [Acyrthosiphon pisum]	XP_001946936	3.27353e-06	53	60.4622	95	51
isotig00560	serine threonine-protein kinase nek8-like	2206	gi|328712156|ref|XP_001946936.2|PREDICTED: serine/threonine-protein kinase Nek8-like [Acyrthosiphon pisum]	XP_001946936	3.27353e-06	53	60.4622	95	51
isotig00561	serine threonine-protein kinase nek8-like	2203	gi|328712156|ref|XP_001946936.2|PREDICTED: serine/threonine-protein kinase Nek8-like [Acyrthosiphon pisum]	XP_001946936	3.26793e-06	53	60.4622	95	51
isotig00562	serine threonine-protein kinase nek8-like	2204	gi|328712156|ref|XP_001946936.2|PREDICTED: serine/threonine-protein kinase Nek8-like [Acyrthosiphon pisum]	XP_001946936	3.27353e-06	53	60.4622	95	51
isotig00563	serine threonine-protein kinase nek8-like	2206	gi|328712156|ref|XP_001946936.2|PREDICTED: serine/threonine-protein kinase Nek8-like [Acyrthosiphon pisum]	XP_001946936	3.27353e-06	53	60.4622	95	51
isotig00564	serine threonine-protein kinase nek8-like	2204	gi|328712156|ref|XP_001946936.2|PREDICTED: serine/threonine-protein kinase Nek8-like [Acyrthosiphon pisum]	XP_001946936	3.27353e-06	53	60.4622	95	51
isotig00569	e3 ubiquitin-protein ligase herc2-like	2056	gi|356526548|ref|XP_003531879.1|PREDICTED: E3 ubiquitin-protein ligase HERC2-like [Glycine max]	XP_003531879	3.00651e-06	57	60.4622	84	48
isotig00570	e3 ubiquitin-protein ligase herc2-like	2057	gi|356526548|ref|XP_003531879.1|PREDICTED: E3 ubiquitin-protein ligase HERC2-like [Glycine max]	XP_003531879	3.01212e-06	57	60.4622	84	48
isotig00571	e3 ubiquitin-protein ligase herc2-like	2054	gi|356526548|ref|XP_003531879.1|PREDICTED: E3 ubiquitin-protein ligase HERC2-like [Glycine max]	XP_003531879	3.00651e-06	57	60.4622	84	48
isotig00572	e3 ubiquitin-protein ligase herc2-like	2055	gi|356526548|ref|XP_003531879.1|PREDICTED: E3 ubiquitin-protein ligase HERC2-like [Glycine max]	XP_003531879	3.00651e-06	57	60.4622	84	48
isotig00573	serine threonine-protein kinase nek8-like	2059	gi|328712156|ref|XP_001946936.2|PREDICTED: serine/threonine-protein kinase Nek8-like [Acyrthosiphon pisum]	XP_001946936	3.01212e-06	53	60.4622	95	51
isotig00574	serine threonine-protein kinase nek8-like	2060	gi|328712156|ref|XP_001946936.2|PREDICTED: serine/threonine-protein kinase Nek8-like [Acyrthosiphon pisum]	XP_001946936	3.01773e-06	53	60.4622	95	51
isotig00575	serine threonine-protein kinase nek8-like	2057	gi|328712156|ref|XP_001946936.2|PREDICTED: serine/threonine-protein kinase Nek8-like [Acyrthosiphon pisum]	XP_001946936	3.01212e-06	53	60.4622	95	51
isotig00576	serine threonine-protein kinase nek8-like	2058	gi|328712156|ref|XP_001946936.2|PREDICTED: serine/threonine-protein kinase Nek8-like [Acyrthosiphon pisum]	XP_001946936	3.01212e-06	53	60.4622	95	51
isotig00596	hypothetical protein TcasGA2_TC013448 [Tribolium castaneum]	3456	gi|270007007|gb|EFA03455.1|hypothetical protein TcasGA2_TC013448 [Tribolium castaneum]	EFA03455	2.65267e-08	58	68.1662	93	54
isotig00597	hypothetical protein TcasGA2_TC013448 [Tribolium castaneum]	3457	gi|270007007|gb|EFA03455.1|hypothetical protein TcasGA2_TC013448 [Tribolium castaneum]	EFA03455	2.65267e-08	58	68.1662	93	54
isotig00599	hypothetical protein TcasGA2_TC013448 [Tribolium castaneum]	3434	gi|270007007|gb|EFA03455.1|hypothetical protein TcasGA2_TC013448 [Tribolium castaneum]	EFA03455	2.64309e-08	59	68.1662	93	55
isotig00600	hypothetical protein TcasGA2_TC013448 [Tribolium castaneum]	3431	gi|270007007|gb|EFA03455.1|hypothetical protein TcasGA2_TC013448 [Tribolium castaneum]	EFA03455	2.64042e-08	59	68.1662	93	55
isotig00601	hypothetical protein TcasGA2_TC013448 [Tribolium castaneum]	3437	gi|270007007|gb|EFA03455.1|hypothetical protein TcasGA2_TC013448 [Tribolium castaneum]	EFA03455	2.63672e-08	59	68.1662	93	55
isotig00602	hypothetical protein TcasGA2_TC013448 [Tribolium castaneum]	3434	gi|270007007|gb|EFA03455.1|hypothetical protein TcasGA2_TC013448 [Tribolium castaneum]	EFA03455	2.64309e-08	59	68.1662	93	55
isotig00604	hypothetical protein TcasGA2_TC013448 [Tribolium castaneum]	3033	gi|270007007|gb|EFA03455.1|hypothetical protein TcasGA2_TC013448 [Tribolium castaneum]	EFA03455	2.28606e-08	59	68.1662	93	55
isotig00605	hypothetical protein TcasGA2_TC013448 [Tribolium castaneum]	3030	gi|270007007|gb|EFA03455.1|hypothetical protein TcasGA2_TC013448 [Tribolium castaneum]	EFA03455	2.28339e-08	59	68.1662	93	55
isotig00606	hypothetical protein TcasGA2_TC013448 [Tribolium castaneum]	3036	gi|270007007|gb|EFA03455.1|hypothetical protein TcasGA2_TC013448 [Tribolium castaneum]	EFA03455	2.28872e-08	59	68.1662	93	55
isotig00607	hypothetical protein TcasGA2_TC013448 [Tribolium castaneum]	3033	gi|270007007|gb|EFA03455.1|hypothetical protein TcasGA2_TC013448 [Tribolium castaneum]	EFA03455	2.28606e-08	59	68.1662	93	55
isotig00611	hypothetical protein TcasGA2_TC013448 [Tribolium castaneum]	1815	gi|270007007|gb|EFA03455.1|hypothetical protein TcasGA2_TC013448 [Tribolium castaneum]	EFA03455	1.2323e-08	59	68.1662	93	55
isotig00613	hypothetical protein TcasGA2_TC013448 [Tribolium castaneum]	1804	gi|270007007|gb|EFA03455.1|hypothetical protein TcasGA2_TC013448 [Tribolium castaneum]	EFA03455	1.22151e-08	59	68.1662	93	55
isotig00620	hypothetical protein TcasGA2_TC013448 [Tribolium castaneum]	1187	gi|270007007|gb|EFA03455.1|hypothetical protein TcasGA2_TC013448 [Tribolium castaneum]	EFA03455	6.85988e-09	59	68.1662	93	55
isotig00627	isoform b	2183	gi|157112596|ref|XP_001657583.1|hypothetical protein AaeL_AAEL006207 [Aedes aegypti] >gi|108878028|gb|EAT42253.1| conserved hypothetical protein [Aedes aegypti]	XP_001657583	6.69728e-28	44	132.494	347	155
isotig00628	isoform b	2182	gi|194741078|ref|XP_001953016.1|GF17563 [Drosophila ananassae] >gi|190626075|gb|EDV41599.1| GF17563 [Drosophila ananassae]	XP_001953016	5.67292e-19	47	102.834	299	141
isotig00629	isoform b	2181	gi|156541876|ref|XP_001600484.1|PREDICTED: hypothetical protein LOC100115890 [Nasonia vitripennis]	XP_001600484	9.65413e-27	48	128.642	358	174
isotig00630	isoform b	2185	gi|157112596|ref|XP_001657583.1|hypothetical protein AaeL_AAEL006207 [Aedes aegypti] >gi|108878028|gb|EAT42253.1| conserved hypothetical protein [Aedes aegypti]	XP_001657583	2.30182e-28	44	134.035	347	155
isotig00631	isoform b	2184	gi|312375767|gb|EFR23072.1|hypothetical protein AND_13725 [Anopheles darlingi]	EFR23072	9.69331e-19	49	102.064	243	121
isotig00632	isoform b	2183	gi|156541876|ref|XP_001600484.1|PREDICTED: hypothetical protein LOC100115890 [Nasonia vitripennis]	XP_001600484	1.14238e-27	48	131.724	358	175
isotig00633	isoform b	2177	gi|157112596|ref|XP_001657583.1|hypothetical protein AaeL_AAEL006207 [Aedes aegypti] >gi|108878028|gb|EAT42253.1| conserved hypothetical protein [Aedes aegypti]	XP_001657583	5.11019e-28	44	132.88	347	153
isotig00634	isoform b	2035	gi|157112596|ref|XP_001657583.1|hypothetical protein AaeL_AAEL006207 [Aedes aegypti] >gi|108878028|gb|EAT42253.1| conserved hypothetical protein [Aedes aegypti]	XP_001657583	6.14418e-28	44	132.494	347	155
isotig00635	isoform b	2034	gi|194741078|ref|XP_001953016.1|GF17563 [Drosophila ananassae] >gi|190626075|gb|EDV41599.1| GF17563 [Drosophila ananassae]	XP_001953016	5.21344e-19	47	102.834	299	141
isotig00636	isoform b	2037	gi|157112596|ref|XP_001657583.1|hypothetical protein AaeL_AAEL006207 [Aedes aegypti] >gi|108878028|gb|EAT42253.1| conserved hypothetical protein [Aedes aegypti]	XP_001657583	2.11572e-28	44	134.035	347	155
isotig00637	isoform b	2036	gi|312375767|gb|EFR23072.1|hypothetical protein AND_13725 [Anopheles darlingi]	EFR23072	8.90959e-19	49	102.064	243	121
isotig00638	isoform b	2029	gi|157112596|ref|XP_001657583.1|hypothetical protein AaeL_AAEL006207 [Aedes aegypti] >gi|108878028|gb|EAT42253.1| conserved hypothetical protein [Aedes aegypti]	XP_001657583	4.68665e-28	44	132.88	347	153
isotig00639	isoform b	1914	gi|157112596|ref|XP_001657583.1|hypothetical protein AaeL_AAEL006207 [Aedes aegypti] >gi|108878028|gb|EAT42253.1| conserved hypothetical protein [Aedes aegypti]	XP_001657583	4.34871e-28	44	132.88	347	155
isotig00640	isoform b	1914	gi|157112596|ref|XP_001657583.1|hypothetical protein AaeL_AAEL006207 [Aedes aegypti] >gi|108878028|gb|EAT42253.1| conserved hypothetical protein [Aedes aegypti]	XP_001657583	4.34871e-28	44	132.88	347	155
isotig00641	isoform b	1913	gi|194741078|ref|XP_001953016.1|GF17563 [Drosophila ananassae] >gi|190626075|gb|EDV41599.1| GF17563 [Drosophila ananassae]	XP_001953016	4.81923e-19	47	102.834	299	141
isotig00642	isoform b	1916	gi|157112596|ref|XP_001657583.1|hypothetical protein AaeL_AAEL006207 [Aedes aegypti] >gi|108878028|gb|EAT42253.1| conserved hypothetical protein [Aedes aegypti]	XP_001657583	1.49769e-28	44	134.42	347	155
isotig00643	isoform b	1916	gi|157112596|ref|XP_001657583.1|hypothetical protein AaeL_AAEL006207 [Aedes aegypti] >gi|108878028|gb|EAT42253.1| conserved hypothetical protein [Aedes aegypti]	XP_001657583	1.49769e-28	44	134.42	347	155
isotig00644	isoform b	1915	gi|312375767|gb|EFR23072.1|hypothetical protein AND_13725 [Anopheles darlingi]	EFR23072	8.22036e-19	49	102.064	243	121
isotig00645	isoform b	1878	gi|157112596|ref|XP_001657583.1|hypothetical protein AaeL_AAEL006207 [Aedes aegypti] >gi|108878028|gb|EAT42253.1| conserved hypothetical protein [Aedes aegypti]	XP_001657583	4.26103e-28	44	132.88	347	155
isotig00646	isoform b	1878	gi|157112596|ref|XP_001657583.1|hypothetical protein AaeL_AAEL006207 [Aedes aegypti] >gi|108878028|gb|EAT42253.1| conserved hypothetical protein [Aedes aegypti]	XP_001657583	4.26103e-28	44	132.88	347	155
isotig00647	isoform b	1877	gi|194741078|ref|XP_001953016.1|GF17563 [Drosophila ananassae] >gi|190626075|gb|EDV41599.1| GF17563 [Drosophila ananassae]	XP_001953016	4.72206e-19	47	102.834	299	141
isotig00648	isoform b	1880	gi|157112596|ref|XP_001657583.1|hypothetical protein AaeL_AAEL006207 [Aedes aegypti] >gi|108878028|gb|EAT42253.1| conserved hypothetical protein [Aedes aegypti]	XP_001657583	1.46756e-28	44	134.42	347	155
isotig00649	isoform b	1880	gi|157112596|ref|XP_001657583.1|hypothetical protein AaeL_AAEL006207 [Aedes aegypti] >gi|108878028|gb|EAT42253.1| conserved hypothetical protein [Aedes aegypti]	XP_001657583	1.46756e-28	44	134.42	347	155
isotig00650	isoform b	1879	gi|312375767|gb|EFR23072.1|hypothetical protein AND_13725 [Anopheles darlingi]	EFR23072	8.05462e-19	49	102.064	243	121
isotig00651	isoform b	1908	gi|157112596|ref|XP_001657583.1|hypothetical protein AaeL_AAEL006207 [Aedes aegypti] >gi|108878028|gb|EAT42253.1| conserved hypothetical protein [Aedes aegypti]	XP_001657583	3.31607e-28	44	133.265	347	153
isotig00652	isoform b	1908	gi|157112596|ref|XP_001657583.1|hypothetical protein AaeL_AAEL006207 [Aedes aegypti] >gi|108878028|gb|EAT42253.1| conserved hypothetical protein [Aedes aegypti]	XP_001657583	3.31607e-28	44	133.265	347	153
isotig00653	isoform b	1872	gi|157112596|ref|XP_001657583.1|hypothetical protein AaeL_AAEL006207 [Aedes aegypti] >gi|108878028|gb|EAT42253.1| conserved hypothetical protein [Aedes aegypti]	XP_001657583	3.24891e-28	44	133.265	347	153
isotig00654	isoform b	1872	gi|157112596|ref|XP_001657583.1|hypothetical protein AaeL_AAEL006207 [Aedes aegypti] >gi|108878028|gb|EAT42253.1| conserved hypothetical protein [Aedes aegypti]	XP_001657583	3.24891e-28	44	133.265	347	153
isotig00655	GF17430 [Drosophila ananassae]	1762	gi|194741074|ref|XP_001953014.1|GF17430 [Drosophila ananassae] >gi|190626073|gb|EDV41597.1| GF17430 [Drosophila ananassae]	XP_001953014	7.14841e-22	49	112.079	236	116
isotig00656	GF17430 [Drosophila ananassae]	1614	gi|194741074|ref|XP_001953014.1|GF17430 [Drosophila ananassae] >gi|190626073|gb|EDV41597.1| GF17430 [Drosophila ananassae]	XP_001953014	6.38196e-22	49	112.079	236	116
isotig00657	GF17430 [Drosophila ananassae]	1493	gi|194741074|ref|XP_001953014.1|GF17430 [Drosophila ananassae] >gi|190626073|gb|EDV41597.1| GF17430 [Drosophila ananassae]	XP_001953014	4.40954e-22	49	112.464	236	116
isotig00658	GF17430 [Drosophila ananassae]	1493	gi|194741074|ref|XP_001953014.1|GF17430 [Drosophila ananassae] >gi|190626073|gb|EDV41597.1| GF17430 [Drosophila ananassae]	XP_001953014	4.40954e-22	49	112.464	236	116
isotig00659	GF17430 [Drosophila ananassae]	1457	gi|194741074|ref|XP_001953014.1|GF17430 [Drosophila ananassae] >gi|190626073|gb|EDV41597.1| GF17430 [Drosophila ananassae]	XP_001953014	4.25922e-22	49	112.464	236	116
isotig00660	GF17430 [Drosophila ananassae]	1457	gi|194741074|ref|XP_001953014.1|GF17430 [Drosophila ananassae] >gi|190626073|gb|EDV41597.1| GF17430 [Drosophila ananassae]	XP_001953014	4.25922e-22	49	112.464	236	116
isotig00661	isoform b	1413	gi|194741074|ref|XP_001953014.1|GF17430 [Drosophila ananassae] >gi|190626073|gb|EDV41597.1| GF17430 [Drosophila ananassae]	XP_001953014	1.65293e-23	47	117.087	311	149
isotig00662	isoform b	1412	gi|322801851|gb|EFZ22423.1|hypothetical protein SINV_08197 [Solenopsis invicta]	EFZ22423	2.02057e-21	47	110.153	367	173
isotig00663	isoform b	1415	gi|194741074|ref|XP_001953014.1|GF17430 [Drosophila ananassae] >gi|190626073|gb|EDV41597.1| GF17430 [Drosophila ananassae]	XP_001953014	8.22865e-23	47	114.775	311	149
isotig00664	isoform b	1414	gi|322801851|gb|EFZ22423.1|hypothetical protein SINV_08197 [Solenopsis invicta]	EFZ22423	6.9446e-22	47	111.694	367	173
isotig00665	isoform b	1357	gi|194741074|ref|XP_001953014.1|GF17430 [Drosophila ananassae] >gi|190626073|gb|EDV41597.1| GF17430 [Drosophila ananassae]	XP_001953014	4.55369e-23	48	115.546	308	149
isotig00666	isoform b	1407	gi|194741074|ref|XP_001953014.1|GF17430 [Drosophila ananassae] >gi|190626073|gb|EDV41597.1| GF17430 [Drosophila ananassae]	XP_001953014	6.24248e-23	47	115.161	311	147
isotig00667	isoform b	1359	gi|194741074|ref|XP_001953014.1|GF17430 [Drosophila ananassae] >gi|190626073|gb|EDV41597.1| GF17430 [Drosophila ananassae]	XP_001953014	2.26734e-22	48	113.235	308	149
isotig00668	isoform b	1310	gi|194741074|ref|XP_001953014.1|GF17430 [Drosophila ananassae] >gi|190626073|gb|EDV41597.1| GF17430 [Drosophila ananassae]	XP_001953014	1.48861e-23	47	117.087	311	149
isotig00669	isoform b	1334	gi|157112596|ref|XP_001657583.1|hypothetical protein AaeL_AAEL006207 [Aedes aegypti] >gi|108878028|gb|EAT42253.1| conserved hypothetical protein [Aedes aegypti]	XP_001657583	1.93021e-26	44	126.716	347	153
isotig00670	isoform b	1309	gi|322801851|gb|EFZ22423.1|hypothetical protein SINV_08197 [Solenopsis invicta]	EFZ22423	4.04e-21	47	108.997	359	170
isotig00671	isoform b	1312	gi|194741074|ref|XP_001953014.1|GF17430 [Drosophila ananassae] >gi|190626073|gb|EDV41597.1| GF17430 [Drosophila ananassae]	XP_001953014	7.38791e-23	47	114.775	311	149
isotig00672	isoform b	1336	gi|157112596|ref|XP_001657583.1|hypothetical protein AaeL_AAEL006207 [Aedes aegypti] >gi|108878028|gb|EAT42253.1| conserved hypothetical protein [Aedes aegypti]	XP_001657583	6.63404e-27	44	128.257	347	153
isotig00673	isoform b	1311	gi|322801851|gb|EFZ22423.1|hypothetical protein SINV_08197 [Solenopsis invicta]	EFZ22423	1.3933e-21	47	110.538	359	170
isotig00674	isoform b	1351	gi|194741074|ref|XP_001953014.1|GF17430 [Drosophila ananassae] >gi|190626073|gb|EDV41597.1| GF17430 [Drosophila ananassae]	XP_001953014	1.71913e-22	47	113.62	308	147
isotig00675	isoform b	1304	gi|194741074|ref|XP_001953014.1|GF17430 [Drosophila ananassae] >gi|190626073|gb|EDV41597.1| GF17430 [Drosophila ananassae]	XP_001953014	5.61798e-23	47	115.161	311	147
isotig00676	isoform b	1224	gi|194908715|ref|XP_001981825.1|GG11391 [Drosophila erecta] >gi|190656463|gb|EDV53695.1| GG11391 [Drosophila erecta]	XP_001981825	5.12638e-23	46	115.161	360	169
isotig00677	isoform b	1226	gi|156541876|ref|XP_001600484.1|PREDICTED: hypothetical protein LOC100115890 [Nasonia vitripennis]	XP_001600484	2.30985e-23	47	116.316	362	171
isotig00678	GF17430 [Drosophila ananassae]	992	gi|194741074|ref|XP_001953014.1|GF17430 [Drosophila ananassae] >gi|190626073|gb|EDV41597.1| GF17430 [Drosophila ananassae]	XP_001953014	7.19627e-19	52	100.908	190	99
isotig00679	GF17430 [Drosophila ananassae]	936	gi|194741074|ref|XP_001953014.1|GF17430 [Drosophila ananassae] >gi|190626073|gb|EDV41597.1| GF17430 [Drosophila ananassae]	XP_001953014	1.89883e-18	52	99.3673	187	99
isotig00680	GF17430 [Drosophila ananassae]	889	gi|194741074|ref|XP_001953014.1|GF17430 [Drosophila ananassae] >gi|190626073|gb|EDV41597.1| GF17430 [Drosophila ananassae]	XP_001953014	5.91555e-19	52	100.908	190	99
isotig00683	leucine-rich repeat-containing protein 20-like isoform 1	3808	gi|340711455|ref|XP_003394291.1|PREDICTED: leucine-rich repeat-containing protein 20-like isoform 1 [Bombus terrestris] >gi|350416235|ref|XP_003490883.1| PREDICTED: leucine-rich repeat-containing protein 20-like [Bombus impatiens]	XP_003394291	4.81754e-59	70	236.884	208	147
isotig00686	leucine-rich repeat-containing protein 20-like isoform 1	3790	gi|340711455|ref|XP_003394291.1|PREDICTED: leucine-rich repeat-containing protein 20-like isoform 1 [Bombus terrestris] >gi|350416235|ref|XP_003490883.1| PREDICTED: leucine-rich repeat-containing protein 20-like [Bombus impatiens]	XP_003394291	4.79161e-59	70	236.884	208	147
isotig00689	leucine-rich repeat-containing protein 20-like isoform 1	3756	gi|340711455|ref|XP_003394291.1|PREDICTED: leucine-rich repeat-containing protein 20-like isoform 1 [Bombus terrestris] >gi|350416235|ref|XP_003490883.1| PREDICTED: leucine-rich repeat-containing protein 20-like [Bombus impatiens]	XP_003394291	4.74408e-59	70	236.884	208	147
isotig00692	leucine-rich repeat-containing protein 20-like isoform 1	3044	gi|340711455|ref|XP_003394291.1|PREDICTED: leucine-rich repeat-containing protein 20-like isoform 1 [Bombus terrestris] >gi|350416235|ref|XP_003490883.1| PREDICTED: leucine-rich repeat-containing protein 20-like [Bombus impatiens]	XP_003394291	3.7334e-59	70	236.884	208	147
isotig00693	leucine-rich repeat-containing protein 20-like isoform 1	3056	gi|340711455|ref|XP_003394291.1|PREDICTED: leucine-rich repeat-containing protein 20-like isoform 1 [Bombus terrestris] >gi|350416235|ref|XP_003490883.1| PREDICTED: leucine-rich repeat-containing protein 20-like [Bombus impatiens]	XP_003394291	3.75073e-59	70	236.884	208	147
isotig00702	leucine-rich repeat-containing protein 20-like isoform 1	2869	gi|340711455|ref|XP_003394291.1|PREDICTED: leucine-rich repeat-containing protein 20-like isoform 1 [Bombus terrestris] >gi|350416235|ref|XP_003490883.1| PREDICTED: leucine-rich repeat-containing protein 20-like [Bombus impatiens]	XP_003394291	3.49059e-59	70	236.884	208	147
isotig00737	esterase fe4	2791	gi|307177179|gb|EFN66412.1|Esterase FE4 [Camponotus floridanus]	EFN66412	9.49678e-62	50	245.358	526	268
isotig00738	venom carboxylesterase-6-like	2792	gi|332025252|gb|EGI65426.1|Esterase FE4 [Acromyrmex echinatior]	EGI65426	3.51615e-40	50	173.711	424	213
isotig00739	esterase fe4	2760	gi|307177179|gb|EFN66412.1|Esterase FE4 [Camponotus floridanus]	EFN66412	4.65262e-61	50	243.047	526	268
isotig00740	venom carboxylesterase-6-like	2761	gi|332025252|gb|EGI65426.1|Esterase FE4 [Acromyrmex echinatior]	EGI65426	1.31727e-39	47	171.785	448	214
isotig00741	esterase fe4	2676	gi|307177179|gb|EFN66412.1|Esterase FE4 [Camponotus floridanus]	EFN66412	4.49984e-61	50	243.047	526	268
isotig00742	esterase fe4	2665	gi|307177179|gb|EFN66412.1|Esterase FE4 [Camponotus floridanus]	EFN66412	4.47555e-61	50	243.047	526	268
isotig00743	venom carboxylesterase-6-like	2677	gi|332025252|gb|EGI65426.1|Esterase FE4 [Acromyrmex echinatior]	EGI65426	1.27401e-39	47	171.785	448	214
isotig00744	venom carboxylesterase-6-like	2666	gi|332025252|gb|EGI65426.1|Esterase FE4 [Acromyrmex echinatior]	EGI65426	1.26885e-39	47	171.785	448	214
isotig00745	odorant-degrading enzyme	2275	gi|91091808|ref|XP_970896.1|PREDICTED: similar to pheromone-degrading enzyme [Tribolium castaneum] >gi|270001099|gb|EEZ97546.1| hypothetical protein TcasGA2_TC011396 [Tribolium castaneum]	XP_970896	1.62789e-16	67	94.7449	82	55
isotig00746	venom carboxylesterase-6-like	2242	gi|332025252|gb|EGI65426.1|Esterase FE4 [Acromyrmex echinatior]	EGI65426	3.44106e-19	44	103.605	375	165
isotig00747	venom carboxylesterase-6-like	2147	gi|332025252|gb|EGI65426.1|Esterase FE4 [Acromyrmex echinatior]	EGI65426	3.26238e-19	44	103.605	375	165
isotig00748	venom carboxylesterase-6-like	2158	gi|332025252|gb|EGI65426.1|Esterase FE4 [Acromyrmex echinatior]	EGI65426	3.27967e-19	44	103.605	375	165
isotig00749	esterase fe4	1550	gi|307177179|gb|EFN66412.1|Esterase FE4 [Camponotus floridanus]	EFN66412	1.73688e-61	51	243.432	519	265
isotig00750	venom carboxylesterase-6-like	1551	gi|48097744|ref|XP_391943.1|PREDICTED: venom carboxylesterase-6-like [Apis mellifera]	XP_391943	4.60265e-38	50	165.622	371	186
isotig00751	juvenile hormone esterase	1472	gi|332376715|gb|AEE63497.1|unknown [Dendroctonus ponderosae]	AEE63497	2.86551e-58	48	232.646	495	239
isotig00752	juvenile hormone esterase	1472	gi|332376715|gb|AEE63497.1|unknown [Dendroctonus ponderosae]	AEE63497	2.86551e-58	48	232.646	496	243
isotig00753	venom carboxylesterase-6-like	1473	gi|332376715|gb|AEE63497.1|unknown [Dendroctonus ponderosae]	AEE63497	6.42827e-34	45	151.754	374	171
isotig00754	venom carboxylesterase-6-like	1473	gi|332376715|gb|AEE63497.1|unknown [Dendroctonus ponderosae]	AEE63497	6.42827e-34	46	151.754	375	175
isotig00755	esterase fe4	1443	gi|307177179|gb|EFN66412.1|Esterase FE4 [Camponotus floridanus]	EFN66412	8.64952e-60	51	237.654	490	252
isotig00756	esterase fe4	1443	gi|307177179|gb|EFN66412.1|Esterase FE4 [Camponotus floridanus]	EFN66412	1.12966e-59	51	237.269	490	251
isotig00757	venom carboxylesterase-6-like	1444	gi|91091808|ref|XP_970896.1|PREDICTED: similar to pheromone-degrading enzyme [Tribolium castaneum] >gi|270001099|gb|EEZ97546.1| hypothetical protein TcasGA2_TC011396 [Tribolium castaneum]	XP_970896	9.62993e-35	46	154.451	330	155
isotig00758	venom carboxylesterase-6-like	1444	gi|91091808|ref|XP_970896.1|PREDICTED: similar to pheromone-degrading enzyme [Tribolium castaneum] >gi|270001099|gb|EEZ97546.1| hypothetical protein TcasGA2_TC011396 [Tribolium castaneum]	XP_970896	9.62993e-35	46	154.451	330	155
isotig00759	esterase fe4	1248	gi|270001098|gb|EEZ97545.1|hypothetical protein TcasGA2_TC011395 [Tribolium castaneum]	EEZ97545	1.7877e-55	54	223.016	344	189
isotig00760	esterase fe4-like	1249	gi|91091808|ref|XP_970896.1|PREDICTED: similar to pheromone-degrading enzyme [Tribolium castaneum] >gi|270001099|gb|EEZ97546.1| hypothetical protein TcasGA2_TC011396 [Tribolium castaneum]	XP_970896	8.08068e-32	55	144.436	203	112
isotig00763	odorant-degrading enzyme	1034	gi|91091808|ref|XP_970896.1|PREDICTED: similar to pheromone-degrading enzyme [Tribolium castaneum] >gi|270001099|gb|EEZ97546.1| hypothetical protein TcasGA2_TC011396 [Tribolium castaneum]	XP_970896	5.49899e-17	67	94.7449	82	55
isotig00764	venom carboxylesterase-6-like	954	gi|29465750|gb|AAM14415.1|putative odorant-degrading enzyme [Antheraea polyphemus]	AAM14415	7.66726e-15	43	87.4261	326	141
isotig00765	venom carboxylesterase-6-like	925	gi|242020722|ref|XP_002430801.1|acetylcholinesterase, putative [Pediculus humanus corporis] >gi|212515998|gb|EEB18063.1| acetylcholinesterase, putative [Pediculus humanus corporis]	XP_002430801	7.29226e-15	42	87.4261	289	123
isotig00767	partial	730	gi|322792904|gb|EFZ16737.1|hypothetical protein SINV_14736 [Solenopsis invicta]	EFZ16737	1.25737e-12	50	79.337	156	79
isotig00917	kettin protein	14811	gi|189235987|ref|XP_971849.2|PREDICTED: similar to BMKETTIN [Tribolium castaneum]	XP_971849	0	82	2704.86	1844	1521
isotig00918	kettin protein	14775	gi|189235987|ref|XP_971849.2|PREDICTED: similar to BMKETTIN [Tribolium castaneum]	XP_971849	0	82	2704.86	1844	1521
isotig00919	titin	14759	gi|189235987|ref|XP_971849.2|PREDICTED: similar to BMKETTIN [Tribolium castaneum]	XP_971849	0	82	2704.86	1844	1521
isotig00920	titin	14723	gi|189235987|ref|XP_971849.2|PREDICTED: similar to BMKETTIN [Tribolium castaneum]	XP_971849	0	82	2704.86	1844	1521
isotig00921	myosin light chain kinase	12849	gi|307204651|gb|EFN83273.1|Titin [Harpegnathos saltator]	EFN83273	0	64	729.169	821	527
isotig00922	myosin light chain kinase	11112	gi|307204651|gb|EFN83273.1|Titin [Harpegnathos saltator]	EFN83273	0	64	729.169	821	527
isotig00923	acyl- :lysophosphatidylglycerol acyltransferase 1-like	10245	gi|307204651|gb|EFN83273.1|Titin [Harpegnathos saltator]	EFN83273	1.53732e-142	52	515.768	871	459
isotig00924	titin	9689	gi|328784395|ref|XP_623653.3|PREDICTED: LOW QUALITY PROTEIN: hypothetical protein LOC551259 [Apis mellifera]	XP_623653	0	84	1962.19	1274	1074
isotig00925	titin	9653	gi|328784395|ref|XP_623653.3|PREDICTED: LOW QUALITY PROTEIN: hypothetical protein LOC551259 [Apis mellifera]	XP_623653	0	85	1971.05	1262	1074
isotig00926	titin	9637	gi|328784395|ref|XP_623653.3|PREDICTED: LOW QUALITY PROTEIN: hypothetical protein LOC551259 [Apis mellifera]	XP_623653	0	84	2627.82	1695	1437
isotig00927	acyl- :lysophosphatidylglycerol acyltransferase 1-like	9366	gi|307204651|gb|EFN83273.1|Titin [Harpegnathos saltator]	EFN83273	1.40277e-142	52	515.768	871	459
isotig00928	titin	9601	gi|328784395|ref|XP_623653.3|PREDICTED: LOW QUALITY PROTEIN: hypothetical protein LOC551259 [Apis mellifera]	XP_623653	0	85	2636.68	1683	1437
isotig00929	kettin protein	8853	gi|189235987|ref|XP_971849.2|PREDICTED: similar to BMKETTIN [Tribolium castaneum]	XP_971849	0	82	2704.86	1844	1521
isotig00930	kettin protein	8817	gi|189235987|ref|XP_971849.2|PREDICTED: similar to BMKETTIN [Tribolium castaneum]	XP_971849	0	82	2704.86	1844	1521
isotig00931	kettin protein	8801	gi|189235987|ref|XP_971849.2|PREDICTED: similar to BMKETTIN [Tribolium castaneum]	XP_971849	0	82	2704.86	1844	1521
isotig00932	kettin protein	8765	gi|189235987|ref|XP_971849.2|PREDICTED: similar to BMKETTIN [Tribolium castaneum]	XP_971849	0	82	2704.86	1844	1521
isotig00933	isoform n	8508	gi|307204651|gb|EFN83273.1|Titin [Harpegnathos saltator]	EFN83273	1.27087e-142	52	515.768	871	459
isotig00934	novex-3 (titin isoform)	8180	gi|307204650|gb|EFN83272.1|Titin [Harpegnathos saltator]	EFN83272	4.50788e-121	48	444.121	986	483
isotig00935	myosin light chain kinase	7968	gi|307204651|gb|EFN83273.1|Titin [Harpegnathos saltator]	EFN83273	0	64	729.169	821	527
isotig00936	isoform n	7629	gi|307204651|gb|EFN83273.1|Titin [Harpegnathos saltator]	EFN83273	1.13172e-142	52	515.768	871	459
isotig00937	titin-like protein	5364	gi|345496501|ref|XP_003427738.1|PREDICTED: hypothetical protein LOC100679536 [Nasonia vitripennis]	XP_003427738	3.89951e-118	50	433.721	837	424
isotig00938	titin-like protein	4485	gi|345496501|ref|XP_003427738.1|PREDICTED: hypothetical protein LOC100679536 [Nasonia vitripennis]	XP_003427738	3.20916e-118	50	433.721	837	424
isotig00939	titin	3731	gi|328784395|ref|XP_623653.3|PREDICTED: LOW QUALITY PROTEIN: hypothetical protein LOC551259 [Apis mellifera]	XP_623653	0	84	942.954	621	522
isotig00940	titin	3695	gi|328784395|ref|XP_623653.3|PREDICTED: LOW QUALITY PROTEIN: hypothetical protein LOC551259 [Apis mellifera]	XP_623653	0	85	951.814	609	522
isotig00941	titin	3679	gi|328784395|ref|XP_623653.3|PREDICTED: LOW QUALITY PROTEIN: hypothetical protein LOC551259 [Apis mellifera]	XP_623653	0	84	1608.58	1042	885
isotig00942	titin	3643	gi|328784395|ref|XP_623653.3|PREDICTED: LOW QUALITY PROTEIN: hypothetical protein LOC551259 [Apis mellifera]	XP_623653	0	85	1617.44	1030	885
isotig00943	acyl- :lysophosphatidylglycerol acyltransferase 1-like	2136	gi|328722888|ref|XP_003247701.1|PREDICTED: acyl-CoA:lysophosphatidylglycerol acyltransferase 1-like isoform 2 [Acyrthosiphon pisum]	XP_003247701	3.24508e-128	75	465.692	351	265
isotig00944	acyl- :lysophosphatidylglycerol acyltransferase 1-like	2077	gi|328722888|ref|XP_003247701.1|PREDICTED: acyl-CoA:lysophosphatidylglycerol acyltransferase 1-like isoform 2 [Acyrthosiphon pisum]	XP_003247701	3.14287e-128	75	465.692	351	265
isotig00945	amp dependent coa ligase	4329	gi|157134829|ref|XP_001656463.1|AMP dependent coa ligase [Aedes aegypti] >gi|108884340|gb|EAT48565.1| AMP dependent coa ligase [Aedes aegypti]	XP_001656463	1.1979e-53	62	219.164	259	163
isotig00946	amp dependent coa ligase	4330	gi|157134829|ref|XP_001656463.1|AMP dependent coa ligase [Aedes aegypti] >gi|108884340|gb|EAT48565.1| AMP dependent coa ligase [Aedes aegypti]	XP_001656463	1.1979e-53	62	219.164	259	163
isotig00947	amp dependent coa ligase	4385	gi|157134829|ref|XP_001656463.1|AMP dependent coa ligase [Aedes aegypti] >gi|108884340|gb|EAT48565.1| AMP dependent coa ligase [Aedes aegypti]	XP_001656463	1.21557e-53	62	219.164	259	163
isotig00948	amp dependent coa ligase	4386	gi|157134829|ref|XP_001656463.1|AMP dependent coa ligase [Aedes aegypti] >gi|108884340|gb|EAT48565.1| AMP dependent coa ligase [Aedes aegypti]	XP_001656463	1.21557e-53	62	219.164	259	163
isotig00949	amp dependent coa ligase	4345	gi|157134829|ref|XP_001656463.1|AMP dependent coa ligase [Aedes aegypti] >gi|108884340|gb|EAT48565.1| AMP dependent coa ligase [Aedes aegypti]	XP_001656463	1.20255e-53	62	219.164	259	163
isotig00950	amp dependent coa ligase	4326	gi|157134829|ref|XP_001656463.1|AMP dependent coa ligase [Aedes aegypti] >gi|108884340|gb|EAT48565.1| AMP dependent coa ligase [Aedes aegypti]	XP_001656463	1.19697e-53	62	219.164	259	163
isotig00951	amp dependent coa ligase	4327	gi|157134829|ref|XP_001656463.1|AMP dependent coa ligase [Aedes aegypti] >gi|108884340|gb|EAT48565.1| AMP dependent coa ligase [Aedes aegypti]	XP_001656463	1.19697e-53	62	219.164	259	163
isotig00952	amp dependent coa ligase	4351	gi|157134829|ref|XP_001656463.1|AMP dependent coa ligase [Aedes aegypti] >gi|108884340|gb|EAT48565.1| AMP dependent coa ligase [Aedes aegypti]	XP_001656463	1.20441e-53	62	219.164	259	163
isotig00953	amp dependent coa ligase	4404	gi|157134829|ref|XP_001656463.1|AMP dependent coa ligase [Aedes aegypti] >gi|108884340|gb|EAT48565.1| AMP dependent coa ligase [Aedes aegypti]	XP_001656463	1.22115e-53	62	219.164	259	163
isotig00954	amp dependent coa ligase	4348	gi|157134829|ref|XP_001656463.1|AMP dependent coa ligase [Aedes aegypti] >gi|108884340|gb|EAT48565.1| AMP dependent coa ligase [Aedes aegypti]	XP_001656463	1.20348e-53	62	219.164	259	163
isotig00955	amp dependent coa ligase	4327	gi|157134829|ref|XP_001656463.1|AMP dependent coa ligase [Aedes aegypti] >gi|108884340|gb|EAT48565.1| AMP dependent coa ligase [Aedes aegypti]	XP_001656463	1.19697e-53	62	219.164	259	163
isotig00956	amp dependent coa ligase	4328	gi|157134829|ref|XP_001656463.1|AMP dependent coa ligase [Aedes aegypti] >gi|108884340|gb|EAT48565.1| AMP dependent coa ligase [Aedes aegypti]	XP_001656463	1.1979e-53	62	219.164	259	163
isotig00957	amp dependent coa ligase	4383	gi|157134829|ref|XP_001656463.1|AMP dependent coa ligase [Aedes aegypti] >gi|108884340|gb|EAT48565.1| AMP dependent coa ligase [Aedes aegypti]	XP_001656463	1.21464e-53	62	219.164	259	163
isotig00958	amp dependent coa ligase	4384	gi|157134829|ref|XP_001656463.1|AMP dependent coa ligase [Aedes aegypti] >gi|108884340|gb|EAT48565.1| AMP dependent coa ligase [Aedes aegypti]	XP_001656463	1.21464e-53	62	219.164	259	163
isotig00959	amp dependent coa ligase	4343	gi|157134829|ref|XP_001656463.1|AMP dependent coa ligase [Aedes aegypti] >gi|108884340|gb|EAT48565.1| AMP dependent coa ligase [Aedes aegypti]	XP_001656463	1.20255e-53	62	219.164	259	163
isotig00960	amp dependent coa ligase	4324	gi|157134829|ref|XP_001656463.1|AMP dependent coa ligase [Aedes aegypti] >gi|108884340|gb|EAT48565.1| AMP dependent coa ligase [Aedes aegypti]	XP_001656463	1.19604e-53	62	219.164	259	163
isotig00961	amp dependent coa ligase	4325	gi|157134829|ref|XP_001656463.1|AMP dependent coa ligase [Aedes aegypti] >gi|108884340|gb|EAT48565.1| AMP dependent coa ligase [Aedes aegypti]	XP_001656463	1.19697e-53	62	219.164	259	163
isotig00962	amp dependent coa ligase	4349	gi|157134829|ref|XP_001656463.1|AMP dependent coa ligase [Aedes aegypti] >gi|108884340|gb|EAT48565.1| AMP dependent coa ligase [Aedes aegypti]	XP_001656463	1.20441e-53	62	219.164	259	163
isotig00963	amp dependent coa ligase	4402	gi|157134829|ref|XP_001656463.1|AMP dependent coa ligase [Aedes aegypti] >gi|108884340|gb|EAT48565.1| AMP dependent coa ligase [Aedes aegypti]	XP_001656463	1.22022e-53	62	219.164	259	163
isotig00964	amp dependent coa ligase	4346	gi|157134829|ref|XP_001656463.1|AMP dependent coa ligase [Aedes aegypti] >gi|108884340|gb|EAT48565.1| AMP dependent coa ligase [Aedes aegypti]	XP_001656463	1.20348e-53	62	219.164	259	163
isotig00965	amp dependent coa ligase	3956	gi|157134829|ref|XP_001656463.1|AMP dependent coa ligase [Aedes aegypti] >gi|108884340|gb|EAT48565.1| AMP dependent coa ligase [Aedes aegypti]	XP_001656463	1.08257e-53	62	219.164	259	163
isotig00966	amp dependent coa ligase	3954	gi|157134829|ref|XP_001656463.1|AMP dependent coa ligase [Aedes aegypti] >gi|108884340|gb|EAT48565.1| AMP dependent coa ligase [Aedes aegypti]	XP_001656463	1.08164e-53	62	219.164	259	163
isotig00967	amp dependent coa ligase	3573	gi|157134829|ref|XP_001656463.1|AMP dependent coa ligase [Aedes aegypti] >gi|108884340|gb|EAT48565.1| AMP dependent coa ligase [Aedes aegypti]	XP_001656463	9.66793e-54	62	219.164	259	163
isotig00968	amp dependent coa ligase	3574	gi|157134829|ref|XP_001656463.1|AMP dependent coa ligase [Aedes aegypti] >gi|108884340|gb|EAT48565.1| AMP dependent coa ligase [Aedes aegypti]	XP_001656463	9.66793e-54	62	219.164	259	163
isotig00973	e3 ubiquitin-protein ligase herc2-like	5063	gi|356526548|ref|XP_003531879.1|PREDICTED: E3 ubiquitin-protein ligase HERC2-like [Glycine max]	XP_003531879	2.01117e-07	53	65.855	94	50
isotig00974	integrase core domain protein	4545	gi|328700397|ref|XP_003241242.1|PREDICTED: uncharacterized protein K02A2.6-like [Acyrthosiphon pisum]	XP_003241242	4.80244e-45	68	190.66	179	122
isotig00975	integrase core domain protein	4537	gi|328700397|ref|XP_003241242.1|PREDICTED: uncharacterized protein K02A2.6-like [Acyrthosiphon pisum]	XP_003241242	4.79184e-45	68	190.66	179	122
isotig00977	integrase core domain protein	3484	gi|328700397|ref|XP_003241242.1|PREDICTED: uncharacterized protein K02A2.6-like [Acyrthosiphon pisum]	XP_003241242	3.57581e-45	68	190.66	179	122
isotig00978	integrase core domain protein	3476	gi|328700397|ref|XP_003241242.1|PREDICTED: uncharacterized protein K02A2.6-like [Acyrthosiphon pisum]	XP_003241242	3.56871e-45	68	190.66	179	122
isotig00980	e3 ubiquitin-protein ligase herc2-like	3382	gi|356526548|ref|XP_003531879.1|PREDICTED: E3 ubiquitin-protein ligase HERC2-like [Glycine max]	XP_003531879	1.28795e-07	53	65.855	94	50
isotig00981	integrase core domain protein	2845	gi|328700397|ref|XP_003241242.1|PREDICTED: uncharacterized protein K02A2.6-like [Acyrthosiphon pisum]	XP_003241242	2.84021e-45	68	190.66	179	122
isotig00982	integrase core domain protein	2837	gi|328700397|ref|XP_003241242.1|PREDICTED: uncharacterized protein K02A2.6-like [Acyrthosiphon pisum]	XP_003241242	2.83308e-45	68	190.66	179	122
isotig00983	rcc1 and btb domain-containing protein 1-like	2726	gi|340721971|ref|XP_003399386.1|PREDICTED: RCC1 and BTB domain-containing protein 1-like [Bombus terrestris]	XP_003399386	1.26638e-10	38	75.485	401	156
isotig00985	rcc1 and btb domain-containing protein 1-like	2468	gi|340721971|ref|XP_003399386.1|PREDICTED: RCC1 and BTB domain-containing protein 1-like [Bombus terrestris]	XP_003399386	1.12689e-10	38	75.485	401	156
isotig00987	rcc1 and btb domain-containing protein	2228	gi|357502467|ref|XP_003621522.1|RCC1 and BTB domain-containing protein [Medicago truncatula] >gi|355496537|gb|AES77740.1| RCC1 and BTB domain-containing protein [Medicago truncatula]	XP_003621522	3.00127e-07	47	63.929	167	80
isotig00988	rcc1 and btb domain-containing protein 1-like	2136	gi|340721971|ref|XP_003399386.1|PREDICTED: RCC1 and BTB domain-containing protein 1-like [Bombus terrestris]	XP_003399386	2.48602e-11	38	77.411	403	157
isotig00989	integrase core domain protein	2086	gi|328700397|ref|XP_003241242.1|PREDICTED: uncharacterized protein K02A2.6-like [Acyrthosiphon pisum]	XP_003241242	1.96223e-45	68	190.66	179	122
isotig00990	integrase core domain protein	2078	gi|328700397|ref|XP_003241242.1|PREDICTED: uncharacterized protein K02A2.6-like [Acyrthosiphon pisum]	XP_003241242	1.95504e-45	68	190.66	179	122
isotig00991	rcc1 and btb domain-containing protein 1-like	1878	gi|340721971|ref|XP_003399386.1|PREDICTED: RCC1 and BTB domain-containing protein 1-like [Bombus terrestris]	XP_003399386	2.12456e-11	38	77.411	403	157
isotig00993	rcc1 and btb domain-containing protein	1638	gi|357502467|ref|XP_003621522.1|RCC1 and BTB domain-containing protein [Medicago truncatula] >gi|355496537|gb|AES77740.1| RCC1 and BTB domain-containing protein [Medicago truncatula]	XP_003621522	2.03389e-07	47	63.929	167	80
isotig00994	integrase core domain protein	1561	gi|328700397|ref|XP_003241242.1|PREDICTED: uncharacterized protein K02A2.6-like [Acyrthosiphon pisum]	XP_003241242	8.15241e-51	72	207.994	175	126
isotig00995	integrase core domain protein	1553	gi|328700397|ref|XP_003241242.1|PREDICTED: uncharacterized protein K02A2.6-like [Acyrthosiphon pisum]	XP_003241242	8.1087e-51	72	207.994	175	126
isotig00999	cd63 antigen-like	3905	gi|328704941|ref|XP_003242650.1|PREDICTED: CD63 antigen-like isoform 2 [Acyrthosiphon pisum] >gi|328704943|ref|XP_001951184.2| PREDICTED: CD63 antigen-like isoform 1 [Acyrthosiphon pisum]	XP_003242650	5.15178e-32	55	147.132	241	134
isotig01000	cd63 antigen-like	3872	gi|328704941|ref|XP_003242650.1|PREDICTED: CD63 antigen-like isoform 2 [Acyrthosiphon pisum] >gi|328704943|ref|XP_001951184.2| PREDICTED: CD63 antigen-like isoform 1 [Acyrthosiphon pisum]	XP_003242650	5.11923e-32	55	147.132	241	134
isotig01001	cd63 antigen-like	3912	gi|328704941|ref|XP_003242650.1|PREDICTED: CD63 antigen-like isoform 2 [Acyrthosiphon pisum] >gi|328704943|ref|XP_001951184.2| PREDICTED: CD63 antigen-like isoform 1 [Acyrthosiphon pisum]	XP_003242650	5.16077e-32	55	147.132	241	134
isotig01002	cd63 antigen-like	2688	gi|328704941|ref|XP_003242650.1|PREDICTED: CD63 antigen-like isoform 2 [Acyrthosiphon pisum] >gi|328704943|ref|XP_001951184.2| PREDICTED: CD63 antigen-like isoform 1 [Acyrthosiphon pisum]	XP_003242650	3.36596e-32	55	147.132	241	134
isotig01003	cd63 antigen-like	2690	gi|328704941|ref|XP_003242650.1|PREDICTED: CD63 antigen-like isoform 2 [Acyrthosiphon pisum] >gi|328704943|ref|XP_001951184.2| PREDICTED: CD63 antigen-like isoform 1 [Acyrthosiphon pisum]	XP_003242650	3.37049e-32	55	147.132	241	134
isotig01017	prolyl 4-hydroxylase subunit alpha-2-like	3593	gi|328696638|ref|XP_003240086.1|PREDICTED: prolyl 4-hydroxylase subunit alpha-2-like isoform 2 [Acyrthosiphon pisum]	XP_003240086	8.79852e-172	71	611.298	536	382
isotig01018	prolyl 4-hydroxylase subunit alpha-2-like	3593	gi|328696638|ref|XP_003240086.1|PREDICTED: prolyl 4-hydroxylase subunit alpha-2-like isoform 2 [Acyrthosiphon pisum]	XP_003240086	8.79852e-172	71	611.298	536	382
isotig01019	prolyl 4-hydroxylase subunit alpha-2-like	3569	gi|328696638|ref|XP_003240086.1|PREDICTED: prolyl 4-hydroxylase subunit alpha-2-like isoform 2 [Acyrthosiphon pisum]	XP_003240086	8.7311e-172	71	611.298	536	382
isotig01020	prolyl 4-hydroxylase subunit alpha-2-like	3569	gi|328696638|ref|XP_003240086.1|PREDICTED: prolyl 4-hydroxylase subunit alpha-2-like isoform 2 [Acyrthosiphon pisum]	XP_003240086	8.7311e-172	71	611.298	536	382
isotig01021	prolyl 4-hydroxylase subunit alpha-2-like	3449	gi|328696638|ref|XP_003240086.1|PREDICTED: prolyl 4-hydroxylase subunit alpha-2-like isoform 2 [Acyrthosiphon pisum]	XP_003240086	8.39399e-172	71	611.298	536	382
isotig01022	prolyl 4-hydroxylase subunit alpha-2-like	3449	gi|328696638|ref|XP_003240086.1|PREDICTED: prolyl 4-hydroxylase subunit alpha-2-like isoform 2 [Acyrthosiphon pisum]	XP_003240086	8.39399e-172	71	611.298	536	382
isotig01023	prolyl 4-hydroxylase subunit alpha-2-like	3115	gi|328696638|ref|XP_003240086.1|PREDICTED: prolyl 4-hydroxylase subunit alpha-2-like isoform 2 [Acyrthosiphon pisum]	XP_003240086	7.47652e-172	71	611.298	536	382
isotig01024	prolyl 4-hydroxylase subunit alpha-2-like	3115	gi|328696638|ref|XP_003240086.1|PREDICTED: prolyl 4-hydroxylase subunit alpha-2-like isoform 2 [Acyrthosiphon pisum]	XP_003240086	7.47652e-172	71	611.298	536	382
isotig01025	trifunctional enzyme beta subunit (tp-beta)	2496	gi|193652756|ref|XP_001943983.1|PREDICTED: trifunctional enzyme subunit beta, mitochondrial-like [Acyrthosiphon pisum]	XP_001943983	0	88	697.967	449	396
isotig01028	trifunctional enzyme beta subunit (tp-beta)	2022	gi|193652756|ref|XP_001943983.1|PREDICTED: trifunctional enzyme subunit beta, mitochondrial-like [Acyrthosiphon pisum]	XP_001943983	0	88	697.967	449	396
isotig01030	trifunctional enzyme beta subunit (tp-beta)	2011	gi|193652756|ref|XP_001943983.1|PREDICTED: trifunctional enzyme subunit beta, mitochondrial-like [Acyrthosiphon pisum]	XP_001943983	0	88	697.967	449	396
isotig01031	prolyl 4-hydroxylase subunit alpha-2-like	1976	gi|328696638|ref|XP_003240086.1|PREDICTED: prolyl 4-hydroxylase subunit alpha-2-like isoform 2 [Acyrthosiphon pisum]	XP_003240086	4.35002e-172	71	611.298	536	382
isotig01034	cystathionine gamma-lyase-like	5178	gi|383850232|ref|XP_003700700.1|PREDICTED: cystathionine gamma-lyase-like [Megachile rotundata]	XP_003700700	5.96129e-132	76	479.559	384	295
isotig01035	cystathionine gamma-lyase-like	5187	gi|383850232|ref|XP_003700700.1|PREDICTED: cystathionine gamma-lyase-like [Megachile rotundata]	XP_003700700	5.97269e-132	76	479.559	384	295
isotig01036	cystathionine gamma-lyase-like	5165	gi|383850232|ref|XP_003700700.1|PREDICTED: cystathionine gamma-lyase-like [Megachile rotundata]	XP_003700700	5.9461e-132	76	479.559	384	295
isotig01037	cystathionine gamma-lyase-like	5149	gi|383850232|ref|XP_003700700.1|PREDICTED: cystathionine gamma-lyase-like [Megachile rotundata]	XP_003700700	5.9233e-132	76	479.559	384	295
isotig01038	cystathionine gamma-lyase-like	5017	gi|383850232|ref|XP_003700700.1|PREDICTED: cystathionine gamma-lyase-like [Megachile rotundata]	XP_003700700	5.77393e-132	76	479.559	384	295
isotig01039	cystathionine gamma-lyase-like	5026	gi|383850232|ref|XP_003700700.1|PREDICTED: cystathionine gamma-lyase-like [Megachile rotundata]	XP_003700700	5.78536e-132	76	479.559	384	295
isotig01040	cystathionine gamma-lyase-like	5004	gi|383850232|ref|XP_003700700.1|PREDICTED: cystathionine gamma-lyase-like [Megachile rotundata]	XP_003700700	5.7587e-132	76	479.559	384	295
isotig01041	cystathionine gamma-lyase-like	4988	gi|383850232|ref|XP_003700700.1|PREDICTED: cystathionine gamma-lyase-like [Megachile rotundata]	XP_003700700	5.73966e-132	76	479.559	384	295
isotig01042	cystathionine gamma-lyase-like	4847	gi|383850232|ref|XP_003700700.1|PREDICTED: cystathionine gamma-lyase-like [Megachile rotundata]	XP_003700700	5.56065e-132	76	479.559	384	295
isotig01043	cystathionine gamma-lyase-like	4856	gi|383850232|ref|XP_003700700.1|PREDICTED: cystathionine gamma-lyase-like [Megachile rotundata]	XP_003700700	5.57208e-132	76	479.559	384	295
isotig01044	cystathionine gamma-lyase-like	4834	gi|383850232|ref|XP_003700700.1|PREDICTED: cystathionine gamma-lyase-like [Megachile rotundata]	XP_003700700	5.54161e-132	76	479.559	384	295
isotig01045	cystathionine gamma-lyase-like	4732	gi|383850232|ref|XP_003700700.1|PREDICTED: cystathionine gamma-lyase-like [Megachile rotundata]	XP_003700700	5.41211e-132	76	479.559	384	295
isotig01046	cystathionine gamma-lyase-like	4818	gi|383850232|ref|XP_003700700.1|PREDICTED: cystathionine gamma-lyase-like [Megachile rotundata]	XP_003700700	5.52256e-132	76	479.559	384	295
isotig01047	cystathionine gamma-lyase-like	4741	gi|383850232|ref|XP_003700700.1|PREDICTED: cystathionine gamma-lyase-like [Megachile rotundata]	XP_003700700	5.42354e-132	76	479.559	384	295
isotig01048	cystathionine gamma-lyase-like	4719	gi|383850232|ref|XP_003700700.1|PREDICTED: cystathionine gamma-lyase-like [Megachile rotundata]	XP_003700700	5.39688e-132	76	479.559	384	295
isotig01049	cystathionine gamma-lyase-like	4686	gi|383850232|ref|XP_003700700.1|PREDICTED: cystathionine gamma-lyase-like [Megachile rotundata]	XP_003700700	5.35498e-132	76	479.559	384	295
isotig01050	cystathionine gamma-lyase-like	4695	gi|383850232|ref|XP_003700700.1|PREDICTED: cystathionine gamma-lyase-like [Megachile rotundata]	XP_003700700	5.36641e-132	76	479.559	384	295
isotig01051	cystathionine gamma-lyase-like	4703	gi|383850232|ref|XP_003700700.1|PREDICTED: cystathionine gamma-lyase-like [Megachile rotundata]	XP_003700700	5.37783e-132	76	479.559	384	295
isotig01052	cystathionine gamma-lyase-like	4673	gi|383850232|ref|XP_003700700.1|PREDICTED: cystathionine gamma-lyase-like [Megachile rotundata]	XP_003700700	5.33975e-132	76	479.559	384	295
isotig01053	cystathionine gamma-lyase-like	4657	gi|383850232|ref|XP_003700700.1|PREDICTED: cystathionine gamma-lyase-like [Megachile rotundata]	XP_003700700	5.31689e-132	76	479.559	384	295
isotig01054	cystathionine gamma-lyase-like	4401	gi|383850232|ref|XP_003700700.1|PREDICTED: cystathionine gamma-lyase-like [Megachile rotundata]	XP_003700700	5.00909e-132	76	479.559	384	295
isotig01055	cystathionine gamma-lyase-like	4410	gi|383850232|ref|XP_003700700.1|PREDICTED: cystathionine gamma-lyase-like [Megachile rotundata]	XP_003700700	5.02055e-132	76	479.559	384	295
isotig01056	cystathionine gamma-lyase-like	4388	gi|383850232|ref|XP_003700700.1|PREDICTED: cystathionine gamma-lyase-like [Megachile rotundata]	XP_003700700	4.99382e-132	76	479.559	384	295
isotig01057	cystathionine gamma-lyase-like	4372	gi|383850232|ref|XP_003700700.1|PREDICTED: cystathionine gamma-lyase-like [Megachile rotundata]	XP_003700700	4.97091e-132	76	479.559	384	295
isotig01058	predicted protein [Nematostella vectensis]	3926	gi|156399571|ref|XP_001638575.1|predicted protein [Nematostella vectensis] >gi|156225696|gb|EDO46512.1| predicted protein [Nematostella vectensis]	XP_001638575	1.05168e-08	65	69.707	76	50
isotig01059	predicted protein [Nematostella vectensis]	3935	gi|156399571|ref|XP_001638575.1|predicted protein [Nematostella vectensis] >gi|156225696|gb|EDO46512.1| predicted protein [Nematostella vectensis]	XP_001638575	1.05441e-08	65	69.707	76	50
isotig01060	predicted protein [Nematostella vectensis]	3890	gi|156399571|ref|XP_001638575.1|predicted protein [Nematostella vectensis] >gi|156225696|gb|EDO46512.1| predicted protein [Nematostella vectensis]	XP_001638575	1.04417e-08	65	69.707	76	50
isotig01061	predicted protein [Nematostella vectensis]	3913	gi|156399571|ref|XP_001638575.1|predicted protein [Nematostella vectensis] >gi|156225696|gb|EDO46512.1| predicted protein [Nematostella vectensis]	XP_001638575	1.04712e-08	65	69.707	76	50
isotig01062	predicted protein [Nematostella vectensis]	3899	gi|156399571|ref|XP_001638575.1|predicted protein [Nematostella vectensis] >gi|156225696|gb|EDO46512.1| predicted protein [Nematostella vectensis]	XP_001638575	1.04691e-08	65	69.707	76	50
isotig01063	predicted protein [Nematostella vectensis]	3877	gi|156399571|ref|XP_001638575.1|predicted protein [Nematostella vectensis] >gi|156225696|gb|EDO46512.1| predicted protein [Nematostella vectensis]	XP_001638575	1.0396e-08	65	69.707	76	50
isotig01064	predicted protein [Nematostella vectensis]	3897	gi|156399571|ref|XP_001638575.1|predicted protein [Nematostella vectensis] >gi|156225696|gb|EDO46512.1| predicted protein [Nematostella vectensis]	XP_001638575	1.046e-08	65	69.707	76	50
isotig01065	predicted protein [Nematostella vectensis]	3861	gi|156399571|ref|XP_001638575.1|predicted protein [Nematostella vectensis] >gi|156225696|gb|EDO46512.1| predicted protein [Nematostella vectensis]	XP_001638575	1.03504e-08	65	69.707	76	50
isotig01066	predicted protein [Nematostella vectensis]	3765	gi|156399571|ref|XP_001638575.1|predicted protein [Nematostella vectensis] >gi|156225696|gb|EDO46512.1| predicted protein [Nematostella vectensis]	XP_001638575	1.0058e-08	65	69.707	76	50
isotig01067	predicted protein [Nematostella vectensis]	3774	gi|156399571|ref|XP_001638575.1|predicted protein [Nematostella vectensis] >gi|156225696|gb|EDO46512.1| predicted protein [Nematostella vectensis]	XP_001638575	1.00854e-08	65	69.707	76	50
isotig01068	predicted protein [Nematostella vectensis]	3729	gi|156399571|ref|XP_001638575.1|predicted protein [Nematostella vectensis] >gi|156225696|gb|EDO46512.1| predicted protein [Nematostella vectensis]	XP_001638575	9.94842e-09	65	69.707	76	50
isotig01069	predicted protein [Nematostella vectensis]	3752	gi|156399571|ref|XP_001638575.1|predicted protein [Nematostella vectensis] >gi|156225696|gb|EDO46512.1| predicted protein [Nematostella vectensis]	XP_001638575	1.00215e-08	65	69.707	76	50
isotig01070	predicted protein [Nematostella vectensis]	3738	gi|156399571|ref|XP_001638575.1|predicted protein [Nematostella vectensis] >gi|156225696|gb|EDO46512.1| predicted protein [Nematostella vectensis]	XP_001638575	9.97582e-09	65	69.707	76	50
isotig01071	predicted protein [Nematostella vectensis]	3716	gi|156399571|ref|XP_001638575.1|predicted protein [Nematostella vectensis] >gi|156225696|gb|EDO46512.1| predicted protein [Nematostella vectensis]	XP_001638575	9.91187e-09	65	69.707	76	50
isotig01072	predicted protein [Nematostella vectensis]	3736	gi|156399571|ref|XP_001638575.1|predicted protein [Nematostella vectensis] >gi|156225696|gb|EDO46512.1| predicted protein [Nematostella vectensis]	XP_001638575	9.96669e-09	65	69.707	76	50
isotig01073	predicted protein [Nematostella vectensis]	3700	gi|156399571|ref|XP_001638575.1|predicted protein [Nematostella vectensis] >gi|156225696|gb|EDO46512.1| predicted protein [Nematostella vectensis]	XP_001638575	9.85706e-09	65	69.707	76	50
isotig01074	predicted protein [Nematostella vectensis]	3595	gi|156399571|ref|XP_001638575.1|predicted protein [Nematostella vectensis] >gi|156225696|gb|EDO46512.1| predicted protein [Nematostella vectensis]	XP_001638575	9.53732e-09	65	69.707	76	50
isotig01075	predicted protein [Nematostella vectensis]	3604	gi|156399571|ref|XP_001638575.1|predicted protein [Nematostella vectensis] >gi|156225696|gb|EDO46512.1| predicted protein [Nematostella vectensis]	XP_001638575	9.56473e-09	65	69.707	76	50
isotig01076	predicted protein [Nematostella vectensis]	3559	gi|156399571|ref|XP_001638575.1|predicted protein [Nematostella vectensis] >gi|156225696|gb|EDO46512.1| predicted protein [Nematostella vectensis]	XP_001638575	9.4277e-09	65	69.707	76	50
isotig01077	predicted protein [Nematostella vectensis]	3582	gi|156399571|ref|XP_001638575.1|predicted protein [Nematostella vectensis] >gi|156225696|gb|EDO46512.1| predicted protein [Nematostella vectensis]	XP_001638575	9.50078e-09	65	69.707	76	50
isotig01078	predicted protein [Nematostella vectensis]	3568	gi|156399571|ref|XP_001638575.1|predicted protein [Nematostella vectensis] >gi|156225696|gb|EDO46512.1| predicted protein [Nematostella vectensis]	XP_001638575	9.45511e-09	65	69.707	76	50
isotig01079	predicted protein [Nematostella vectensis]	3546	gi|156399571|ref|XP_001638575.1|predicted protein [Nematostella vectensis] >gi|156225696|gb|EDO46512.1| predicted protein [Nematostella vectensis]	XP_001638575	9.39116e-09	65	69.707	76	50
isotig01080	predicted protein [Nematostella vectensis]	3480	gi|156399571|ref|XP_001638575.1|predicted protein [Nematostella vectensis] >gi|156225696|gb|EDO46512.1| predicted protein [Nematostella vectensis]	XP_001638575	9.19018e-09	65	69.707	76	50
isotig01081	predicted protein [Nematostella vectensis]	3566	gi|156399571|ref|XP_001638575.1|predicted protein [Nematostella vectensis] >gi|156225696|gb|EDO46512.1| predicted protein [Nematostella vectensis]	XP_001638575	9.45511e-09	65	69.707	76	50
isotig01082	predicted protein [Nematostella vectensis]	3489	gi|156399571|ref|XP_001638575.1|predicted protein [Nematostella vectensis] >gi|156225696|gb|EDO46512.1| predicted protein [Nematostella vectensis]	XP_001638575	9.21759e-09	65	69.707	76	50
isotig01083	predicted protein [Nematostella vectensis]	3444	gi|156399571|ref|XP_001638575.1|predicted protein [Nematostella vectensis] >gi|156225696|gb|EDO46512.1| predicted protein [Nematostella vectensis]	XP_001638575	9.08056e-09	65	69.707	76	50
isotig01084	predicted protein [Nematostella vectensis]	3467	gi|156399571|ref|XP_001638575.1|predicted protein [Nematostella vectensis] >gi|156225696|gb|EDO46512.1| predicted protein [Nematostella vectensis]	XP_001638575	9.15364e-09	65	69.707	76	50
isotig01085	predicted protein [Nematostella vectensis]	3530	gi|156399571|ref|XP_001638575.1|predicted protein [Nematostella vectensis] >gi|156225696|gb|EDO46512.1| predicted protein [Nematostella vectensis]	XP_001638575	9.34548e-09	65	69.707	76	50
isotig01086	predicted protein [Nematostella vectensis]	3453	gi|156399571|ref|XP_001638575.1|predicted protein [Nematostella vectensis] >gi|156225696|gb|EDO46512.1| predicted protein [Nematostella vectensis]	XP_001638575	9.10796e-09	65	69.707	76	50
isotig01087	predicted protein [Nematostella vectensis]	3434	gi|156399571|ref|XP_001638575.1|predicted protein [Nematostella vectensis] >gi|156225696|gb|EDO46512.1| predicted protein [Nematostella vectensis]	XP_001638575	9.08417e-09	65	69.707	76	50
isotig01088	predicted protein [Nematostella vectensis]	3431	gi|156399571|ref|XP_001638575.1|predicted protein [Nematostella vectensis] >gi|156225696|gb|EDO46512.1| predicted protein [Nematostella vectensis]	XP_001638575	9.07501e-09	65	69.707	76	50
isotig01089	predicted protein [Nematostella vectensis]	3443	gi|156399571|ref|XP_001638575.1|predicted protein [Nematostella vectensis] >gi|156225696|gb|EDO46512.1| predicted protein [Nematostella vectensis]	XP_001638575	9.08056e-09	65	69.707	76	50
isotig01090	predicted protein [Nematostella vectensis]	3451	gi|156399571|ref|XP_001638575.1|predicted protein [Nematostella vectensis] >gi|156225696|gb|EDO46512.1| predicted protein [Nematostella vectensis]	XP_001638575	9.09883e-09	65	69.707	76	50
isotig01091	predicted protein [Nematostella vectensis]	3398	gi|156399571|ref|XP_001638575.1|predicted protein [Nematostella vectensis] >gi|156225696|gb|EDO46512.1| predicted protein [Nematostella vectensis]	XP_001638575	8.97428e-09	65	69.707	76	50
isotig01092	predicted protein [Nematostella vectensis]	3421	gi|156399571|ref|XP_001638575.1|predicted protein [Nematostella vectensis] >gi|156225696|gb|EDO46512.1| predicted protein [Nematostella vectensis]	XP_001638575	9.03838e-09	65	69.707	76	50
isotig01093	predicted protein [Nematostella vectensis]	3407	gi|156399571|ref|XP_001638575.1|predicted protein [Nematostella vectensis] >gi|156225696|gb|EDO46512.1| predicted protein [Nematostella vectensis]	XP_001638575	9.00175e-09	65	69.707	76	50
isotig01094	predicted protein [Nematostella vectensis]	3415	gi|156399571|ref|XP_001638575.1|predicted protein [Nematostella vectensis] >gi|156225696|gb|EDO46512.1| predicted protein [Nematostella vectensis]	XP_001638575	9.02007e-09	65	69.707	76	50
isotig01095	predicted protein [Nematostella vectensis]	3385	gi|156399571|ref|XP_001638575.1|predicted protein [Nematostella vectensis] >gi|156225696|gb|EDO46512.1| predicted protein [Nematostella vectensis]	XP_001638575	8.92849e-09	65	69.707	76	50
isotig01096	predicted protein [Nematostella vectensis]	3405	gi|156399571|ref|XP_001638575.1|predicted protein [Nematostella vectensis] >gi|156225696|gb|EDO46512.1| predicted protein [Nematostella vectensis]	XP_001638575	8.9926e-09	65	69.707	76	50
isotig01097	predicted protein [Nematostella vectensis]	3369	gi|156399571|ref|XP_001638575.1|predicted protein [Nematostella vectensis] >gi|156225696|gb|EDO46512.1| predicted protein [Nematostella vectensis]	XP_001638575	8.88271e-09	65	69.707	76	50
isotig01098	cystathionine gamma-lyase-like	3251	gi|383850232|ref|XP_003700700.1|PREDICTED: cystathionine gamma-lyase-like [Megachile rotundata]	XP_003700700	3.57168e-132	76	479.559	384	295
isotig01099	predicted protein [Nematostella vectensis]	3149	gi|156399571|ref|XP_001638575.1|predicted protein [Nematostella vectensis] >gi|156225696|gb|EDO46512.1| predicted protein [Nematostella vectensis]	XP_001638575	8.21421e-09	65	69.707	76	50
isotig01100	predicted protein [Nematostella vectensis]	3158	gi|156399571|ref|XP_001638575.1|predicted protein [Nematostella vectensis] >gi|156225696|gb|EDO46512.1| predicted protein [Nematostella vectensis]	XP_001638575	8.24169e-09	65	69.707	76	50
isotig01101	predicted protein [Nematostella vectensis]	3113	gi|156399571|ref|XP_001638575.1|predicted protein [Nematostella vectensis] >gi|156225696|gb|EDO46512.1| predicted protein [Nematostella vectensis]	XP_001638575	8.10433e-09	65	69.707	76	50
isotig01102	predicted protein [Nematostella vectensis]	3136	gi|156399571|ref|XP_001638575.1|predicted protein [Nematostella vectensis] >gi|156225696|gb|EDO46512.1| predicted protein [Nematostella vectensis]	XP_001638575	8.16843e-09	65	69.707	76	50
isotig01103	predicted protein [Nematostella vectensis]	3122	gi|156399571|ref|XP_001638575.1|predicted protein [Nematostella vectensis] >gi|156225696|gb|EDO46512.1| predicted protein [Nematostella vectensis]	XP_001638575	8.1318e-09	65	69.707	76	50
isotig01104	predicted protein [Nematostella vectensis]	3100	gi|156399571|ref|XP_001638575.1|predicted protein [Nematostella vectensis] >gi|156225696|gb|EDO46512.1| predicted protein [Nematostella vectensis]	XP_001638575	8.05854e-09	65	69.707	76	50
isotig01105	predicted protein [Nematostella vectensis]	3120	gi|156399571|ref|XP_001638575.1|predicted protein [Nematostella vectensis] >gi|156225696|gb|EDO46512.1| predicted protein [Nematostella vectensis]	XP_001638575	8.12264e-09	65	69.707	76	50
isotig01106	predicted protein [Nematostella vectensis]	3084	gi|156399571|ref|XP_001638575.1|predicted protein [Nematostella vectensis] >gi|156225696|gb|EDO46512.1| predicted protein [Nematostella vectensis]	XP_001638575	8.01275e-09	65	69.707	76	50
isotig01107	predicted protein [Nematostella vectensis]	1999	gi|156399571|ref|XP_001638575.1|predicted protein [Nematostella vectensis] >gi|156225696|gb|EDO46512.1| predicted protein [Nematostella vectensis]	XP_001638575	4.78001e-09	65	69.707	76	50
isotig01108	predicted protein [Nematostella vectensis]	1963	gi|156399571|ref|XP_001638575.1|predicted protein [Nematostella vectensis] >gi|156225696|gb|EDO46512.1| predicted protein [Nematostella vectensis]	XP_001638575	4.66907e-09	65	69.707	76	50
isotig01112	acyl- delta desaturase-like	2658	gi|340713224|ref|XP_003395146.1|PREDICTED: acyl-CoA Delta(11) desaturase-like [Bombus terrestris]	XP_003395146	3.33324e-32	63	147.132	150	95
isotig01113	acyl- delta desaturase-like	2658	gi|340713224|ref|XP_003395146.1|PREDICTED: acyl-CoA Delta(11) desaturase-like [Bombus terrestris]	XP_003395146	3.33324e-32	63	147.132	150	95
isotig01114	acyl- delta desaturase-like	2663	gi|340713224|ref|XP_003395146.1|PREDICTED: acyl-CoA Delta(11) desaturase-like [Bombus terrestris]	XP_003395146	3.34231e-32	63	147.132	150	95
isotig01115	acyl- delta desaturase-like	2635	gi|340713224|ref|XP_003395146.1|PREDICTED: acyl-CoA Delta(11) desaturase-like [Bombus terrestris]	XP_003395146	3.29696e-32	63	147.132	150	95
isotig01116	acyl- delta desaturase-like	2663	gi|340713224|ref|XP_003395146.1|PREDICTED: acyl-CoA Delta(11) desaturase-like [Bombus terrestris]	XP_003395146	3.34231e-32	63	147.132	150	95
isotig01117	acyl- delta desaturase-like	2635	gi|340713224|ref|XP_003395146.1|PREDICTED: acyl-CoA Delta(11) desaturase-like [Bombus terrestris]	XP_003395146	3.29696e-32	63	147.132	150	95
isotig01118	acyl- delta desaturase-like	2640	gi|340713224|ref|XP_003395146.1|PREDICTED: acyl-CoA Delta(11) desaturase-like [Bombus terrestris]	XP_003395146	3.30603e-32	63	147.132	150	95
isotig01119	acyl- delta desaturase-like	2640	gi|340713224|ref|XP_003395146.1|PREDICTED: acyl-CoA Delta(11) desaturase-like [Bombus terrestris]	XP_003395146	3.30603e-32	63	147.132	150	95
isotig01120	acyl- delta desaturase-like	2658	gi|340713224|ref|XP_003395146.1|PREDICTED: acyl-CoA Delta(11) desaturase-like [Bombus terrestris]	XP_003395146	3.33324e-32	63	147.132	150	95
isotig01121	acyl- delta desaturase-like	2658	gi|340713224|ref|XP_003395146.1|PREDICTED: acyl-CoA Delta(11) desaturase-like [Bombus terrestris]	XP_003395146	3.33324e-32	63	147.132	150	95
isotig01122	acyl- delta desaturase-like	2663	gi|340713224|ref|XP_003395146.1|PREDICTED: acyl-CoA Delta(11) desaturase-like [Bombus terrestris]	XP_003395146	3.34231e-32	63	147.132	150	95
isotig01123	acyl- delta desaturase-like	2635	gi|340713224|ref|XP_003395146.1|PREDICTED: acyl-CoA Delta(11) desaturase-like [Bombus terrestris]	XP_003395146	3.29696e-32	63	147.132	150	95
isotig01124	acyl- delta desaturase-like	2663	gi|340713224|ref|XP_003395146.1|PREDICTED: acyl-CoA Delta(11) desaturase-like [Bombus terrestris]	XP_003395146	3.34231e-32	63	147.132	150	95
isotig01125	acyl- delta desaturase-like	2640	gi|340713224|ref|XP_003395146.1|PREDICTED: acyl-CoA Delta(11) desaturase-like [Bombus terrestris]	XP_003395146	3.30603e-32	63	147.132	150	95
isotig01126	acyl- delta desaturase-like	2635	gi|340713224|ref|XP_003395146.1|PREDICTED: acyl-CoA Delta(11) desaturase-like [Bombus terrestris]	XP_003395146	3.29696e-32	63	147.132	150	95
isotig01127	acyl- delta desaturase-like	2640	gi|340713224|ref|XP_003395146.1|PREDICTED: acyl-CoA Delta(11) desaturase-like [Bombus terrestris]	XP_003395146	3.30603e-32	63	147.132	150	95
isotig01128	acyl- delta desaturase-like	2663	gi|340713224|ref|XP_003395146.1|PREDICTED: acyl-CoA Delta(11) desaturase-like [Bombus terrestris]	XP_003395146	3.34231e-32	63	147.132	150	95
isotig01129	acyl- delta desaturase-like	2644	gi|340713224|ref|XP_003395146.1|PREDICTED: acyl-CoA Delta(11) desaturase-like [Bombus terrestris]	XP_003395146	3.31056e-32	63	147.132	150	95
isotig01130	acyl- delta desaturase-like	2644	gi|340713224|ref|XP_003395146.1|PREDICTED: acyl-CoA Delta(11) desaturase-like [Bombus terrestris]	XP_003395146	3.31056e-32	63	147.132	150	95
isotig01131	acyl- delta desaturase-like	2663	gi|340713224|ref|XP_003395146.1|PREDICTED: acyl-CoA Delta(11) desaturase-like [Bombus terrestris]	XP_003395146	3.34231e-32	63	147.132	150	95
isotig01132	acyl- delta desaturase-like	2649	gi|340713224|ref|XP_003395146.1|PREDICTED: acyl-CoA Delta(11) desaturase-like [Bombus terrestris]	XP_003395146	3.31963e-32	63	147.132	150	95
isotig01133	acyl- delta desaturase-like	2640	gi|340713224|ref|XP_003395146.1|PREDICTED: acyl-CoA Delta(11) desaturase-like [Bombus terrestris]	XP_003395146	3.30603e-32	63	147.132	150	95
isotig01134	acyl- delta desaturase-like	2649	gi|340713224|ref|XP_003395146.1|PREDICTED: acyl-CoA Delta(11) desaturase-like [Bombus terrestris]	XP_003395146	3.31963e-32	63	147.132	150	95
isotig01135	acyl- delta desaturase-like	2640	gi|340713224|ref|XP_003395146.1|PREDICTED: acyl-CoA Delta(11) desaturase-like [Bombus terrestris]	XP_003395146	3.30603e-32	63	147.132	150	95
isotig01136	acyl- delta desaturase-like	2663	gi|340713224|ref|XP_003395146.1|PREDICTED: acyl-CoA Delta(11) desaturase-like [Bombus terrestris]	XP_003395146	3.34231e-32	63	147.132	150	95
isotig01137	acyl- delta desaturase-like	2644	gi|340713224|ref|XP_003395146.1|PREDICTED: acyl-CoA Delta(11) desaturase-like [Bombus terrestris]	XP_003395146	3.31056e-32	63	147.132	150	95
isotig01138	acyl- delta desaturase-like	2663	gi|340713224|ref|XP_003395146.1|PREDICTED: acyl-CoA Delta(11) desaturase-like [Bombus terrestris]	XP_003395146	3.34231e-32	63	147.132	150	95
isotig01139	acyl- delta desaturase-like	2649	gi|340713224|ref|XP_003395146.1|PREDICTED: acyl-CoA Delta(11) desaturase-like [Bombus terrestris]	XP_003395146	3.31963e-32	63	147.132	150	95
isotig01140	acyl- delta desaturase-like	2644	gi|340713224|ref|XP_003395146.1|PREDICTED: acyl-CoA Delta(11) desaturase-like [Bombus terrestris]	XP_003395146	3.31056e-32	63	147.132	150	95
isotig01141	acyl- delta desaturase-like	2640	gi|340713224|ref|XP_003395146.1|PREDICTED: acyl-CoA Delta(11) desaturase-like [Bombus terrestris]	XP_003395146	3.30603e-32	63	147.132	150	95
isotig01142	acyl- delta desaturase-like	2649	gi|340713224|ref|XP_003395146.1|PREDICTED: acyl-CoA Delta(11) desaturase-like [Bombus terrestris]	XP_003395146	3.31963e-32	63	147.132	150	95
isotig01143	acyl- delta desaturase-like	2640	gi|340713224|ref|XP_003395146.1|PREDICTED: acyl-CoA Delta(11) desaturase-like [Bombus terrestris]	XP_003395146	3.30603e-32	63	147.132	150	95
isotig01144	acyl- delta desaturase-like	2649	gi|340713224|ref|XP_003395146.1|PREDICTED: acyl-CoA Delta(11) desaturase-like [Bombus terrestris]	XP_003395146	3.31963e-32	63	147.132	150	95
isotig01145	acyl- delta desaturase-like	2649	gi|340713224|ref|XP_003395146.1|PREDICTED: acyl-CoA Delta(11) desaturase-like [Bombus terrestris]	XP_003395146	3.31963e-32	63	147.132	150	95
isotig01146	acyl- delta desaturase-like	2658	gi|340713224|ref|XP_003395146.1|PREDICTED: acyl-CoA Delta(11) desaturase-like [Bombus terrestris]	XP_003395146	3.33324e-32	63	147.132	150	95
isotig01147	acyl- delta desaturase-like	2649	gi|340713224|ref|XP_003395146.1|PREDICTED: acyl-CoA Delta(11) desaturase-like [Bombus terrestris]	XP_003395146	3.31963e-32	63	147.132	150	95
isotig01148	acyl- delta desaturase-like	2658	gi|340713224|ref|XP_003395146.1|PREDICTED: acyl-CoA Delta(11) desaturase-like [Bombus terrestris]	XP_003395146	3.33324e-32	63	147.132	150	95
isotig01149	acyl- delta desaturase-like	2663	gi|340713224|ref|XP_003395146.1|PREDICTED: acyl-CoA Delta(11) desaturase-like [Bombus terrestris]	XP_003395146	3.34231e-32	63	147.132	150	95
isotig01150	acyl- delta desaturase-like	2635	gi|340713224|ref|XP_003395146.1|PREDICTED: acyl-CoA Delta(11) desaturase-like [Bombus terrestris]	XP_003395146	3.29696e-32	63	147.132	150	95
isotig01151	acyl- delta desaturase-like	2649	gi|340713224|ref|XP_003395146.1|PREDICTED: acyl-CoA Delta(11) desaturase-like [Bombus terrestris]	XP_003395146	3.31963e-32	63	147.132	150	95
isotig01152	acyl- delta desaturase-like	2663	gi|340713224|ref|XP_003395146.1|PREDICTED: acyl-CoA Delta(11) desaturase-like [Bombus terrestris]	XP_003395146	3.34231e-32	63	147.132	150	95
isotig01153	acyl- delta desaturase-like	2640	gi|340713224|ref|XP_003395146.1|PREDICTED: acyl-CoA Delta(11) desaturase-like [Bombus terrestris]	XP_003395146	3.30603e-32	63	147.132	150	95
isotig01154	acyl- delta desaturase-like	2635	gi|340713224|ref|XP_003395146.1|PREDICTED: acyl-CoA Delta(11) desaturase-like [Bombus terrestris]	XP_003395146	3.29696e-32	63	147.132	150	95
isotig01155	acyl- delta desaturase-like	2640	gi|340713224|ref|XP_003395146.1|PREDICTED: acyl-CoA Delta(11) desaturase-like [Bombus terrestris]	XP_003395146	3.30603e-32	63	147.132	150	95
isotig01156	acyl- delta desaturase-like	2663	gi|340713224|ref|XP_003395146.1|PREDICTED: acyl-CoA Delta(11) desaturase-like [Bombus terrestris]	XP_003395146	3.34231e-32	63	147.132	150	95
isotig01157	acyl- delta desaturase-like	2644	gi|340713224|ref|XP_003395146.1|PREDICTED: acyl-CoA Delta(11) desaturase-like [Bombus terrestris]	XP_003395146	3.31056e-32	63	147.132	150	95
isotig01158	acyl- delta desaturase-like	2640	gi|340713224|ref|XP_003395146.1|PREDICTED: acyl-CoA Delta(11) desaturase-like [Bombus terrestris]	XP_003395146	3.30603e-32	63	147.132	150	95
isotig01159	acyl- delta desaturase-like	2663	gi|340713224|ref|XP_003395146.1|PREDICTED: acyl-CoA Delta(11) desaturase-like [Bombus terrestris]	XP_003395146	3.34231e-32	63	147.132	150	95
isotig01160	acyl- delta desaturase-like	2644	gi|340713224|ref|XP_003395146.1|PREDICTED: acyl-CoA Delta(11) desaturase-like [Bombus terrestris]	XP_003395146	3.31056e-32	63	147.132	150	95
isotig01161	acyl- delta desaturase-like	2649	gi|340713224|ref|XP_003395146.1|PREDICTED: acyl-CoA Delta(11) desaturase-like [Bombus terrestris]	XP_003395146	3.31963e-32	63	147.132	150	95
isotig01162	acyl- delta desaturase-like	2640	gi|340713224|ref|XP_003395146.1|PREDICTED: acyl-CoA Delta(11) desaturase-like [Bombus terrestris]	XP_003395146	3.30603e-32	63	147.132	150	95
isotig01163	acyl- delta desaturase-like	2645	gi|340713224|ref|XP_003395146.1|PREDICTED: acyl-CoA Delta(11) desaturase-like [Bombus terrestris]	XP_003395146	3.3151e-32	63	147.132	150	95
isotig01164	acyl- delta desaturase-like	2640	gi|340713224|ref|XP_003395146.1|PREDICTED: acyl-CoA Delta(11) desaturase-like [Bombus terrestris]	XP_003395146	3.30603e-32	63	147.132	150	95
isotig01165	acyl- delta desaturase-like	2649	gi|340713224|ref|XP_003395146.1|PREDICTED: acyl-CoA Delta(11) desaturase-like [Bombus terrestris]	XP_003395146	3.31963e-32	63	147.132	150	95
isotig01166	acyl- delta desaturase-like	2645	gi|340713224|ref|XP_003395146.1|PREDICTED: acyl-CoA Delta(11) desaturase-like [Bombus terrestris]	XP_003395146	3.3151e-32	63	147.132	150	95
isotig01167	acyl- delta desaturase-like	2640	gi|340713224|ref|XP_003395146.1|PREDICTED: acyl-CoA Delta(11) desaturase-like [Bombus terrestris]	XP_003395146	3.30603e-32	63	147.132	150	95
isotig01168	acyl- delta desaturase-like	2649	gi|340713224|ref|XP_003395146.1|PREDICTED: acyl-CoA Delta(11) desaturase-like [Bombus terrestris]	XP_003395146	3.31963e-32	63	147.132	150	95
isotig01169	acyl- delta desaturase-like	2645	gi|340713224|ref|XP_003395146.1|PREDICTED: acyl-CoA Delta(11) desaturase-like [Bombus terrestris]	XP_003395146	3.3151e-32	63	147.132	150	95
isotig01170	acyl- delta desaturase-like	2649	gi|340713224|ref|XP_003395146.1|PREDICTED: acyl-CoA Delta(11) desaturase-like [Bombus terrestris]	XP_003395146	3.31963e-32	63	147.132	150	95
isotig01171	acyl- delta desaturase-like	2645	gi|340713224|ref|XP_003395146.1|PREDICTED: acyl-CoA Delta(11) desaturase-like [Bombus terrestris]	XP_003395146	3.3151e-32	63	147.132	150	95
isotig01172	acyl- delta desaturase-like	2603	gi|340713224|ref|XP_003395146.1|PREDICTED: acyl-CoA Delta(11) desaturase-like [Bombus terrestris]	XP_003395146	3.25161e-32	63	147.132	150	95
isotig01173	acyl- delta desaturase-like	2608	gi|340713224|ref|XP_003395146.1|PREDICTED: acyl-CoA Delta(11) desaturase-like [Bombus terrestris]	XP_003395146	3.25614e-32	63	147.132	150	95
isotig01174	acyl- delta desaturase-like	2608	gi|340713224|ref|XP_003395146.1|PREDICTED: acyl-CoA Delta(11) desaturase-like [Bombus terrestris]	XP_003395146	3.25614e-32	63	147.132	150	95
isotig01178	tumor protein p53-inducible nuclear protein 2-like	7796	gi|350418437|ref|XP_003491856.1|PREDICTED: hypothetical protein LOC100747137 [Bombus impatiens]	XP_003491856	3.48948e-22	46	115.546	249	115
isotig01179	tumor protein p53-inducible nuclear protein 2-like	7783	gi|350418437|ref|XP_003491856.1|PREDICTED: hypothetical protein LOC100747137 [Bombus impatiens]	XP_003491856	3.48233e-22	46	115.546	249	115
isotig01180	tumor protein p53-inducible nuclear protein 2-like	7760	gi|350418437|ref|XP_003491856.1|PREDICTED: hypothetical protein LOC100747137 [Bombus impatiens]	XP_003491856	3.47231e-22	46	115.546	249	115
isotig01181	tumor protein p53-inducible nuclear protein 2-like	7736	gi|350418437|ref|XP_003491856.1|PREDICTED: hypothetical protein LOC100747137 [Bombus impatiens]	XP_003491856	3.46087e-22	46	115.546	249	115
isotig01182	tumor protein p53-inducible nuclear protein 2-like	7747	gi|350418437|ref|XP_003491856.1|PREDICTED: hypothetical protein LOC100747137 [Bombus impatiens]	XP_003491856	3.46516e-22	46	115.546	249	115
isotig01183	tumor protein p53-inducible nuclear protein 2-like	7700	gi|350418437|ref|XP_003491856.1|PREDICTED: hypothetical protein LOC100747137 [Bombus impatiens]	XP_003491856	3.4437e-22	46	115.546	249	115
isotig01189	tumor protein p53-inducible nuclear protein 2-like	5617	gi|350418437|ref|XP_003491856.1|PREDICTED: hypothetical protein LOC100747137 [Bombus impatiens]	XP_003491856	2.47169e-22	46	115.546	249	115
isotig01191	tumor protein p53-inducible nuclear protein 2-like	5604	gi|350418437|ref|XP_003491856.1|PREDICTED: hypothetical protein LOC100747137 [Bombus impatiens]	XP_003491856	2.46592e-22	46	115.546	249	115
isotig01192	tumor protein p53-inducible nuclear protein 2-like	5557	gi|350418437|ref|XP_003491856.1|PREDICTED: hypothetical protein LOC100747137 [Bombus impatiens]	XP_003491856	2.44286e-22	46	115.546	249	115
isotig01220	tumor protein p53-inducible nuclear protein 2-like	3179	gi|350418437|ref|XP_003491856.1|PREDICTED: hypothetical protein LOC100747137 [Bombus impatiens]	XP_003491856	1.3199e-22	46	115.546	249	115
isotig01266	sugar transporter 1	3585	gi|291461561|dbj|BAI83415.1|sugar transporter 1 [Nilaparvata lugens]	BAI83415	1.14379e-62	67	248.825	267	180
isotig01267	sugar transporter 1	3585	gi|291461561|dbj|BAI83415.1|sugar transporter 1 [Nilaparvata lugens]	BAI83415	1.14379e-62	67	248.825	267	180
isotig01268	sugar transporter 1	3589	gi|291461561|dbj|BAI83415.1|sugar transporter 1 [Nilaparvata lugens]	BAI83415	1.14489e-62	67	248.825	267	180
isotig01269	sugar transporter 1	3585	gi|291461561|dbj|BAI83415.1|sugar transporter 1 [Nilaparvata lugens]	BAI83415	1.14379e-62	67	248.825	267	180
isotig01270	sugar transporter 1	3589	gi|291461561|dbj|BAI83415.1|sugar transporter 1 [Nilaparvata lugens]	BAI83415	1.14489e-62	67	248.825	267	180
isotig01271	sugar transporter 1	3589	gi|291461561|dbj|BAI83415.1|sugar transporter 1 [Nilaparvata lugens]	BAI83415	1.14489e-62	67	248.825	267	180
isotig01272	sugar transporter 1	3579	gi|291461561|dbj|BAI83415.1|sugar transporter 1 [Nilaparvata lugens]	BAI83415	1.14159e-62	67	248.825	267	180
isotig01273	sugar transporter 1	3579	gi|291461561|dbj|BAI83415.1|sugar transporter 1 [Nilaparvata lugens]	BAI83415	1.14159e-62	67	248.825	267	180
isotig01274	sugar transporter 1	3583	gi|291461561|dbj|BAI83415.1|sugar transporter 1 [Nilaparvata lugens]	BAI83415	1.14269e-62	67	248.825	267	180
isotig01275	sugar transporter 1	3579	gi|291461561|dbj|BAI83415.1|sugar transporter 1 [Nilaparvata lugens]	BAI83415	1.14159e-62	67	248.825	267	180
isotig01276	sugar transporter 1	3583	gi|291461561|dbj|BAI83415.1|sugar transporter 1 [Nilaparvata lugens]	BAI83415	1.14269e-62	67	248.825	267	180
isotig01277	sugar transporter 1	3585	gi|291461561|dbj|BAI83415.1|sugar transporter 1 [Nilaparvata lugens]	BAI83415	4.33632e-70	68	273.478	285	194
isotig01278	sugar transporter 1	3583	gi|291461561|dbj|BAI83415.1|sugar transporter 1 [Nilaparvata lugens]	BAI83415	1.14269e-62	67	248.825	267	180
isotig01279	sugar transporter 1	3595	gi|291461561|dbj|BAI83415.1|sugar transporter 1 [Nilaparvata lugens]	BAI83415	1.14708e-62	67	248.825	267	180
isotig01280	sugar transporter 1	3589	gi|291461561|dbj|BAI83415.1|sugar transporter 1 [Nilaparvata lugens]	BAI83415	4.34049e-70	68	273.478	285	194
isotig01281	sugar transporter 1	3595	gi|291461561|dbj|BAI83415.1|sugar transporter 1 [Nilaparvata lugens]	BAI83415	1.14708e-62	67	248.825	267	180
isotig01282	sugar transporter 1	3599	gi|291461561|dbj|BAI83415.1|sugar transporter 1 [Nilaparvata lugens]	BAI83415	1.14928e-62	67	248.825	267	180
isotig01283	sugar transporter 1	3595	gi|291461561|dbj|BAI83415.1|sugar transporter 1 [Nilaparvata lugens]	BAI83415	1.14708e-62	67	248.825	267	180
isotig01284	sugar transporter 1	3599	gi|291461561|dbj|BAI83415.1|sugar transporter 1 [Nilaparvata lugens]	BAI83415	1.14928e-62	67	248.825	267	180
isotig01285	sugar transporter 1	3586	gi|291461561|dbj|BAI83415.1|sugar transporter 1 [Nilaparvata lugens]	BAI83415	1.14379e-62	67	248.825	267	180
isotig01286	sugar transporter 1	3599	gi|291461561|dbj|BAI83415.1|sugar transporter 1 [Nilaparvata lugens]	BAI83415	1.14928e-62	67	248.825	267	180
isotig01287	sugar transporter 1	3586	gi|291461561|dbj|BAI83415.1|sugar transporter 1 [Nilaparvata lugens]	BAI83415	1.14379e-62	67	248.825	267	180
isotig01288	sugar transporter 1	3579	gi|291461561|dbj|BAI83415.1|sugar transporter 1 [Nilaparvata lugens]	BAI83415	4.32799e-70	68	273.478	285	194
isotig01289	sugar transporter 1	3590	gi|291461561|dbj|BAI83415.1|sugar transporter 1 [Nilaparvata lugens]	BAI83415	1.14599e-62	67	248.825	267	180
isotig01290	sugar transporter 1	3586	gi|291461561|dbj|BAI83415.1|sugar transporter 1 [Nilaparvata lugens]	BAI83415	1.14379e-62	67	248.825	267	180
isotig01291	sugar transporter 1	3589	gi|291461561|dbj|BAI83415.1|sugar transporter 1 [Nilaparvata lugens]	BAI83415	1.14489e-62	67	248.825	267	180
isotig01292	sugar transporter 1	3587	gi|291461561|dbj|BAI83415.1|sugar transporter 1 [Nilaparvata lugens]	BAI83415	1.14489e-62	67	248.825	267	180
isotig01293	sugar transporter 1	3590	gi|291461561|dbj|BAI83415.1|sugar transporter 1 [Nilaparvata lugens]	BAI83415	1.14599e-62	67	248.825	267	180
isotig01294	sugar transporter 1	3583	gi|291461561|dbj|BAI83415.1|sugar transporter 1 [Nilaparvata lugens]	BAI83415	4.33215e-70	68	273.478	285	194
isotig01295	sugar transporter 1	3589	gi|291461561|dbj|BAI83415.1|sugar transporter 1 [Nilaparvata lugens]	BAI83415	1.14489e-62	67	248.825	267	180
isotig01296	sugar transporter 1	3590	gi|291461561|dbj|BAI83415.1|sugar transporter 1 [Nilaparvata lugens]	BAI83415	1.14599e-62	67	248.825	267	180
isotig01297	sugar transporter 1	3593	gi|291461561|dbj|BAI83415.1|sugar transporter 1 [Nilaparvata lugens]	BAI83415	1.14708e-62	67	248.825	267	180
isotig01298	sugar transporter 1	3589	gi|291461561|dbj|BAI83415.1|sugar transporter 1 [Nilaparvata lugens]	BAI83415	1.14489e-62	67	248.825	267	180
isotig01299	sugar transporter 1	3593	gi|291461561|dbj|BAI83415.1|sugar transporter 1 [Nilaparvata lugens]	BAI83415	1.14708e-62	67	248.825	267	180
isotig01300	sugar transporter 1	3580	gi|291461561|dbj|BAI83415.1|sugar transporter 1 [Nilaparvata lugens]	BAI83415	1.14159e-62	67	248.825	267	180
isotig01301	sugar transporter 1	3595	gi|291461561|dbj|BAI83415.1|sugar transporter 1 [Nilaparvata lugens]	BAI83415	4.34882e-70	68	273.478	285	194
isotig01302	sugar transporter 1	3593	gi|291461561|dbj|BAI83415.1|sugar transporter 1 [Nilaparvata lugens]	BAI83415	1.14708e-62	67	248.825	267	180
isotig01303	sugar transporter 1	3580	gi|291461561|dbj|BAI83415.1|sugar transporter 1 [Nilaparvata lugens]	BAI83415	1.14159e-62	67	248.825	267	180
isotig01304	sugar transporter 1	3584	gi|291461561|dbj|BAI83415.1|sugar transporter 1 [Nilaparvata lugens]	BAI83415	1.14379e-62	67	248.825	267	180
isotig01305	sugar transporter 1	3580	gi|291461561|dbj|BAI83415.1|sugar transporter 1 [Nilaparvata lugens]	BAI83415	1.14159e-62	67	248.825	267	180
isotig01306	sugar transporter 1	3599	gi|291461561|dbj|BAI83415.1|sugar transporter 1 [Nilaparvata lugens]	BAI83415	4.35715e-70	68	273.478	285	194
isotig01307	sugar transporter 1	3581	gi|291461561|dbj|BAI83415.1|sugar transporter 1 [Nilaparvata lugens]	BAI83415	1.14269e-62	67	248.825	267	180
isotig01308	sugar transporter 1	3584	gi|291461561|dbj|BAI83415.1|sugar transporter 1 [Nilaparvata lugens]	BAI83415	1.14379e-62	67	248.825	267	180
isotig01309	sugar transporter 1	3587	gi|291461561|dbj|BAI83415.1|sugar transporter 1 [Nilaparvata lugens]	BAI83415	4.34049e-70	68	273.478	285	194
isotig01310	sugar transporter 1	3586	gi|291461561|dbj|BAI83415.1|sugar transporter 1 [Nilaparvata lugens]	BAI83415	4.33632e-70	68	273.478	285	194
isotig01311	sugar transporter 1	3584	gi|291461561|dbj|BAI83415.1|sugar transporter 1 [Nilaparvata lugens]	BAI83415	1.14379e-62	67	248.825	267	180
isotig01312	sugar transporter 1	3596	gi|291461561|dbj|BAI83415.1|sugar transporter 1 [Nilaparvata lugens]	BAI83415	1.14818e-62	67	248.825	267	180
isotig01313	sugar transporter 1	3590	gi|291461561|dbj|BAI83415.1|sugar transporter 1 [Nilaparvata lugens]	BAI83415	4.34465e-70	68	273.478	285	194
isotig01314	sugar transporter 1	3596	gi|291461561|dbj|BAI83415.1|sugar transporter 1 [Nilaparvata lugens]	BAI83415	1.14818e-62	67	248.825	267	180
isotig01315	sugar transporter 1	3589	gi|291461561|dbj|BAI83415.1|sugar transporter 1 [Nilaparvata lugens]	BAI83415	4.34049e-70	68	273.478	285	194
isotig01316	sugar transporter 1	3600	gi|291461561|dbj|BAI83415.1|sugar transporter 1 [Nilaparvata lugens]	BAI83415	1.14928e-62	67	248.825	267	180
isotig01317	sugar transporter 1	3596	gi|291461561|dbj|BAI83415.1|sugar transporter 1 [Nilaparvata lugens]	BAI83415	1.14818e-62	67	248.825	267	180
isotig01318	sugar transporter 1	3597	gi|291461561|dbj|BAI83415.1|sugar transporter 1 [Nilaparvata lugens]	BAI83415	1.14818e-62	67	248.825	267	180
isotig01319	sugar transporter 1	3600	gi|291461561|dbj|BAI83415.1|sugar transporter 1 [Nilaparvata lugens]	BAI83415	1.14928e-62	67	248.825	267	180
isotig01320	sugar transporter 1	3593	gi|291461561|dbj|BAI83415.1|sugar transporter 1 [Nilaparvata lugens]	BAI83415	4.34882e-70	68	273.478	285	194
isotig01321	sugar transporter 1	3600	gi|291461561|dbj|BAI83415.1|sugar transporter 1 [Nilaparvata lugens]	BAI83415	1.14928e-62	67	248.825	267	180
isotig01322	sugar transporter 1	3581	gi|291461561|dbj|BAI83415.1|sugar transporter 1 [Nilaparvata lugens]	BAI83415	4.33215e-70	68	273.478	285	194
isotig01323	sugar transporter 1	3580	gi|291461561|dbj|BAI83415.1|sugar transporter 1 [Nilaparvata lugens]	BAI83415	4.32799e-70	68	273.478	285	194
isotig01324	sugar transporter 1	3590	gi|291461561|dbj|BAI83415.1|sugar transporter 1 [Nilaparvata lugens]	BAI83415	1.14599e-62	67	248.825	267	180
isotig01325	sugar transporter 1	3588	gi|291461561|dbj|BAI83415.1|sugar transporter 1 [Nilaparvata lugens]	BAI83415	1.14489e-62	67	248.825	267	180
isotig01326	sugar transporter 1	3584	gi|291461561|dbj|BAI83415.1|sugar transporter 1 [Nilaparvata lugens]	BAI83415	4.33632e-70	68	273.478	285	194
isotig01327	sugar transporter 1	3590	gi|291461561|dbj|BAI83415.1|sugar transporter 1 [Nilaparvata lugens]	BAI83415	1.14599e-62	67	248.825	267	180
isotig01328	sugar transporter 1	3594	gi|291461561|dbj|BAI83415.1|sugar transporter 1 [Nilaparvata lugens]	BAI83415	1.14708e-62	67	248.825	267	180
isotig01329	sugar transporter 1	3590	gi|291461561|dbj|BAI83415.1|sugar transporter 1 [Nilaparvata lugens]	BAI83415	1.14599e-62	67	248.825	267	180
isotig01330	sugar transporter 1	3591	gi|291461561|dbj|BAI83415.1|sugar transporter 1 [Nilaparvata lugens]	BAI83415	1.14599e-62	67	248.825	267	180
isotig01331	sugar transporter 1	3594	gi|291461561|dbj|BAI83415.1|sugar transporter 1 [Nilaparvata lugens]	BAI83415	1.14708e-62	67	248.825	267	180
isotig01332	sugar transporter 1	3597	gi|291461561|dbj|BAI83415.1|sugar transporter 1 [Nilaparvata lugens]	BAI83415	4.35298e-70	68	273.478	285	194
isotig01333	sugar transporter 1	3596	gi|291461561|dbj|BAI83415.1|sugar transporter 1 [Nilaparvata lugens]	BAI83415	4.35298e-70	68	273.478	285	194
isotig01334	sugar transporter 1	3594	gi|291461561|dbj|BAI83415.1|sugar transporter 1 [Nilaparvata lugens]	BAI83415	1.14708e-62	67	248.825	267	180
isotig01335	sugar transporter 1	3600	gi|291461561|dbj|BAI83415.1|sugar transporter 1 [Nilaparvata lugens]	BAI83415	4.35715e-70	68	273.478	285	194
isotig01336	sugar transporter 1	3582	gi|291461561|dbj|BAI83415.1|sugar transporter 1 [Nilaparvata lugens]	BAI83415	1.14269e-62	67	248.825	267	180
isotig01337	sugar transporter 1	3588	gi|291461561|dbj|BAI83415.1|sugar transporter 1 [Nilaparvata lugens]	BAI83415	4.34049e-70	68	273.478	285	194
isotig01338	sugar transporter 1	3591	gi|291461561|dbj|BAI83415.1|sugar transporter 1 [Nilaparvata lugens]	BAI83415	4.34465e-70	68	273.478	285	194
isotig01339	sugar transporter 1	3590	gi|291461561|dbj|BAI83415.1|sugar transporter 1 [Nilaparvata lugens]	BAI83415	4.34465e-70	68	273.478	285	194
isotig01340	sugar transporter 1	3598	gi|291461561|dbj|BAI83415.1|sugar transporter 1 [Nilaparvata lugens]	BAI83415	1.14818e-62	67	248.825	267	180
isotig01341	sugar transporter 1	3594	gi|291461561|dbj|BAI83415.1|sugar transporter 1 [Nilaparvata lugens]	BAI83415	4.34882e-70	68	273.478	285	194
isotig01342	sugar transporter 1	3582	gi|291461561|dbj|BAI83415.1|sugar transporter 1 [Nilaparvata lugens]	BAI83415	4.33215e-70	68	273.478	285	194
isotig01343	sugar transporter 1	3592	gi|291461561|dbj|BAI83415.1|sugar transporter 1 [Nilaparvata lugens]	BAI83415	1.14599e-62	67	248.825	267	180
isotig01344	sugar transporter 1	3598	gi|291461561|dbj|BAI83415.1|sugar transporter 1 [Nilaparvata lugens]	BAI83415	4.35298e-70	68	273.478	285	194
isotig01345	sugar transporter 1	3592	gi|291461561|dbj|BAI83415.1|sugar transporter 1 [Nilaparvata lugens]	BAI83415	4.34465e-70	68	273.478	285	194
isotig01346	facilitated trehalose transporter tret1-like	3363	gi|91078390|ref|XP_974346.1|PREDICTED: similar to AGAP007483-PA [Tribolium castaneum] >gi|270003985|gb|EFA00433.1| hypothetical protein TcasGA2_TC003287 [Tribolium castaneum]	XP_974346	4.50013e-45	49	190.274	444	218
isotig01347	facilitated trehalose transporter tret1-like	3346	gi|91078390|ref|XP_974346.1|PREDICTED: similar to AGAP007483-PA [Tribolium castaneum] >gi|270003985|gb|EFA00433.1| hypothetical protein TcasGA2_TC003287 [Tribolium castaneum]	XP_974346	4.47223e-45	49	190.274	444	218
isotig01348	facilitated trehalose transporter tret1-like	3346	gi|91078390|ref|XP_974346.1|PREDICTED: similar to AGAP007483-PA [Tribolium castaneum] >gi|270003985|gb|EFA00433.1| hypothetical protein TcasGA2_TC003287 [Tribolium castaneum]	XP_974346	4.47223e-45	49	190.274	444	218
isotig01349	facilitated trehalose transporter tret1-like	3346	gi|91078390|ref|XP_974346.1|PREDICTED: similar to AGAP007483-PA [Tribolium castaneum] >gi|270003985|gb|EFA00433.1| hypothetical protein TcasGA2_TC003287 [Tribolium castaneum]	XP_974346	4.47223e-45	49	190.274	444	218
isotig01350	facilitated trehalose transporter tret1-like	3340	gi|91078390|ref|XP_974346.1|PREDICTED: similar to AGAP007483-PA [Tribolium castaneum] >gi|270003985|gb|EFA00433.1| hypothetical protein TcasGA2_TC003287 [Tribolium castaneum]	XP_974346	4.46294e-45	49	190.274	444	218
isotig01351	facilitated trehalose transporter tret1-like	3329	gi|91078390|ref|XP_974346.1|PREDICTED: similar to AGAP007483-PA [Tribolium castaneum] >gi|270003985|gb|EFA00433.1| hypothetical protein TcasGA2_TC003287 [Tribolium castaneum]	XP_974346	4.44899e-45	49	190.274	444	218
isotig01352	facilitated trehalose transporter tret1-like	3323	gi|91078390|ref|XP_974346.1|PREDICTED: similar to AGAP007483-PA [Tribolium castaneum] >gi|270003985|gb|EFA00433.1| hypothetical protein TcasGA2_TC003287 [Tribolium castaneum]	XP_974346	4.43969e-45	49	190.274	444	218
isotig01353	facilitated trehalose transporter tret1-like	3329	gi|91078390|ref|XP_974346.1|PREDICTED: similar to AGAP007483-PA [Tribolium castaneum] >gi|270003985|gb|EFA00433.1| hypothetical protein TcasGA2_TC003287 [Tribolium castaneum]	XP_974346	4.44899e-45	49	190.274	444	218
isotig01354	facilitated trehalose transporter tret1-like	3282	gi|91078390|ref|XP_974346.1|PREDICTED: similar to AGAP007483-PA [Tribolium castaneum] >gi|270003985|gb|EFA00433.1| hypothetical protein TcasGA2_TC003287 [Tribolium castaneum]	XP_974346	4.37461e-45	49	190.274	444	218
isotig01355	facilitated trehalose transporter tret1-like	3323	gi|91078390|ref|XP_974346.1|PREDICTED: similar to AGAP007483-PA [Tribolium castaneum] >gi|270003985|gb|EFA00433.1| hypothetical protein TcasGA2_TC003287 [Tribolium castaneum]	XP_974346	4.43969e-45	49	190.274	444	218
isotig01356	facilitated trehalose transporter tret1-like	3323	gi|91078390|ref|XP_974346.1|PREDICTED: similar to AGAP007483-PA [Tribolium castaneum] >gi|270003985|gb|EFA00433.1| hypothetical protein TcasGA2_TC003287 [Tribolium castaneum]	XP_974346	4.43969e-45	49	190.274	444	218
isotig01357	facilitated trehalose transporter tret1-like	3265	gi|91078390|ref|XP_974346.1|PREDICTED: similar to AGAP007483-PA [Tribolium castaneum] >gi|270003985|gb|EFA00433.1| hypothetical protein TcasGA2_TC003287 [Tribolium castaneum]	XP_974346	4.34671e-45	49	190.274	444	218
isotig01358	facilitated trehalose transporter tret1-like	3306	gi|91078390|ref|XP_974346.1|PREDICTED: similar to AGAP007483-PA [Tribolium castaneum] >gi|270003985|gb|EFA00433.1| hypothetical protein TcasGA2_TC003287 [Tribolium castaneum]	XP_974346	4.4118e-45	49	190.274	444	218
isotig01359	facilitated trehalose transporter tret1-like	3265	gi|91078390|ref|XP_974346.1|PREDICTED: similar to AGAP007483-PA [Tribolium castaneum] >gi|270003985|gb|EFA00433.1| hypothetical protein TcasGA2_TC003287 [Tribolium castaneum]	XP_974346	4.34671e-45	49	190.274	444	218
isotig01360	facilitated trehalose transporter tret1-like	3265	gi|91078390|ref|XP_974346.1|PREDICTED: similar to AGAP007483-PA [Tribolium castaneum] >gi|270003985|gb|EFA00433.1| hypothetical protein TcasGA2_TC003287 [Tribolium castaneum]	XP_974346	4.34671e-45	49	190.274	444	218
isotig01361	facilitated trehalose transporter tret1-like	3306	gi|91078390|ref|XP_974346.1|PREDICTED: similar to AGAP007483-PA [Tribolium castaneum] >gi|270003985|gb|EFA00433.1| hypothetical protein TcasGA2_TC003287 [Tribolium castaneum]	XP_974346	4.4118e-45	49	190.274	444	218
isotig01362	facilitated trehalose transporter tret1-like	3248	gi|91078390|ref|XP_974346.1|PREDICTED: similar to AGAP007483-PA [Tribolium castaneum] >gi|270003985|gb|EFA00433.1| hypothetical protein TcasGA2_TC003287 [Tribolium castaneum]	XP_974346	4.32347e-45	49	190.274	444	218
isotig01363	facilitated trehalose transporter tret1-like	3248	gi|91078390|ref|XP_974346.1|PREDICTED: similar to AGAP007483-PA [Tribolium castaneum] >gi|270003985|gb|EFA00433.1| hypothetical protein TcasGA2_TC003287 [Tribolium castaneum]	XP_974346	4.32347e-45	49	190.274	444	218
isotig01364	facilitated trehalose transporter tret1-like	3102	gi|91078390|ref|XP_974346.1|PREDICTED: similar to AGAP007483-PA [Tribolium castaneum] >gi|270003985|gb|EFA00433.1| hypothetical protein TcasGA2_TC003287 [Tribolium castaneum]	XP_974346	4.09567e-45	49	190.274	444	218
isotig01365	facilitated trehalose transporter tret1-like	3085	gi|91078390|ref|XP_974346.1|PREDICTED: similar to AGAP007483-PA [Tribolium castaneum] >gi|270003985|gb|EFA00433.1| hypothetical protein TcasGA2_TC003287 [Tribolium castaneum]	XP_974346	4.06778e-45	49	190.274	444	218
isotig01366	facilitated trehalose transporter tret1-like	3085	gi|91078390|ref|XP_974346.1|PREDICTED: similar to AGAP007483-PA [Tribolium castaneum] >gi|270003985|gb|EFA00433.1| hypothetical protein TcasGA2_TC003287 [Tribolium castaneum]	XP_974346	4.06778e-45	49	190.274	444	218
isotig01367	facilitated trehalose transporter tret1-like	3085	gi|91078390|ref|XP_974346.1|PREDICTED: similar to AGAP007483-PA [Tribolium castaneum] >gi|270003985|gb|EFA00433.1| hypothetical protein TcasGA2_TC003287 [Tribolium castaneum]	XP_974346	4.06778e-45	49	190.274	444	218
isotig01368	facilitated trehalose transporter tret1-like	3068	gi|91078390|ref|XP_974346.1|PREDICTED: similar to AGAP007483-PA [Tribolium castaneum] >gi|270003985|gb|EFA00433.1| hypothetical protein TcasGA2_TC003287 [Tribolium castaneum]	XP_974346	4.04454e-45	49	190.274	444	218
isotig01369	facilitated trehalose transporter tret1-like	3026	gi|91078390|ref|XP_974346.1|PREDICTED: similar to AGAP007483-PA [Tribolium castaneum] >gi|270003985|gb|EFA00433.1| hypothetical protein TcasGA2_TC003287 [Tribolium castaneum]	XP_974346	3.9937e-45	49	190.274	444	218
isotig01370	facilitated trehalose transporter tret1-like	3068	gi|91078390|ref|XP_974346.1|PREDICTED: similar to AGAP007483-PA [Tribolium castaneum] >gi|270003985|gb|EFA00433.1| hypothetical protein TcasGA2_TC003287 [Tribolium castaneum]	XP_974346	4.04454e-45	49	190.274	444	218
isotig01371	facilitated trehalose transporter tret1-like	3009	gi|91078390|ref|XP_974346.1|PREDICTED: similar to AGAP007483-PA [Tribolium castaneum] >gi|270003985|gb|EFA00433.1| hypothetical protein TcasGA2_TC003287 [Tribolium castaneum]	XP_974346	3.96574e-45	49	190.274	444	218
isotig01372	facilitated trehalose transporter tret1-like	3009	gi|91078390|ref|XP_974346.1|PREDICTED: similar to AGAP007483-PA [Tribolium castaneum] >gi|270003985|gb|EFA00433.1| hypothetical protein TcasGA2_TC003287 [Tribolium castaneum]	XP_974346	3.96574e-45	49	190.274	444	218
isotig01373	facilitated trehalose transporter tret1-like	3009	gi|91078390|ref|XP_974346.1|PREDICTED: similar to AGAP007483-PA [Tribolium castaneum] >gi|270003985|gb|EFA00433.1| hypothetical protein TcasGA2_TC003287 [Tribolium castaneum]	XP_974346	3.96574e-45	49	190.274	444	218
isotig01374	facilitated trehalose transporter tret1-like	2992	gi|91078390|ref|XP_974346.1|PREDICTED: similar to AGAP007483-PA [Tribolium castaneum] >gi|270003985|gb|EFA00433.1| hypothetical protein TcasGA2_TC003287 [Tribolium castaneum]	XP_974346	3.93778e-45	49	190.274	444	218
isotig01375	facilitated trehalose transporter tret1-like	2992	gi|91078390|ref|XP_974346.1|PREDICTED: similar to AGAP007483-PA [Tribolium castaneum] >gi|270003985|gb|EFA00433.1| hypothetical protein TcasGA2_TC003287 [Tribolium castaneum]	XP_974346	3.93778e-45	49	190.274	444	218
isotig01376	facilitated trehalose transporter tret1-like	2638	gi|91078390|ref|XP_974346.1|PREDICTED: similar to AGAP007483-PA [Tribolium castaneum] >gi|270003985|gb|EFA00433.1| hypothetical protein TcasGA2_TC003287 [Tribolium castaneum]	XP_974346	3.4007e-45	49	190.274	444	218
isotig01377	facilitated trehalose transporter tret1-like	2621	gi|91078390|ref|XP_974346.1|PREDICTED: similar to AGAP007483-PA [Tribolium castaneum] >gi|270003985|gb|EFA00433.1| hypothetical protein TcasGA2_TC003287 [Tribolium castaneum]	XP_974346	3.37734e-45	49	190.274	444	218
isotig01378	facilitated trehalose transporter tret1-like	2621	gi|91078390|ref|XP_974346.1|PREDICTED: similar to AGAP007483-PA [Tribolium castaneum] >gi|270003985|gb|EFA00433.1| hypothetical protein TcasGA2_TC003287 [Tribolium castaneum]	XP_974346	3.37734e-45	49	190.274	444	218
isotig01379	facilitated trehalose transporter tret1-like	2621	gi|91078390|ref|XP_974346.1|PREDICTED: similar to AGAP007483-PA [Tribolium castaneum] >gi|270003985|gb|EFA00433.1| hypothetical protein TcasGA2_TC003287 [Tribolium castaneum]	XP_974346	3.37734e-45	49	190.274	444	218
isotig01380	facilitated trehalose transporter tret1-like	2604	gi|91078390|ref|XP_974346.1|PREDICTED: similar to AGAP007483-PA [Tribolium castaneum] >gi|270003985|gb|EFA00433.1| hypothetical protein TcasGA2_TC003287 [Tribolium castaneum]	XP_974346	3.34932e-45	49	190.274	444	218
isotig01381	facilitated trehalose transporter tret1-like	2604	gi|91078390|ref|XP_974346.1|PREDICTED: similar to AGAP007483-PA [Tribolium castaneum] >gi|270003985|gb|EFA00433.1| hypothetical protein TcasGA2_TC003287 [Tribolium castaneum]	XP_974346	3.34932e-45	49	190.274	444	218
isotig01382	facilitated trehalose transporter tret1-like	1985	gi|91078390|ref|XP_974346.1|PREDICTED: similar to AGAP007483-PA [Tribolium castaneum] >gi|270003985|gb|EFA00433.1| hypothetical protein TcasGA2_TC003287 [Tribolium castaneum]	XP_974346	2.40786e-45	49	190.274	444	218
isotig01383	facilitated trehalose transporter tret1-like	1968	gi|91078390|ref|XP_974346.1|PREDICTED: similar to AGAP007483-PA [Tribolium castaneum] >gi|270003985|gb|EFA00433.1| hypothetical protein TcasGA2_TC003287 [Tribolium castaneum]	XP_974346	2.3797e-45	49	190.274	444	218
isotig01384	sugar transporter	1909	gi|91078390|ref|XP_974346.1|PREDICTED: similar to AGAP007483-PA [Tribolium castaneum] >gi|270003985|gb|EFA00433.1| hypothetical protein TcasGA2_TC003287 [Tribolium castaneum]	XP_974346	1.02606e-45	49	191.43	446	220
isotig01385	scan domain-containing protein 3-like	834	gi|301613326|ref|XP_002936159.1|PREDICTED: SCAN domain-containing protein 3-like [Xenopus (Silurana) tropicalis]	XP_002936159	3.21015e-08	58	65.0846	107	63
isotig01445	krab-a domain-containing protein	5807	gi|390337074|ref|XP_785151.3|PREDICTED: uncharacterized protein LOC579970 [Strongylocentrotus purpuratus]	XP_785151	3.01797e-140	58	507.294	636	370
isotig01465	phosphoglucose isomerase	4808	gi|283135248|ref|NP_001164377.1|glucose-6-phosphate isomerase [Nasonia vitripennis]	NP_001164377	0	84	814.683	555	468
isotig01466	phosphoglucose isomerase	4802	gi|283135248|ref|NP_001164377.1|glucose-6-phosphate isomerase [Nasonia vitripennis]	NP_001164377	0	84	814.683	555	468
isotig01467	phosphoglucose isomerase	4697	gi|283135248|ref|NP_001164377.1|glucose-6-phosphate isomerase [Nasonia vitripennis]	NP_001164377	0	84	814.683	555	468
isotig01468	phosphoglucose isomerase	4691	gi|283135248|ref|NP_001164377.1|glucose-6-phosphate isomerase [Nasonia vitripennis]	NP_001164377	0	84	814.683	555	468
isotig01469	phosphoglucose isomerase	4533	gi|283135248|ref|NP_001164377.1|glucose-6-phosphate isomerase [Nasonia vitripennis]	NP_001164377	0	84	814.683	555	468
isotig01470	phosphoglucose isomerase	4527	gi|283135248|ref|NP_001164377.1|glucose-6-phosphate isomerase [Nasonia vitripennis]	NP_001164377	0	84	814.683	555	468
isotig01471	phosphoglucose isomerase	3286	gi|281190575|gb|ADA56787.1|glucose-6-phosphate isomerase [Euphydryas aurinia]	ADA56787	7.46988e-45	87	189.504	122	107
isotig01472	phosphoglucose isomerase	3011	gi|281190575|gb|ADA56787.1|glucose-6-phosphate isomerase [Euphydryas aurinia]	ADA56787	6.77247e-45	87	189.504	122	107
isotig01473	phosphoglucose isomerase	2394	gi|283135248|ref|NP_001164377.1|glucose-6-phosphate isomerase [Nasonia vitripennis]	NP_001164377	0	84	814.683	555	468
isotig01483	glucosamine--fructose-6-phosphate aminotransferase	5023	gi|380011004|ref|XP_003689604.1|PREDICTED: glucosamine--fructose-6-phosphate aminotransferase [isomerizing] 2-like [Apis florea]	XP_003689604	0	81	676.781	490	397
isotig01484	glucosamine--fructose-6-phosphate aminotransferase	5020	gi|380011004|ref|XP_003689604.1|PREDICTED: glucosamine--fructose-6-phosphate aminotransferase [isomerizing] 2-like [Apis florea]	XP_003689604	0	81	682.174	488	398
isotig01485	glucosamine--fructose-6-phosphate aminotransferase	5028	gi|380011004|ref|XP_003689604.1|PREDICTED: glucosamine--fructose-6-phosphate aminotransferase [isomerizing] 2-like [Apis florea]	XP_003689604	0	81	676.781	490	397
isotig01486	glucosamine--fructose-6-phosphate aminotransferase	5025	gi|380011004|ref|XP_003689604.1|PREDICTED: glucosamine--fructose-6-phosphate aminotransferase [isomerizing] 2-like [Apis florea]	XP_003689604	0	81	682.174	488	398
isotig01487	glucosamine--fructose-6-phosphate aminotransferase	5027	gi|380011004|ref|XP_003689604.1|PREDICTED: glucosamine--fructose-6-phosphate aminotransferase [isomerizing] 2-like [Apis florea]	XP_003689604	0	81	676.781	490	397
isotig01488	glucosamine--fructose-6-phosphate aminotransferase	5024	gi|380011004|ref|XP_003689604.1|PREDICTED: glucosamine--fructose-6-phosphate aminotransferase [isomerizing] 2-like [Apis florea]	XP_003689604	0	81	682.174	488	398
isotig01489	glucosamine--fructose-6-phosphate aminotransferase	5004	gi|380011004|ref|XP_003689604.1|PREDICTED: glucosamine--fructose-6-phosphate aminotransferase [isomerizing] 2-like [Apis florea]	XP_003689604	0	81	676.781	490	397
isotig01490	glucosamine--fructose-6-phosphate aminotransferase	5001	gi|380011004|ref|XP_003689604.1|PREDICTED: glucosamine--fructose-6-phosphate aminotransferase [isomerizing] 2-like [Apis florea]	XP_003689604	0	81	682.174	488	398
isotig01491	glucosamine--fructose-6-phosphate aminotransferase	5009	gi|380011004|ref|XP_003689604.1|PREDICTED: glucosamine--fructose-6-phosphate aminotransferase [isomerizing] 2-like [Apis florea]	XP_003689604	0	81	676.781	490	397
isotig01492	glucosamine--fructose-6-phosphate aminotransferase	5006	gi|380011004|ref|XP_003689604.1|PREDICTED: glucosamine--fructose-6-phosphate aminotransferase [isomerizing] 2-like [Apis florea]	XP_003689604	0	81	682.174	488	398
isotig01493	glucosamine--fructose-6-phosphate aminotransferase	5008	gi|380011004|ref|XP_003689604.1|PREDICTED: glucosamine--fructose-6-phosphate aminotransferase [isomerizing] 2-like [Apis florea]	XP_003689604	0	81	676.781	490	397
isotig01494	glucosamine--fructose-6-phosphate aminotransferase	5005	gi|380011004|ref|XP_003689604.1|PREDICTED: glucosamine--fructose-6-phosphate aminotransferase [isomerizing] 2-like [Apis florea]	XP_003689604	0	81	682.174	488	398
isotig01495	glucosamine--fructose-6-phosphate aminotransferase	4526	gi|380011004|ref|XP_003689604.1|PREDICTED: glucosamine--fructose-6-phosphate aminotransferase [isomerizing] 2-like [Apis florea]	XP_003689604	0	81	676.781	490	397
isotig01496	glucosamine--fructose-6-phosphate aminotransferase	4523	gi|380011004|ref|XP_003689604.1|PREDICTED: glucosamine--fructose-6-phosphate aminotransferase [isomerizing] 2-like [Apis florea]	XP_003689604	0	81	682.174	488	398
isotig01497	glucosamine--fructose-6-phosphate aminotransferase	4531	gi|380011004|ref|XP_003689604.1|PREDICTED: glucosamine--fructose-6-phosphate aminotransferase [isomerizing] 2-like [Apis florea]	XP_003689604	0	81	676.781	490	397
isotig01498	glucosamine--fructose-6-phosphate aminotransferase	4528	gi|380011004|ref|XP_003689604.1|PREDICTED: glucosamine--fructose-6-phosphate aminotransferase [isomerizing] 2-like [Apis florea]	XP_003689604	0	81	682.174	488	398
isotig01499	glucosamine--fructose-6-phosphate aminotransferase	4530	gi|380011004|ref|XP_003689604.1|PREDICTED: glucosamine--fructose-6-phosphate aminotransferase [isomerizing] 2-like [Apis florea]	XP_003689604	0	81	676.781	490	397
isotig01500	glucosamine--fructose-6-phosphate aminotransferase	4527	gi|380011004|ref|XP_003689604.1|PREDICTED: glucosamine--fructose-6-phosphate aminotransferase [isomerizing] 2-like [Apis florea]	XP_003689604	0	81	682.174	488	398
isotig01501	glucosamine--fructose-6-phosphate aminotransferase	4259	gi|242022285|ref|XP_002431571.1|glucosamine-fructose-6-phosphate aminotransferase, putative [Pediculus humanus corporis] >gi|212516874|gb|EEB18833.1| glucosamine-fructose-6-phosphate aminotransferase, putative [Pediculus humanus corporis]	XP_002431571	3.39151e-85	89	323.939	197	176
isotig01502	glucosamine--fructose-6-phosphate aminotransferase	4264	gi|242022285|ref|XP_002431571.1|glucosamine-fructose-6-phosphate aminotransferase, putative [Pediculus humanus corporis] >gi|212516874|gb|EEB18833.1| glucosamine-fructose-6-phosphate aminotransferase, putative [Pediculus humanus corporis]	XP_002431571	3.39419e-85	89	323.939	197	176
isotig01503	glucosamine--fructose-6-phosphate aminotransferase	4263	gi|242022285|ref|XP_002431571.1|glucosamine-fructose-6-phosphate aminotransferase, putative [Pediculus humanus corporis] >gi|212516874|gb|EEB18833.1| glucosamine-fructose-6-phosphate aminotransferase, putative [Pediculus humanus corporis]	XP_002431571	3.39419e-85	89	323.939	197	176
isotig01504	glucosamine--fructose-6-phosphate aminotransferase	4242	gi|242022285|ref|XP_002431571.1|glucosamine-fructose-6-phosphate aminotransferase, putative [Pediculus humanus corporis] >gi|212516874|gb|EEB18833.1| glucosamine-fructose-6-phosphate aminotransferase, putative [Pediculus humanus corporis]	XP_002431571	3.37542e-85	89	323.939	197	176
isotig01505	glucosamine--fructose-6-phosphate aminotransferase	4247	gi|242022285|ref|XP_002431571.1|glucosamine-fructose-6-phosphate aminotransferase, putative [Pediculus humanus corporis] >gi|212516874|gb|EEB18833.1| glucosamine-fructose-6-phosphate aminotransferase, putative [Pediculus humanus corporis]	XP_002431571	3.38078e-85	89	323.939	197	176
isotig01506	glucosamine--fructose-6-phosphate aminotransferase	4240	gi|242022285|ref|XP_002431571.1|glucosamine-fructose-6-phosphate aminotransferase, putative [Pediculus humanus corporis] >gi|212516874|gb|EEB18833.1| glucosamine-fructose-6-phosphate aminotransferase, putative [Pediculus humanus corporis]	XP_002431571	3.37274e-85	89	323.939	197	176
isotig01507	glucosamine--fructose-6-phosphate aminotransferase	4222	gi|242022285|ref|XP_002431571.1|glucosamine-fructose-6-phosphate aminotransferase, putative [Pediculus humanus corporis] >gi|212516874|gb|EEB18833.1| glucosamine-fructose-6-phosphate aminotransferase, putative [Pediculus humanus corporis]	XP_002431571	3.35666e-85	89	323.939	197	176
isotig01508	glucosamine--fructose-6-phosphate aminotransferase	4245	gi|242022285|ref|XP_002431571.1|glucosamine-fructose-6-phosphate aminotransferase, putative [Pediculus humanus corporis] >gi|212516874|gb|EEB18833.1| glucosamine-fructose-6-phosphate aminotransferase, putative [Pediculus humanus corporis]	XP_002431571	3.3781e-85	89	323.939	197	176
isotig01509	glucosamine--fructose-6-phosphate aminotransferase	4227	gi|242022285|ref|XP_002431571.1|glucosamine-fructose-6-phosphate aminotransferase, putative [Pediculus humanus corporis] >gi|212516874|gb|EEB18833.1| glucosamine-fructose-6-phosphate aminotransferase, putative [Pediculus humanus corporis]	XP_002431571	3.36202e-85	89	323.939	197	176
isotig01510	glucosamine--fructose-6-phosphate aminotransferase	4246	gi|242022285|ref|XP_002431571.1|glucosamine-fructose-6-phosphate aminotransferase, putative [Pediculus humanus corporis] >gi|212516874|gb|EEB18833.1| glucosamine-fructose-6-phosphate aminotransferase, putative [Pediculus humanus corporis]	XP_002431571	3.3781e-85	89	323.939	197	176
isotig01511	glucosamine--fructose-6-phosphate aminotransferase	4244	gi|242022285|ref|XP_002431571.1|glucosamine-fructose-6-phosphate aminotransferase, putative [Pediculus humanus corporis] >gi|212516874|gb|EEB18833.1| glucosamine-fructose-6-phosphate aminotransferase, putative [Pediculus humanus corporis]	XP_002431571	3.3781e-85	89	323.939	197	176
isotig01512	glucosamine--fructose-6-phosphate aminotransferase	4226	gi|242022285|ref|XP_002431571.1|glucosamine-fructose-6-phosphate aminotransferase, putative [Pediculus humanus corporis] >gi|212516874|gb|EEB18833.1| glucosamine-fructose-6-phosphate aminotransferase, putative [Pediculus humanus corporis]	XP_002431571	3.36202e-85	89	323.939	197	176
isotig01513	glucosamine--fructose-6-phosphate aminotransferase	4223	gi|242022285|ref|XP_002431571.1|glucosamine-fructose-6-phosphate aminotransferase, putative [Pediculus humanus corporis] >gi|212516874|gb|EEB18833.1| glucosamine-fructose-6-phosphate aminotransferase, putative [Pediculus humanus corporis]	XP_002431571	3.35934e-85	89	323.939	197	176
isotig01514	glucosamine--fructose-6-phosphate aminotransferase	4228	gi|242022285|ref|XP_002431571.1|glucosamine-fructose-6-phosphate aminotransferase, putative [Pediculus humanus corporis] >gi|212516874|gb|EEB18833.1| glucosamine-fructose-6-phosphate aminotransferase, putative [Pediculus humanus corporis]	XP_002431571	3.36202e-85	89	323.939	197	176
isotig01515	glucosamine--fructose-6-phosphate aminotransferase	4203	gi|242022285|ref|XP_002431571.1|glucosamine-fructose-6-phosphate aminotransferase, putative [Pediculus humanus corporis] >gi|212516874|gb|EEB18833.1| glucosamine-fructose-6-phosphate aminotransferase, putative [Pediculus humanus corporis]	XP_002431571	3.34057e-85	89	323.939	197	176
isotig01516	glucosamine--fructose-6-phosphate aminotransferase	4208	gi|242022285|ref|XP_002431571.1|glucosamine-fructose-6-phosphate aminotransferase, putative [Pediculus humanus corporis] >gi|212516874|gb|EEB18833.1| glucosamine-fructose-6-phosphate aminotransferase, putative [Pediculus humanus corporis]	XP_002431571	3.34593e-85	89	323.939	197	176
isotig01517	glucosamine--fructose-6-phosphate aminotransferase	4227	gi|242022285|ref|XP_002431571.1|glucosamine-fructose-6-phosphate aminotransferase, putative [Pediculus humanus corporis] >gi|212516874|gb|EEB18833.1| glucosamine-fructose-6-phosphate aminotransferase, putative [Pediculus humanus corporis]	XP_002431571	3.36202e-85	89	323.939	197	176
isotig01518	glucosamine--fructose-6-phosphate aminotransferase	4207	gi|242022285|ref|XP_002431571.1|glucosamine-fructose-6-phosphate aminotransferase, putative [Pediculus humanus corporis] >gi|212516874|gb|EEB18833.1| glucosamine-fructose-6-phosphate aminotransferase, putative [Pediculus humanus corporis]	XP_002431571	3.34325e-85	89	323.939	197	176
isotig01519	glucosamine--fructose-6-phosphate aminotransferase	4057	gi|380011004|ref|XP_003689604.1|PREDICTED: glucosamine--fructose-6-phosphate aminotransferase [isomerizing] 2-like [Apis florea]	XP_003689604	0	81	676.781	490	397
isotig01520	glucosamine--fructose-6-phosphate aminotransferase	4054	gi|380011004|ref|XP_003689604.1|PREDICTED: glucosamine--fructose-6-phosphate aminotransferase [isomerizing] 2-like [Apis florea]	XP_003689604	0	81	682.174	488	398
isotig01521	glucosamine--fructose-6-phosphate aminotransferase	4062	gi|380011004|ref|XP_003689604.1|PREDICTED: glucosamine--fructose-6-phosphate aminotransferase [isomerizing] 2-like [Apis florea]	XP_003689604	0	81	676.781	490	397
isotig01522	glucosamine--fructose-6-phosphate aminotransferase	4059	gi|380011004|ref|XP_003689604.1|PREDICTED: glucosamine--fructose-6-phosphate aminotransferase [isomerizing] 2-like [Apis florea]	XP_003689604	0	81	682.174	488	398
isotig01523	glucosamine--fructose-6-phosphate aminotransferase	3762	gi|242022285|ref|XP_002431571.1|glucosamine-fructose-6-phosphate aminotransferase, putative [Pediculus humanus corporis] >gi|212516874|gb|EEB18833.1| glucosamine-fructose-6-phosphate aminotransferase, putative [Pediculus humanus corporis]	XP_002431571	2.95628e-85	89	323.939	197	176
isotig01524	glucosamine--fructose-6-phosphate aminotransferase	3767	gi|242022285|ref|XP_002431571.1|glucosamine-fructose-6-phosphate aminotransferase, putative [Pediculus humanus corporis] >gi|212516874|gb|EEB18833.1| glucosamine-fructose-6-phosphate aminotransferase, putative [Pediculus humanus corporis]	XP_002431571	2.96165e-85	89	323.939	197	176
isotig01525	glucosamine--fructose-6-phosphate aminotransferase	3766	gi|242022285|ref|XP_002431571.1|glucosamine-fructose-6-phosphate aminotransferase, putative [Pediculus humanus corporis] >gi|212516874|gb|EEB18833.1| glucosamine-fructose-6-phosphate aminotransferase, putative [Pediculus humanus corporis]	XP_002431571	2.95896e-85	89	323.939	197	176
isotig01526	glucosamine--fructose-6-phosphate aminotransferase	3745	gi|242022285|ref|XP_002431571.1|glucosamine-fructose-6-phosphate aminotransferase, putative [Pediculus humanus corporis] >gi|212516874|gb|EEB18833.1| glucosamine-fructose-6-phosphate aminotransferase, putative [Pediculus humanus corporis]	XP_002431571	2.94015e-85	89	323.939	197	176
isotig01527	glucosamine--fructose-6-phosphate aminotransferase	3750	gi|242022285|ref|XP_002431571.1|glucosamine-fructose-6-phosphate aminotransferase, putative [Pediculus humanus corporis] >gi|212516874|gb|EEB18833.1| glucosamine-fructose-6-phosphate aminotransferase, putative [Pediculus humanus corporis]	XP_002431571	2.94553e-85	89	323.939	197	176
isotig01528	glucosamine--fructose-6-phosphate aminotransferase	3725	gi|242022285|ref|XP_002431571.1|glucosamine-fructose-6-phosphate aminotransferase, putative [Pediculus humanus corporis] >gi|212516874|gb|EEB18833.1| glucosamine-fructose-6-phosphate aminotransferase, putative [Pediculus humanus corporis]	XP_002431571	2.92403e-85	89	323.939	197	176
isotig01529	glucosamine--fructose-6-phosphate aminotransferase	3730	gi|242022285|ref|XP_002431571.1|glucosamine-fructose-6-phosphate aminotransferase, putative [Pediculus humanus corporis] >gi|212516874|gb|EEB18833.1| glucosamine-fructose-6-phosphate aminotransferase, putative [Pediculus humanus corporis]	XP_002431571	2.92671e-85	89	323.939	197	176
isotig01530	glucosamine--fructose-6-phosphate aminotransferase	3749	gi|242022285|ref|XP_002431571.1|glucosamine-fructose-6-phosphate aminotransferase, putative [Pediculus humanus corporis] >gi|212516874|gb|EEB18833.1| glucosamine-fructose-6-phosphate aminotransferase, putative [Pediculus humanus corporis]	XP_002431571	2.94553e-85	89	323.939	197	176
isotig01531	glucosamine--fructose-6-phosphate aminotransferase	3729	gi|242022285|ref|XP_002431571.1|glucosamine-fructose-6-phosphate aminotransferase, putative [Pediculus humanus corporis] >gi|212516874|gb|EEB18833.1| glucosamine-fructose-6-phosphate aminotransferase, putative [Pediculus humanus corporis]	XP_002431571	2.92671e-85	89	323.939	197	176
isotig01532	glucosamine--fructose-6-phosphate aminotransferase	3293	gi|242022285|ref|XP_002431571.1|glucosamine-fructose-6-phosphate aminotransferase, putative [Pediculus humanus corporis] >gi|212516874|gb|EEB18833.1| glucosamine-fructose-6-phosphate aminotransferase, putative [Pediculus humanus corporis]	XP_002431571	2.54584e-85	89	323.939	197	176
isotig01533	glucosamine--fructose-6-phosphate aminotransferase	3298	gi|242022285|ref|XP_002431571.1|glucosamine-fructose-6-phosphate aminotransferase, putative [Pediculus humanus corporis] >gi|212516874|gb|EEB18833.1| glucosamine-fructose-6-phosphate aminotransferase, putative [Pediculus humanus corporis]	XP_002431571	2.54854e-85	89	323.939	197	176
isotig01534	glucosamine--fructose-6-phosphate aminotransferase	3276	gi|242022285|ref|XP_002431571.1|glucosamine-fructose-6-phosphate aminotransferase, putative [Pediculus humanus corporis] >gi|212516874|gb|EEB18833.1| glucosamine-fructose-6-phosphate aminotransferase, putative [Pediculus humanus corporis]	XP_002431571	2.52968e-85	89	323.939	197	176
isotig01535	glucosamine--fructose-6-phosphate aminotransferase	3281	gi|242022285|ref|XP_002431571.1|glucosamine-fructose-6-phosphate aminotransferase, putative [Pediculus humanus corporis] >gi|212516874|gb|EEB18833.1| glucosamine-fructose-6-phosphate aminotransferase, putative [Pediculus humanus corporis]	XP_002431571	2.53507e-85	89	323.939	197	176
isotig01536	glucosamine--fructose-6-phosphate aminotransferase	3256	gi|242022285|ref|XP_002431571.1|glucosamine-fructose-6-phosphate aminotransferase, putative [Pediculus humanus corporis] >gi|212516874|gb|EEB18833.1| glucosamine-fructose-6-phosphate aminotransferase, putative [Pediculus humanus corporis]	XP_002431571	2.51082e-85	89	323.939	197	176
isotig01537	glucosamine--fructose-6-phosphate aminotransferase	3261	gi|242022285|ref|XP_002431571.1|glucosamine-fructose-6-phosphate aminotransferase, putative [Pediculus humanus corporis] >gi|212516874|gb|EEB18833.1| glucosamine-fructose-6-phosphate aminotransferase, putative [Pediculus humanus corporis]	XP_002431571	2.51621e-85	89	323.939	197	176
isotig01549	glucosamine--fructose-6-phosphate aminotransferase	1366	gi|380011004|ref|XP_003689604.1|PREDICTED: glucosamine--fructose-6-phosphate aminotransferase [isomerizing] 2-like [Apis florea]	XP_003689604	4.25763e-154	85	550.821	371	316
isotig01550	glucosamine--fructose-6-phosphate aminotransferase	1363	gi|380011004|ref|XP_003689604.1|PREDICTED: glucosamine--fructose-6-phosphate aminotransferase [isomerizing] 2-like [Apis florea]	XP_003689604	1.01579e-155	85	556.214	369	317
isotig01552	glucosamine--fructose-6-phosphate aminotransferase	602	gi|321458007|gb|EFX69083.1|hypothetical protein DAPPUDRAFT_329474 [Daphnia pulex]	EFX69083	4.96189e-31	93	139.813	79	74
isotig01553	glucosamine--fructose-6-phosphate aminotransferase	585	gi|328718712|ref|XP_001945199.2|PREDICTED: glucosamine--fructose-6-phosphate aminotransferase [isomerizing] 2-like isoform 1 [Acyrthosiphon pisum]	XP_001945199	2.43732e-32	92	144.05	85	79
isotig01554	glucosamine--fructose-6-phosphate aminotransferase	565	gi|321458007|gb|EFX69083.1|hypothetical protein DAPPUDRAFT_329474 [Daphnia pulex]	EFX69083	4.0691e-31	93	139.813	79	74
isotig01555	transmembrane emp24 domain-containing protein 7	3033	gi|332030699|gb|EGI70376.1|Transmembrane emp24 domain-containing protein 7 [Acromyrmex echinatior]	EGI70376	4.52157e-73	85	283.108	187	160
isotig01556	transmembrane emp24 domain-containing protein 7	3033	gi|332030699|gb|EGI70376.1|Transmembrane emp24 domain-containing protein 7 [Acromyrmex echinatior]	EGI70376	4.52157e-73	85	283.108	187	160
isotig01557	transmembrane emp24 domain-containing protein 7	3033	gi|332030699|gb|EGI70376.1|Transmembrane emp24 domain-containing protein 7 [Acromyrmex echinatior]	EGI70376	4.52157e-73	85	283.108	187	160
isotig01558	transmembrane emp24 domain-containing protein 7	3028	gi|332030699|gb|EGI70376.1|Transmembrane emp24 domain-containing protein 7 [Acromyrmex echinatior]	EGI70376	4.52718e-73	85	283.108	187	160
isotig01559	transmembrane emp24 domain-containing protein 7	3028	gi|332030699|gb|EGI70376.1|Transmembrane emp24 domain-containing protein 7 [Acromyrmex echinatior]	EGI70376	4.52718e-73	85	283.108	187	160
isotig01560	transmembrane emp24 domain-containing protein 7	3028	gi|332030699|gb|EGI70376.1|Transmembrane emp24 domain-containing protein 7 [Acromyrmex echinatior]	EGI70376	4.52718e-73	85	283.108	187	160
isotig01561	transmembrane emp24 domain-containing protein 7	3030	gi|332030699|gb|EGI70376.1|Transmembrane emp24 domain-containing protein 7 [Acromyrmex echinatior]	EGI70376	4.5163e-73	85	283.108	187	160
isotig01562	transmembrane emp24 domain-containing protein 7	3021	gi|332030699|gb|EGI70376.1|Transmembrane emp24 domain-containing protein 7 [Acromyrmex echinatior]	EGI70376	4.51662e-73	85	283.108	187	160
isotig01563	transmembrane emp24 domain-containing protein 7	3030	gi|332030699|gb|EGI70376.1|Transmembrane emp24 domain-containing protein 7 [Acromyrmex echinatior]	EGI70376	4.5163e-73	85	283.108	187	160
isotig01564	transmembrane emp24 domain-containing protein 7	3021	gi|332030699|gb|EGI70376.1|Transmembrane emp24 domain-containing protein 7 [Acromyrmex echinatior]	EGI70376	4.51662e-73	85	283.108	187	160
isotig01565	transmembrane emp24 domain-containing protein 7	3030	gi|332030699|gb|EGI70376.1|Transmembrane emp24 domain-containing protein 7 [Acromyrmex echinatior]	EGI70376	4.5163e-73	85	283.108	187	160
isotig01566	transmembrane emp24 domain-containing protein 7	3021	gi|332030699|gb|EGI70376.1|Transmembrane emp24 domain-containing protein 7 [Acromyrmex echinatior]	EGI70376	4.51662e-73	85	283.108	187	160
isotig01567	transmembrane emp24 domain-containing protein 7	3025	gi|332030699|gb|EGI70376.1|Transmembrane emp24 domain-containing protein 7 [Acromyrmex echinatior]	EGI70376	4.5219e-73	85	283.108	187	160
isotig01568	transmembrane emp24 domain-containing protein 7	3025	gi|332030699|gb|EGI70376.1|Transmembrane emp24 domain-containing protein 7 [Acromyrmex echinatior]	EGI70376	4.5219e-73	85	283.108	187	160
isotig01569	transmembrane emp24 domain-containing protein 7	3025	gi|332030699|gb|EGI70376.1|Transmembrane emp24 domain-containing protein 7 [Acromyrmex echinatior]	EGI70376	4.5219e-73	85	283.108	187	160
isotig01570	transmembrane emp24 domain-containing protein 7	3018	gi|332030699|gb|EGI70376.1|Transmembrane emp24 domain-containing protein 7 [Acromyrmex echinatior]	EGI70376	4.51134e-73	85	283.108	187	160
isotig01571	transmembrane emp24 domain-containing protein 7	3018	gi|332030699|gb|EGI70376.1|Transmembrane emp24 domain-containing protein 7 [Acromyrmex echinatior]	EGI70376	4.51134e-73	85	283.108	187	160
isotig01572	transmembrane emp24 domain-containing protein 7	3018	gi|332030699|gb|EGI70376.1|Transmembrane emp24 domain-containing protein 7 [Acromyrmex echinatior]	EGI70376	4.51134e-73	85	283.108	187	160
isotig01573	transmembrane emp24 domain-containing protein 7	2017	gi|332030699|gb|EGI70376.1|Transmembrane emp24 domain-containing protein 7 [Acromyrmex echinatior]	EGI70376	2.78272e-73	85	283.108	187	160
isotig01592	peptidyl-prolyl cis-trans isomerase fkbp14-like	2810	gi|332376793|gb|AEE63536.1|unknown [Dendroctonus ponderosae]	AEE63536	8.0556e-85	88	322.013	192	169
isotig01593	peptidyl-prolyl cis-trans isomerase fkbp14-like	2810	gi|332376793|gb|AEE63536.1|unknown [Dendroctonus ponderosae]	AEE63536	8.0556e-85	88	322.013	192	169
isotig01594	peptidyl-prolyl cis-trans isomerase fkbp14-like	2812	gi|332376793|gb|AEE63536.1|unknown [Dendroctonus ponderosae]	AEE63536	8.0556e-85	88	322.013	192	169
isotig01595	peptidyl-prolyl cis-trans isomerase fkbp14-like	2812	gi|332376793|gb|AEE63536.1|unknown [Dendroctonus ponderosae]	AEE63536	8.0556e-85	88	322.013	192	169
isotig01596	peptidyl-prolyl cis-trans isomerase fkbp14-like	2811	gi|332376793|gb|AEE63536.1|unknown [Dendroctonus ponderosae]	AEE63536	8.0556e-85	88	322.013	192	169
isotig01597	peptidyl-prolyl cis-trans isomerase fkbp14-like	2758	gi|332376793|gb|AEE63536.1|unknown [Dendroctonus ponderosae]	AEE63536	7.87088e-85	88	322.013	192	169
isotig01598	peptidyl-prolyl cis-trans isomerase fkbp14-like	2758	gi|332376793|gb|AEE63536.1|unknown [Dendroctonus ponderosae]	AEE63536	7.87088e-85	88	322.013	192	169
isotig01599	peptidyl-prolyl cis-trans isomerase fkbp14-like	2760	gi|332376793|gb|AEE63536.1|unknown [Dendroctonus ponderosae]	AEE63536	7.88115e-85	88	322.013	192	169
isotig01600	peptidyl-prolyl cis-trans isomerase fkbp14-like	2760	gi|332376793|gb|AEE63536.1|unknown [Dendroctonus ponderosae]	AEE63536	7.88115e-85	88	322.013	192	169
isotig01601	peptidyl-prolyl cis-trans isomerase fkbp14-like	2759	gi|332376793|gb|AEE63536.1|unknown [Dendroctonus ponderosae]	AEE63536	7.88115e-85	88	322.013	192	169
isotig01602	peptidyl-prolyl cis-trans isomerase fkbp14-like	2377	gi|332376793|gb|AEE63536.1|unknown [Dendroctonus ponderosae]	AEE63536	6.59369e-85	88	322.013	192	169
isotig01603	peptidyl-prolyl cis-trans isomerase fkbp14-like	2325	gi|332376793|gb|AEE63536.1|unknown [Dendroctonus ponderosae]	AEE63536	6.44452e-85	88	322.013	192	169
isotig01627	peptidyl-prolyl cis-trans isomerase fkbp14-like	1265	gi|332376793|gb|AEE63536.1|unknown [Dendroctonus ponderosae]	AEE63536	2.89037e-85	88	322.013	192	169
isotig01629	proline synthase co-transcribed bacterial homolog	2894	gi|350536147|ref|NP_001233040.1|uncharacterized protein LOC100169371 [Acyrthosiphon pisum] >gi|239791204|dbj|BAH72101.1| ACYPI009997 [Acyrthosiphon pisum]	NP_001233040	2.43306e-76	76	293.893	241	185
isotig01630	proline synthase co-transcribed bacterial homolog	2892	gi|350536147|ref|NP_001233040.1|uncharacterized protein LOC100169371 [Acyrthosiphon pisum] >gi|239791204|dbj|BAH72101.1| ACYPI009997 [Acyrthosiphon pisum]	NP_001233040	2.43006e-76	76	293.893	241	185
isotig01631	proline synthase co-transcribed bacterial homolog	2886	gi|350536147|ref|NP_001233040.1|uncharacterized protein LOC100169371 [Acyrthosiphon pisum] >gi|239791204|dbj|BAH72101.1| ACYPI009997 [Acyrthosiphon pisum]	NP_001233040	2.42408e-76	76	293.893	241	185
isotig01632	proline synthase co-transcribed bacterial homolog	2884	gi|350536147|ref|NP_001233040.1|uncharacterized protein LOC100169371 [Acyrthosiphon pisum] >gi|239791204|dbj|BAH72101.1| ACYPI009997 [Acyrthosiphon pisum]	NP_001233040	2.42109e-76	76	293.893	241	185
isotig01633	maltase a5	2721	gi|193709215|ref|XP_001943317.1|PREDICTED: probable maltase H [Acyrthosiphon pisum]	XP_001943317	5.87746e-117	58	428.713	555	326
isotig01634	maltase a5	2721	gi|193709215|ref|XP_001943317.1|PREDICTED: probable maltase H [Acyrthosiphon pisum]	XP_001943317	5.87746e-117	58	428.713	555	326
isotig01635	maltase a5	2564	gi|193709215|ref|XP_001943317.1|PREDICTED: probable maltase H [Acyrthosiphon pisum]	XP_001943317	5.49361e-117	58	428.713	555	326
isotig01636	maltase a5	2150	gi|193709215|ref|XP_001943317.1|PREDICTED: probable maltase H [Acyrthosiphon pisum]	XP_001943317	4.43515e-117	58	428.713	555	326
isotig01637	maltase a5	2150	gi|193709215|ref|XP_001943317.1|PREDICTED: probable maltase H [Acyrthosiphon pisum]	XP_001943317	4.43515e-117	58	428.713	555	326
isotig01649	ras-related protein rab-1b	1404	gi|91087113|ref|XP_975150.1|PREDICTED: similar to Rab-protein 1 CG3320-PA [Tribolium castaneum] >gi|270010550|gb|EFA06998.1| hypothetical protein TcasGA2_TC009965 [Tribolium castaneum]	XP_975150	1.51514e-61	76	243.432	203	156
isotig01651	proline synthase co-transcribed bacterial homolog	1174	gi|350536147|ref|NP_001233040.1|uncharacterized protein LOC100169371 [Acyrthosiphon pisum] >gi|239791204|dbj|BAH72101.1| ACYPI009997 [Acyrthosiphon pisum]	NP_001233040	7.53407e-77	76	293.893	241	185
isotig01652	androgen-induced gene 1	5274	gi|307211400|gb|EFN87527.1|Androgen-induced protein 1 [Harpegnathos saltator]	EFN87527	3.77694e-49	60	204.527	235	142
isotig01653	androgen-induced gene 1	5195	gi|307211400|gb|EFN87527.1|Androgen-induced protein 1 [Harpegnathos saltator]	EFN87527	3.7156e-49	60	204.527	235	142
isotig01654	androgen-induced gene 1	5154	gi|307211400|gb|EFN87527.1|Androgen-induced protein 1 [Harpegnathos saltator]	EFN87527	3.68258e-49	60	204.527	235	142
isotig01655	androgen-induced gene 1	5075	gi|307211400|gb|EFN87527.1|Androgen-induced protein 1 [Harpegnathos saltator]	EFN87527	3.62124e-49	60	204.527	235	142
isotig01656	androgen-induced gene 1	5028	gi|307211400|gb|EFN87527.1|Androgen-induced protein 1 [Harpegnathos saltator]	EFN87527	3.59458e-49	60	204.527	235	142
isotig01657	androgen-induced gene 1	4949	gi|307211400|gb|EFN87527.1|Androgen-induced protein 1 [Harpegnathos saltator]	EFN87527	3.53309e-49	60	204.527	235	142
isotig01658	androgen-induced gene 1	4960	gi|307211400|gb|EFN87527.1|Androgen-induced protein 1 [Harpegnathos saltator]	EFN87527	3.54018e-49	60	204.527	235	142
isotig01659	androgen-induced gene 1	4908	gi|307211400|gb|EFN87527.1|Androgen-induced protein 1 [Harpegnathos saltator]	EFN87527	3.49998e-49	60	204.527	235	142
isotig01660	androgen-induced gene 1	4881	gi|307211400|gb|EFN87527.1|Androgen-induced protein 1 [Harpegnathos saltator]	EFN87527	3.4787e-49	60	204.527	235	142
isotig01661	androgen-induced gene 1	4829	gi|307211400|gb|EFN87527.1|Androgen-induced protein 1 [Harpegnathos saltator]	EFN87527	3.4385e-49	60	204.527	235	142
isotig01662	androgen-induced gene 1	4840	gi|307211400|gb|EFN87527.1|Androgen-induced protein 1 [Harpegnathos saltator]	EFN87527	3.44559e-49	60	204.527	235	142
isotig01663	androgen-induced gene 1	4761	gi|307211400|gb|EFN87527.1|Androgen-induced protein 1 [Harpegnathos saltator]	EFN87527	3.3841e-49	60	204.527	235	142
isotig01664	androgen-induced gene 1	4548	gi|307211400|gb|EFN87527.1|Androgen-induced protein 1 [Harpegnathos saltator]	EFN87527	3.2162e-49	60	204.527	235	142
isotig01665	androgen-induced gene 1	4469	gi|307211400|gb|EFN87527.1|Androgen-induced protein 1 [Harpegnathos saltator]	EFN87527	3.15471e-49	60	204.527	235	142
isotig01666	androgen-induced gene 1	4428	gi|307211400|gb|EFN87527.1|Androgen-induced protein 1 [Harpegnathos saltator]	EFN87527	3.13155e-49	60	204.527	235	142
isotig01667	androgen-induced gene 1	4349	gi|307211400|gb|EFN87527.1|Androgen-induced protein 1 [Harpegnathos saltator]	EFN87527	3.06992e-49	60	204.527	235	142
isotig01668	androgen-induced gene 1	3357	gi|307211400|gb|EFN87527.1|Androgen-induced protein 1 [Harpegnathos saltator]	EFN87527	2.30108e-49	60	204.527	235	142
isotig01669	androgen-induced gene 1	3237	gi|307211400|gb|EFN87527.1|Androgen-induced protein 1 [Harpegnathos saltator]	EFN87527	2.2058e-49	60	204.527	235	142
isotig01681	androgen-induced gene 1	1556	gi|307211400|gb|EFN87527.1|Androgen-induced protein 1 [Harpegnathos saltator]	EFN87527	8.98938e-50	60	204.527	235	142
isotig01682	androgen-induced gene 1	1436	gi|307211400|gb|EFN87527.1|Androgen-induced protein 1 [Harpegnathos saltator]	EFN87527	8.06605e-50	60	204.527	235	142
isotig01689	short-chain dehydrogenase	4314	gi|383864620|ref|XP_003707776.1|PREDICTED: short-chain dehydrogenase/reductase family 16C member 6-like [Megachile rotundata]	XP_003707776	4.06327e-86	69	327.02	306	212
isotig01690	short-chain dehydrogenase	4314	gi|383864620|ref|XP_003707776.1|PREDICTED: short-chain dehydrogenase/reductase family 16C member 6-like [Megachile rotundata]	XP_003707776	4.06327e-86	69	327.02	306	212
isotig01691	short-chain dehydrogenase	4311	gi|383864620|ref|XP_003707776.1|PREDICTED: short-chain dehydrogenase/reductase family 16C member 6-like [Megachile rotundata]	XP_003707776	4.06011e-86	69	327.02	306	212
isotig01692	short-chain dehydrogenase	4311	gi|383864620|ref|XP_003707776.1|PREDICTED: short-chain dehydrogenase/reductase family 16C member 6-like [Megachile rotundata]	XP_003707776	4.06011e-86	69	327.02	306	212
isotig01693	short-chain dehydrogenase	4273	gi|383864620|ref|XP_003707776.1|PREDICTED: short-chain dehydrogenase/reductase family 16C member 6-like [Megachile rotundata]	XP_003707776	4.01894e-86	69	327.02	306	212
isotig01694	short-chain dehydrogenase	4273	gi|383864620|ref|XP_003707776.1|PREDICTED: short-chain dehydrogenase/reductase family 16C member 6-like [Megachile rotundata]	XP_003707776	4.01894e-86	69	327.02	306	212
isotig01695	short-chain dehydrogenase	4271	gi|383864620|ref|XP_003707776.1|PREDICTED: short-chain dehydrogenase/reductase family 16C member 6-like [Megachile rotundata]	XP_003707776	4.01894e-86	69	327.02	306	212
isotig01696	short-chain dehydrogenase	4271	gi|383864620|ref|XP_003707776.1|PREDICTED: short-chain dehydrogenase/reductase family 16C member 6-like [Megachile rotundata]	XP_003707776	4.01894e-86	69	327.02	306	212
isotig01697	short-chain dehydrogenase	3913	gi|383864620|ref|XP_003707776.1|PREDICTED: short-chain dehydrogenase/reductase family 16C member 6-like [Megachile rotundata]	XP_003707776	3.63889e-86	69	327.02	306	212
isotig01698	short-chain dehydrogenase	3913	gi|383864620|ref|XP_003707776.1|PREDICTED: short-chain dehydrogenase/reductase family 16C member 6-like [Megachile rotundata]	XP_003707776	3.63889e-86	69	327.02	306	212
isotig01699	short-chain dehydrogenase	2986	gi|383864620|ref|XP_003707776.1|PREDICTED: short-chain dehydrogenase/reductase family 16C member 6-like [Megachile rotundata]	XP_003707776	2.68918e-86	69	327.02	306	212
isotig01700	short-chain dehydrogenase	2986	gi|383864620|ref|XP_003707776.1|PREDICTED: short-chain dehydrogenase/reductase family 16C member 6-like [Megachile rotundata]	XP_003707776	2.68918e-86	69	327.02	306	212
isotig01706	short-chain dehydrogenase	2002	gi|383864620|ref|XP_003707776.1|PREDICTED: short-chain dehydrogenase/reductase family 16C member 6-like [Megachile rotundata]	XP_003707776	1.66434e-86	69	327.02	306	212
isotig01708	short-chain dehydrogenase	1860	gi|383864620|ref|XP_003707776.1|PREDICTED: short-chain dehydrogenase/reductase family 16C member 6-like [Megachile rotundata]	XP_003707776	1.52016e-86	69	327.02	306	212
isotig01710	short-chain dehydrogenase	1846	gi|383864620|ref|XP_003707776.1|PREDICTED: short-chain dehydrogenase/reductase family 16C member 6-like [Megachile rotundata]	XP_003707776	1.50406e-86	69	327.02	306	212
isotig01711	short-chain dehydrogenase	1846	gi|383864620|ref|XP_003707776.1|PREDICTED: short-chain dehydrogenase/reductase family 16C member 6-like [Megachile rotundata]	XP_003707776	1.50406e-86	69	327.02	306	212
isotig01769	PREDICTED: hypothetical protein LOC407619 [Danio rerio]	2170	gi|326679416|ref|XP_001923475.3|PREDICTED: hypothetical protein LOC407619 [Danio rerio]	XP_001923475	1.10202e-06	44	62.003	311	137
isotig01770	PREDICTED: hypothetical protein LOC407619 [Danio rerio]	2171	gi|326679416|ref|XP_001923475.3|PREDICTED: hypothetical protein LOC407619 [Danio rerio]	XP_001923475	1.10394e-06	44	62.003	311	137
isotig01778	GI15215 [Drosophila mojavensis]	1353	gi|195130044|ref|XP_002009464.1|GI15215 [Drosophila mojavensis] >gi|193907914|gb|EDW06781.1| GI15215 [Drosophila mojavensis]	XP_002009464	4.8719e-09	44	68.9366	245	110
isotig01792	ofd1 protein	2827	gi|242007338|ref|XP_002424498.1|protein C10orf118, putative [Pediculus humanus corporis] >gi|212507916|gb|EEB11760.1| protein C10orf118, putative [Pediculus humanus corporis]	XP_002424498	6.7248e-39	49	169.474	351	172
isotig01793	ofd1 protein	2827	gi|242007338|ref|XP_002424498.1|protein C10orf118, putative [Pediculus humanus corporis] >gi|212507916|gb|EEB11760.1| protein C10orf118, putative [Pediculus humanus corporis]	XP_002424498	6.7248e-39	49	169.474	351	172
isotig01794	ofd1 protein	2827	gi|242007338|ref|XP_002424498.1|protein C10orf118, putative [Pediculus humanus corporis] >gi|212507916|gb|EEB11760.1| protein C10orf118, putative [Pediculus humanus corporis]	XP_002424498	6.7248e-39	49	169.474	351	172
isotig01795	ofd1 protein	2802	gi|242007338|ref|XP_002424498.1|protein C10orf118, putative [Pediculus humanus corporis] >gi|212507916|gb|EEB11760.1| protein C10orf118, putative [Pediculus humanus corporis]	XP_002424498	6.6567e-39	49	169.474	351	172
isotig01796	ofd1 protein	2827	gi|242007338|ref|XP_002424498.1|protein C10orf118, putative [Pediculus humanus corporis] >gi|212507916|gb|EEB11760.1| protein C10orf118, putative [Pediculus humanus corporis]	XP_002424498	2.55542e-38	48	167.548	351	171
isotig01797	ofd1 protein	2827	gi|242007338|ref|XP_002424498.1|protein C10orf118, putative [Pediculus humanus corporis] >gi|212507916|gb|EEB11760.1| protein C10orf118, putative [Pediculus humanus corporis]	XP_002424498	2.55542e-38	48	167.548	351	171
isotig01798	ofd1 protein	2827	gi|242007338|ref|XP_002424498.1|protein C10orf118, putative [Pediculus humanus corporis] >gi|212507916|gb|EEB11760.1| protein C10orf118, putative [Pediculus humanus corporis]	XP_002424498	2.55542e-38	48	167.548	351	171
isotig01799	ofd1 protein	2802	gi|242007338|ref|XP_002424498.1|protein C10orf118, putative [Pediculus humanus corporis] >gi|212507916|gb|EEB11760.1| protein C10orf118, putative [Pediculus humanus corporis]	XP_002424498	2.52954e-38	48	167.548	351	171
isotig01800	ofd1 protein	2269	gi|242007338|ref|XP_002424498.1|protein C10orf118, putative [Pediculus humanus corporis] >gi|212507916|gb|EEB11760.1| protein C10orf118, putative [Pediculus humanus corporis]	XP_002424498	1.1574e-30	62	141.739	161	101
isotig01801	ofd1 protein	2269	gi|242007338|ref|XP_002424498.1|protein C10orf118, putative [Pediculus humanus corporis] >gi|212507916|gb|EEB11760.1| protein C10orf118, putative [Pediculus humanus corporis]	XP_002424498	1.1574e-30	62	141.739	161	101
isotig01802	ofd1 protein	2269	gi|242007338|ref|XP_002424498.1|protein C10orf118, putative [Pediculus humanus corporis] >gi|212507916|gb|EEB11760.1| protein C10orf118, putative [Pediculus humanus corporis]	XP_002424498	1.1574e-30	62	141.739	161	101
isotig01803	ofd1 protein	2244	gi|242007338|ref|XP_002424498.1|protein C10orf118, putative [Pediculus humanus corporis] >gi|212507916|gb|EEB11760.1| protein C10orf118, putative [Pediculus humanus corporis]	XP_002424498	1.14212e-30	62	141.739	161	101
isotig01804	ofd1 protein	2269	gi|156549397|ref|XP_001602394.1|PREDICTED: hypothetical protein LOC100118427 [Nasonia vitripennis]	XP_001602394	3.36753e-30	52	140.198	265	139
isotig01805	ofd1 protein	2269	gi|156549397|ref|XP_001602394.1|PREDICTED: hypothetical protein LOC100118427 [Nasonia vitripennis]	XP_001602394	3.36753e-30	52	140.198	265	139
isotig01806	ofd1 protein	2269	gi|156549397|ref|XP_001602394.1|PREDICTED: hypothetical protein LOC100118427 [Nasonia vitripennis]	XP_001602394	3.36753e-30	52	140.198	265	139
isotig01807	ofd1 protein	2244	gi|156549397|ref|XP_001602394.1|PREDICTED: hypothetical protein LOC100118427 [Nasonia vitripennis]	XP_001602394	3.32307e-30	52	140.198	265	139
isotig01810	peritrophic matrix protein 14 precursor	1670	gi|307180562|gb|EFN68518.1|Peritrophin-1 [Camponotus floridanus]	EFN68518	1.76926e-06	77	60.8474	45	35
isotig01811	peritrophic matrix protein 14 precursor	1670	gi|307180562|gb|EFN68518.1|Peritrophin-1 [Camponotus floridanus]	EFN68518	1.76926e-06	77	60.8474	45	35
isotig01812	ofd1 protein	635	gi|357622131|gb|EHJ73725.1|putative Ofd1 protein [Danaus plexippus]	EHJ73725	6.34664e-06	47	56.6102	189	90
isotig01814	cytochrome p450	3375	gi|56756174|emb|CAH65681.2|cytochrome P450 CYP6AX1 protein [Nilaparvata lugens]	CAH65681	3.53912e-82	56	313.538	507	285
isotig01815	cytochrome p450	3318	gi|56756174|emb|CAH65681.2|cytochrome P450 CYP6AX1 protein [Nilaparvata lugens]	CAH65681	1.0096e-81	56	311.997	507	285
isotig01816	cytochrome p450	2668	gi|56756174|emb|CAH65681.2|cytochrome P450 CYP6AX1 protein [Nilaparvata lugens]	CAH65681	2.70006e-82	56	313.538	507	285
isotig01817	cytochrome p450	2611	gi|56756174|emb|CAH65681.2|cytochrome P450 CYP6AX1 protein [Nilaparvata lugens]	CAH65681	7.65371e-82	56	311.997	507	285
isotig01818	cytochrome p450	2103	gi|56756174|emb|CAH65681.2|cytochrome P450 CYP6AX1 protein [Nilaparvata lugens]	CAH65681	2.02924e-82	56	313.538	507	285
isotig01819	cytochrome p450	2046	gi|56756174|emb|CAH65681.2|cytochrome P450 CYP6AX1 protein [Nilaparvata lugens]	CAH65681	5.70095e-82	56	311.997	507	285
isotig01820	aquaporin	1969	gi|157108308|ref|XP_001650169.1|aquaporin [Aedes aegypti] >gi|157108310|ref|XP_001650170.1| aquaporin [Aedes aegypti] >gi|157108312|ref|XP_001650171.1| aquaporin [Aedes aegypti] >gi|94469108|gb|ABF18403.1| aquaporin 3 [Aedes aegypti] >gi|108879342|gb|EAT43567.1| aquaporin [Aedes aegypti] >gi|108879343|gb|EAT43568.1| aquaporin [Aedes aegypti] >gi|108879344|gb|EAT43569.1| aquaporin [Aedes aegypti]	XP_001650169	9.72892e-23	41	115.161	222	93
isotig01821	aquaporin	1969	gi|157108308|ref|XP_001650169.1|aquaporin [Aedes aegypti] >gi|157108310|ref|XP_001650170.1| aquaporin [Aedes aegypti] >gi|157108312|ref|XP_001650171.1| aquaporin [Aedes aegypti] >gi|94469108|gb|ABF18403.1| aquaporin 3 [Aedes aegypti] >gi|108879342|gb|EAT43567.1| aquaporin [Aedes aegypti] >gi|108879343|gb|EAT43568.1| aquaporin [Aedes aegypti] >gi|108879344|gb|EAT43569.1| aquaporin [Aedes aegypti]	XP_001650169	9.72892e-23	41	115.161	222	93
isotig01822	aquaporin	1970	gi|157108308|ref|XP_001650169.1|aquaporin [Aedes aegypti] >gi|157108310|ref|XP_001650170.1| aquaporin [Aedes aegypti] >gi|157108312|ref|XP_001650171.1| aquaporin [Aedes aegypti] >gi|94469108|gb|ABF18403.1| aquaporin 3 [Aedes aegypti] >gi|108879342|gb|EAT43567.1| aquaporin [Aedes aegypti] >gi|108879343|gb|EAT43568.1| aquaporin [Aedes aegypti] >gi|108879344|gb|EAT43569.1| aquaporin [Aedes aegypti]	XP_001650169	9.74811e-23	41	115.161	222	93
isotig01823	aquaporin	1970	gi|157108308|ref|XP_001650169.1|aquaporin [Aedes aegypti] >gi|157108310|ref|XP_001650170.1| aquaporin [Aedes aegypti] >gi|157108312|ref|XP_001650171.1| aquaporin [Aedes aegypti] >gi|94469108|gb|ABF18403.1| aquaporin 3 [Aedes aegypti] >gi|108879342|gb|EAT43567.1| aquaporin [Aedes aegypti] >gi|108879343|gb|EAT43568.1| aquaporin [Aedes aegypti] >gi|108879344|gb|EAT43569.1| aquaporin [Aedes aegypti]	XP_001650169	9.74811e-23	41	115.161	222	93
isotig01824	cytochrome p450	1873	gi|56756174|emb|CAH65681.2|cytochrome P450 CYP6AX1 protein [Nilaparvata lugens]	CAH65681	1.75403e-82	56	313.538	507	285
isotig01825	aquaporin	1925	gi|157108308|ref|XP_001650169.1|aquaporin [Aedes aegypti] >gi|157108310|ref|XP_001650170.1| aquaporin [Aedes aegypti] >gi|157108312|ref|XP_001650171.1| aquaporin [Aedes aegypti] >gi|94469108|gb|ABF18403.1| aquaporin 3 [Aedes aegypti] >gi|108879342|gb|EAT43567.1| aquaporin [Aedes aegypti] >gi|108879343|gb|EAT43568.1| aquaporin [Aedes aegypti] >gi|108879344|gb|EAT43569.1| aquaporin [Aedes aegypti]	XP_001650169	9.46027e-23	41	115.161	222	93
isotig01826	aquaporin	1925	gi|157108308|ref|XP_001650169.1|aquaporin [Aedes aegypti] >gi|157108310|ref|XP_001650170.1| aquaporin [Aedes aegypti] >gi|157108312|ref|XP_001650171.1| aquaporin [Aedes aegypti] >gi|94469108|gb|ABF18403.1| aquaporin 3 [Aedes aegypti] >gi|108879342|gb|EAT43567.1| aquaporin [Aedes aegypti] >gi|108879343|gb|EAT43568.1| aquaporin [Aedes aegypti] >gi|108879344|gb|EAT43569.1| aquaporin [Aedes aegypti]	XP_001650169	9.46027e-23	41	115.161	222	93
isotig01827	cytochrome p450	1816	gi|56756174|emb|CAH65681.2|cytochrome P450 CYP6AX1 protein [Nilaparvata lugens]	CAH65681	4.89972e-82	56	311.997	507	285
isotig01828	aquaporin	1926	gi|157108308|ref|XP_001650169.1|aquaporin [Aedes aegypti] >gi|157108310|ref|XP_001650170.1| aquaporin [Aedes aegypti] >gi|157108312|ref|XP_001650171.1| aquaporin [Aedes aegypti] >gi|94469108|gb|ABF18403.1| aquaporin 3 [Aedes aegypti] >gi|108879342|gb|EAT43567.1| aquaporin [Aedes aegypti] >gi|108879343|gb|EAT43568.1| aquaporin [Aedes aegypti] >gi|108879344|gb|EAT43569.1| aquaporin [Aedes aegypti]	XP_001650169	9.46027e-23	41	115.161	222	93
isotig01829	aquaporin	1926	gi|157108308|ref|XP_001650169.1|aquaporin [Aedes aegypti] >gi|157108310|ref|XP_001650170.1| aquaporin [Aedes aegypti] >gi|157108312|ref|XP_001650171.1| aquaporin [Aedes aegypti] >gi|94469108|gb|ABF18403.1| aquaporin 3 [Aedes aegypti] >gi|108879342|gb|EAT43567.1| aquaporin [Aedes aegypti] >gi|108879343|gb|EAT43568.1| aquaporin [Aedes aegypti] >gi|108879344|gb|EAT43569.1| aquaporin [Aedes aegypti]	XP_001650169	9.46027e-23	41	115.161	222	93
isotig01830	aquaporin	1661	gi|157108308|ref|XP_001650169.1|aquaporin [Aedes aegypti] >gi|157108310|ref|XP_001650170.1| aquaporin [Aedes aegypti] >gi|157108312|ref|XP_001650171.1| aquaporin [Aedes aegypti] >gi|94469108|gb|ABF18403.1| aquaporin 3 [Aedes aegypti] >gi|108879342|gb|EAT43567.1| aquaporin [Aedes aegypti] >gi|108879343|gb|EAT43568.1| aquaporin [Aedes aegypti] >gi|108879344|gb|EAT43569.1| aquaporin [Aedes aegypti]	XP_001650169	7.84727e-23	41	115.161	222	93
isotig01831	aquaporin	1661	gi|157108308|ref|XP_001650169.1|aquaporin [Aedes aegypti] >gi|157108310|ref|XP_001650170.1| aquaporin [Aedes aegypti] >gi|157108312|ref|XP_001650171.1| aquaporin [Aedes aegypti] >gi|94469108|gb|ABF18403.1| aquaporin 3 [Aedes aegypti] >gi|108879342|gb|EAT43567.1| aquaporin [Aedes aegypti] >gi|108879343|gb|EAT43568.1| aquaporin [Aedes aegypti] >gi|108879344|gb|EAT43569.1| aquaporin [Aedes aegypti]	XP_001650169	7.84727e-23	41	115.161	222	93
isotig01833	cytochrome p450	670	gi|312383070|gb|EFR28291.1|hypothetical protein AND_03973 [Anopheles darlingi]	EFR28291	7.61984e-24	61	116.316	161	99
isotig01834	cytochrome p450	613	gi|312383070|gb|EFR28291.1|hypothetical protein AND_03973 [Anopheles darlingi]	EFR28291	6.14195e-24	61	116.316	161	99
isotig01835	isoform b	6878	gi|170049970|ref|XP_001858906.1|CHKov1 [Culex quinquefasciatus] >gi|167871608|gb|EDS34991.1| CHKov1 [Culex quinquefasciatus]	XP_001858906	2.18829e-28	48	135.961	418	203
isotig01838	isoform b	5398	gi|170049970|ref|XP_001858906.1|CHKov1 [Culex quinquefasciatus] >gi|167871608|gb|EDS34991.1| CHKov1 [Culex quinquefasciatus]	XP_001858906	1.69201e-28	48	135.961	418	203
isotig01841	isoform b	3637	gi|170049970|ref|XP_001858906.1|CHKov1 [Culex quinquefasciatus] >gi|167871608|gb|EDS34991.1| CHKov1 [Culex quinquefasciatus]	XP_001858906	1.09818e-28	48	135.961	418	203
isotig01842	isoform b	3317	gi|170049970|ref|XP_001858906.1|CHKov1 [Culex quinquefasciatus] >gi|167871608|gb|EDS34991.1| CHKov1 [Culex quinquefasciatus]	XP_001858906	9.91578e-29	48	135.961	418	203
isotig01847	isoform b	2425	gi|170049970|ref|XP_001858906.1|CHKov1 [Culex quinquefasciatus] >gi|167871608|gb|EDS34991.1| CHKov1 [Culex quinquefasciatus]	XP_001858906	6.86889e-29	48	135.961	418	203
isotig01849	isoform b	2270	gi|170049970|ref|XP_001858906.1|CHKov1 [Culex quinquefasciatus] >gi|167871608|gb|EDS34991.1| CHKov1 [Culex quinquefasciatus]	XP_001858906	6.36136e-29	48	135.961	418	203
isotig01854	renin receptor-like isoform 2	3434	gi|307095204|gb|ADN29908.1|ATPase H+ transporting lysosomal accessory protein 2 [Triatoma matogrossensis]	ADN29908	1.1202e-91	81	345.125	257	209
isotig01855	renin receptor-like isoform 2	3409	gi|307095204|gb|ADN29908.1|ATPase H+ transporting lysosomal accessory protein 2 [Triatoma matogrossensis]	ADN29908	1.11004e-91	81	345.125	257	209
isotig01856	renin receptor-like isoform 2	3421	gi|307095204|gb|ADN29908.1|ATPase H+ transporting lysosomal accessory protein 2 [Triatoma matogrossensis]	ADN29908	1.11456e-91	81	345.125	257	209
isotig01857	renin receptor-like isoform 2	3439	gi|307095204|gb|ADN29908.1|ATPase H+ transporting lysosomal accessory protein 2 [Triatoma matogrossensis]	ADN29908	1.11751e-91	81	345.125	257	209
isotig01858	renin receptor-like isoform 2	3455	gi|307095204|gb|ADN29908.1|ATPase H+ transporting lysosomal accessory protein 2 [Triatoma matogrossensis]	ADN29908	1.12426e-91	81	345.125	257	209
isotig01859	renin receptor-like isoform 2	3462	gi|307095204|gb|ADN29908.1|ATPase H+ transporting lysosomal accessory protein 2 [Triatoma matogrossensis]	ADN29908	1.12652e-91	81	345.125	257	209
isotig01860	renin receptor-like isoform 2	3415	gi|307095204|gb|ADN29908.1|ATPase H+ transporting lysosomal accessory protein 2 [Triatoma matogrossensis]	ADN29908	1.1123e-91	81	345.125	257	209
isotig01861	renin receptor-like isoform 2	3431	gi|307095204|gb|ADN29908.1|ATPase H+ transporting lysosomal accessory protein 2 [Triatoma matogrossensis]	ADN29908	1.11907e-91	81	345.125	257	209
isotig01862	renin receptor-like isoform 2	3438	gi|307095204|gb|ADN29908.1|ATPase H+ transporting lysosomal accessory protein 2 [Triatoma matogrossensis]	ADN29908	1.11751e-91	81	345.125	257	209
isotig01863	renin receptor-like isoform 2	2555	gi|307095204|gb|ADN29908.1|ATPase H+ transporting lysosomal accessory protein 2 [Triatoma matogrossensis]	ADN29908	7.9541e-92	81	345.125	257	209
isotig01864	renin receptor-like isoform 2	2217	gi|307095204|gb|ADN29908.1|ATPase H+ transporting lysosomal accessory protein 2 [Triatoma matogrossensis]	ADN29908	6.69928e-92	81	345.125	257	209
isotig01865	renin receptor-like isoform 2	2233	gi|307095204|gb|ADN29908.1|ATPase H+ transporting lysosomal accessory protein 2 [Triatoma matogrossensis]	ADN29908	6.75615e-92	81	345.125	257	209
isotig01866	renin receptor-like isoform 2	2240	gi|307095204|gb|ADN29908.1|ATPase H+ transporting lysosomal accessory protein 2 [Triatoma matogrossensis]	ADN29908	6.79027e-92	81	345.125	257	209
isotig01867	renin receptor-like isoform 2	1820	gi|307095204|gb|ADN29908.1|ATPase H+ transporting lysosomal accessory protein 2 [Triatoma matogrossensis]	ADN29908	5.24564e-92	81	345.125	257	209
isotig01871	choline-phosphate cytidylyltransferase b	6071	gi|345493751|ref|XP_001605380.2|PREDICTED: choline-phosphate cytidylyltransferase B-like isoform 1 [Nasonia vitripennis]	XP_001605380	2.78117e-128	83	467.618	312	261
isotig01872	choline-phosphate cytidylyltransferase b	6073	gi|345493751|ref|XP_001605380.2|PREDICTED: choline-phosphate cytidylyltransferase B-like isoform 1 [Nasonia vitripennis]	XP_001605380	2.78117e-128	83	467.618	312	261
isotig01873	choline-phosphate cytidylyltransferase b	6047	gi|345493751|ref|XP_001605380.2|PREDICTED: choline-phosphate cytidylyltransferase B-like isoform 1 [Nasonia vitripennis]	XP_001605380	2.76924e-128	83	467.618	312	261
isotig01874	choline-phosphate cytidylyltransferase b	6049	gi|345493751|ref|XP_001605380.2|PREDICTED: choline-phosphate cytidylyltransferase B-like isoform 1 [Nasonia vitripennis]	XP_001605380	2.76924e-128	83	467.618	312	261
isotig01875	choline-phosphate cytidylyltransferase b	6032	gi|345493751|ref|XP_001605380.2|PREDICTED: choline-phosphate cytidylyltransferase B-like isoform 1 [Nasonia vitripennis]	XP_001605380	2.76179e-128	83	467.618	312	261
isotig01876	choline-phosphate cytidylyltransferase b	6008	gi|345493751|ref|XP_001605380.2|PREDICTED: choline-phosphate cytidylyltransferase B-like isoform 1 [Nasonia vitripennis]	XP_001605380	2.74987e-128	83	467.618	312	261
isotig01877	choline-phosphate cytidylyltransferase b	6068	gi|345493751|ref|XP_001605380.2|PREDICTED: choline-phosphate cytidylyltransferase B-like isoform 1 [Nasonia vitripennis]	XP_001605380	2.77968e-128	83	467.618	312	261
isotig01878	choline-phosphate cytidylyltransferase b	6070	gi|345493751|ref|XP_001605380.2|PREDICTED: choline-phosphate cytidylyltransferase B-like isoform 1 [Nasonia vitripennis]	XP_001605380	2.77968e-128	83	467.618	312	261
isotig01879	choline-phosphate cytidylyltransferase b	6044	gi|345493751|ref|XP_001605380.2|PREDICTED: choline-phosphate cytidylyltransferase B-like isoform 1 [Nasonia vitripennis]	XP_001605380	2.76775e-128	83	467.618	312	261
isotig01880	choline-phosphate cytidylyltransferase b	6046	gi|345493751|ref|XP_001605380.2|PREDICTED: choline-phosphate cytidylyltransferase B-like isoform 1 [Nasonia vitripennis]	XP_001605380	2.76775e-128	83	467.618	312	261
isotig01881	choline-phosphate cytidylyltransferase b	6029	gi|345493751|ref|XP_001605380.2|PREDICTED: choline-phosphate cytidylyltransferase B-like isoform 1 [Nasonia vitripennis]	XP_001605380	2.7603e-128	83	467.618	312	261
isotig01882	choline-phosphate cytidylyltransferase b	6005	gi|345493751|ref|XP_001605380.2|PREDICTED: choline-phosphate cytidylyltransferase B-like isoform 1 [Nasonia vitripennis]	XP_001605380	2.74838e-128	83	467.618	312	261
isotig01883	choline-phosphate cytidylyltransferase b	5972	gi|345493751|ref|XP_001605380.2|PREDICTED: choline-phosphate cytidylyltransferase B-like isoform 1 [Nasonia vitripennis]	XP_001605380	2.73198e-128	83	467.618	312	261
isotig01884	choline-phosphate cytidylyltransferase b	5974	gi|345493751|ref|XP_001605380.2|PREDICTED: choline-phosphate cytidylyltransferase B-like isoform 1 [Nasonia vitripennis]	XP_001605380	2.73198e-128	83	467.618	312	261
isotig01885	choline-phosphate cytidylyltransferase b	5948	gi|345493751|ref|XP_001605380.2|PREDICTED: choline-phosphate cytidylyltransferase B-like isoform 1 [Nasonia vitripennis]	XP_001605380	2.72006e-128	83	467.618	312	261
isotig01886	choline-phosphate cytidylyltransferase b	5950	gi|345493751|ref|XP_001605380.2|PREDICTED: choline-phosphate cytidylyltransferase B-like isoform 1 [Nasonia vitripennis]	XP_001605380	2.72006e-128	83	467.618	312	261
isotig01887	choline-phosphate cytidylyltransferase b	5933	gi|345493751|ref|XP_001605380.2|PREDICTED: choline-phosphate cytidylyltransferase B-like isoform 1 [Nasonia vitripennis]	XP_001605380	2.71261e-128	83	467.618	312	261
isotig01888	choline-phosphate cytidylyltransferase b	5909	gi|345493751|ref|XP_001605380.2|PREDICTED: choline-phosphate cytidylyltransferase B-like isoform 1 [Nasonia vitripennis]	XP_001605380	2.70068e-128	83	467.618	312	261
isotig01889	choline-phosphate cytidylyltransferase b	5969	gi|345493751|ref|XP_001605380.2|PREDICTED: choline-phosphate cytidylyltransferase B-like isoform 1 [Nasonia vitripennis]	XP_001605380	2.73049e-128	83	467.618	312	261
isotig01890	choline-phosphate cytidylyltransferase b	5993	gi|345493751|ref|XP_001605380.2|PREDICTED: choline-phosphate cytidylyltransferase B-like isoform 1 [Nasonia vitripennis]	XP_001605380	2.74241e-128	83	467.618	312	261
isotig01891	choline-phosphate cytidylyltransferase b	5971	gi|345493751|ref|XP_001605380.2|PREDICTED: choline-phosphate cytidylyltransferase B-like isoform 1 [Nasonia vitripennis]	XP_001605380	2.73049e-128	83	467.618	312	261
isotig01892	choline-phosphate cytidylyltransferase b	5995	gi|345493751|ref|XP_001605380.2|PREDICTED: choline-phosphate cytidylyltransferase B-like isoform 1 [Nasonia vitripennis]	XP_001605380	2.74241e-128	83	467.618	312	261
isotig01893	choline-phosphate cytidylyltransferase b	5945	gi|345493751|ref|XP_001605380.2|PREDICTED: choline-phosphate cytidylyltransferase B-like isoform 1 [Nasonia vitripennis]	XP_001605380	2.71857e-128	83	467.618	312	261
isotig01894	choline-phosphate cytidylyltransferase b	5947	gi|345493751|ref|XP_001605380.2|PREDICTED: choline-phosphate cytidylyltransferase B-like isoform 1 [Nasonia vitripennis]	XP_001605380	2.71857e-128	83	467.618	312	261
isotig01895	choline-phosphate cytidylyltransferase b	5930	gi|345493751|ref|XP_001605380.2|PREDICTED: choline-phosphate cytidylyltransferase B-like isoform 1 [Nasonia vitripennis]	XP_001605380	2.71111e-128	83	467.618	312	261
isotig01896	choline-phosphate cytidylyltransferase b	5954	gi|345493751|ref|XP_001605380.2|PREDICTED: choline-phosphate cytidylyltransferase B-like isoform 1 [Nasonia vitripennis]	XP_001605380	2.72304e-128	83	467.618	312	261
isotig01897	choline-phosphate cytidylyltransferase b	5906	gi|345493751|ref|XP_001605380.2|PREDICTED: choline-phosphate cytidylyltransferase B-like isoform 1 [Nasonia vitripennis]	XP_001605380	2.69919e-128	83	467.618	312	261
isotig01898	choline-phosphate cytidylyltransferase b	5990	gi|345493751|ref|XP_001605380.2|PREDICTED: choline-phosphate cytidylyltransferase B-like isoform 1 [Nasonia vitripennis]	XP_001605380	2.74092e-128	83	467.618	312	261
isotig01899	choline-phosphate cytidylyltransferase b	5992	gi|345493751|ref|XP_001605380.2|PREDICTED: choline-phosphate cytidylyltransferase B-like isoform 1 [Nasonia vitripennis]	XP_001605380	2.74092e-128	83	467.618	312	261
isotig01900	choline-phosphate cytidylyltransferase b	5951	gi|345493751|ref|XP_001605380.2|PREDICTED: choline-phosphate cytidylyltransferase B-like isoform 1 [Nasonia vitripennis]	XP_001605380	2.72155e-128	83	467.618	312	261
isotig01901	choline-phosphate cytidylyltransferase b	5894	gi|345493751|ref|XP_001605380.2|PREDICTED: choline-phosphate cytidylyltransferase B-like isoform 1 [Nasonia vitripennis]	XP_001605380	2.69323e-128	83	467.618	312	261
isotig01902	choline-phosphate cytidylyltransferase b	5896	gi|345493751|ref|XP_001605380.2|PREDICTED: choline-phosphate cytidylyltransferase B-like isoform 1 [Nasonia vitripennis]	XP_001605380	2.69323e-128	83	467.618	312	261
isotig01903	choline-phosphate cytidylyltransferase b	5855	gi|345493751|ref|XP_001605380.2|PREDICTED: choline-phosphate cytidylyltransferase B-like isoform 1 [Nasonia vitripennis]	XP_001605380	2.67385e-128	83	467.618	312	261
isotig01904	choline-phosphate cytidylyltransferase b	5891	gi|345493751|ref|XP_001605380.2|PREDICTED: choline-phosphate cytidylyltransferase B-like isoform 1 [Nasonia vitripennis]	XP_001605380	2.69174e-128	83	467.618	312	261
isotig01905	choline-phosphate cytidylyltransferase b	5893	gi|345493751|ref|XP_001605380.2|PREDICTED: choline-phosphate cytidylyltransferase B-like isoform 1 [Nasonia vitripennis]	XP_001605380	2.69174e-128	83	467.618	312	261
isotig01906	choline-phosphate cytidylyltransferase b	5852	gi|345493751|ref|XP_001605380.2|PREDICTED: choline-phosphate cytidylyltransferase B-like isoform 1 [Nasonia vitripennis]	XP_001605380	2.67236e-128	83	467.618	312	261
isotig01907	choline-phosphate cytidylyltransferase b	5732	gi|345493751|ref|XP_001605380.2|PREDICTED: choline-phosphate cytidylyltransferase B-like isoform 1 [Nasonia vitripennis]	XP_001605380	5.46431e-126	81	459.914	315	257
isotig01908	choline-phosphate cytidylyltransferase b	5734	gi|345493751|ref|XP_001605380.2|PREDICTED: choline-phosphate cytidylyltransferase B-like isoform 1 [Nasonia vitripennis]	XP_001605380	5.46431e-126	81	459.914	315	257
isotig01909	choline-phosphate cytidylyltransferase b	5708	gi|345493751|ref|XP_001605380.2|PREDICTED: choline-phosphate cytidylyltransferase B-like isoform 1 [Nasonia vitripennis]	XP_001605380	5.43938e-126	81	459.914	315	257
isotig01910	choline-phosphate cytidylyltransferase b	5710	gi|345493751|ref|XP_001605380.2|PREDICTED: choline-phosphate cytidylyltransferase B-like isoform 1 [Nasonia vitripennis]	XP_001605380	5.43938e-126	81	459.914	315	257
isotig01911	choline-phosphate cytidylyltransferase b	5693	gi|345493751|ref|XP_001605380.2|PREDICTED: choline-phosphate cytidylyltransferase B-like isoform 1 [Nasonia vitripennis]	XP_001605380	5.42381e-126	81	459.914	315	257
isotig01912	choline-phosphate cytidylyltransferase b	5669	gi|345493751|ref|XP_001605380.2|PREDICTED: choline-phosphate cytidylyltransferase B-like isoform 1 [Nasonia vitripennis]	XP_001605380	5.39888e-126	81	459.914	315	257
isotig01913	choline-phosphate cytidylyltransferase b	5729	gi|345493751|ref|XP_001605380.2|PREDICTED: choline-phosphate cytidylyltransferase B-like isoform 1 [Nasonia vitripennis]	XP_001605380	5.46119e-126	81	459.914	315	257
isotig01914	choline-phosphate cytidylyltransferase b	5731	gi|345493751|ref|XP_001605380.2|PREDICTED: choline-phosphate cytidylyltransferase B-like isoform 1 [Nasonia vitripennis]	XP_001605380	5.46119e-126	81	459.914	315	257
isotig01915	choline-phosphate cytidylyltransferase b	5705	gi|345493751|ref|XP_001605380.2|PREDICTED: choline-phosphate cytidylyltransferase B-like isoform 1 [Nasonia vitripennis]	XP_001605380	5.43627e-126	81	459.914	315	257
isotig01916	choline-phosphate cytidylyltransferase b	5707	gi|345493751|ref|XP_001605380.2|PREDICTED: choline-phosphate cytidylyltransferase B-like isoform 1 [Nasonia vitripennis]	XP_001605380	5.43627e-126	81	459.914	315	257
isotig01917	choline-phosphate cytidylyltransferase b	5690	gi|345493751|ref|XP_001605380.2|PREDICTED: choline-phosphate cytidylyltransferase B-like isoform 1 [Nasonia vitripennis]	XP_001605380	5.42069e-126	81	459.914	315	257
isotig01918	choline-phosphate cytidylyltransferase b	5666	gi|345493751|ref|XP_001605380.2|PREDICTED: choline-phosphate cytidylyltransferase B-like isoform 1 [Nasonia vitripennis]	XP_001605380	5.39577e-126	81	459.914	315	257
isotig01919	choline-phosphate cytidylyltransferase b	5633	gi|345493751|ref|XP_001605380.2|PREDICTED: choline-phosphate cytidylyltransferase B-like isoform 1 [Nasonia vitripennis]	XP_001605380	5.3615e-126	81	459.914	315	257
isotig01920	choline-phosphate cytidylyltransferase b	5635	gi|345493751|ref|XP_001605380.2|PREDICTED: choline-phosphate cytidylyltransferase B-like isoform 1 [Nasonia vitripennis]	XP_001605380	5.3615e-126	81	459.914	315	257
isotig01921	choline-phosphate cytidylyltransferase b	5609	gi|345493751|ref|XP_001605380.2|PREDICTED: choline-phosphate cytidylyltransferase B-like isoform 1 [Nasonia vitripennis]	XP_001605380	5.33658e-126	81	459.914	315	257
isotig01922	choline-phosphate cytidylyltransferase b	5611	gi|345493751|ref|XP_001605380.2|PREDICTED: choline-phosphate cytidylyltransferase B-like isoform 1 [Nasonia vitripennis]	XP_001605380	5.33658e-126	81	459.914	315	257
isotig01923	choline-phosphate cytidylyltransferase b	5594	gi|345493751|ref|XP_001605380.2|PREDICTED: choline-phosphate cytidylyltransferase B-like isoform 1 [Nasonia vitripennis]	XP_001605380	5.321e-126	81	459.914	315	257
isotig01924	choline-phosphate cytidylyltransferase b	5570	gi|345493751|ref|XP_001605380.2|PREDICTED: choline-phosphate cytidylyltransferase B-like isoform 1 [Nasonia vitripennis]	XP_001605380	5.29608e-126	81	459.914	315	257
isotig01925	choline-phosphate cytidylyltransferase b	5630	gi|345493751|ref|XP_001605380.2|PREDICTED: choline-phosphate cytidylyltransferase B-like isoform 1 [Nasonia vitripennis]	XP_001605380	5.35839e-126	81	459.914	315	257
isotig01926	choline-phosphate cytidylyltransferase b	5654	gi|345493751|ref|XP_001605380.2|PREDICTED: choline-phosphate cytidylyltransferase B-like isoform 1 [Nasonia vitripennis]	XP_001605380	5.38331e-126	81	459.914	315	257
isotig01927	choline-phosphate cytidylyltransferase b	5632	gi|345493751|ref|XP_001605380.2|PREDICTED: choline-phosphate cytidylyltransferase B-like isoform 1 [Nasonia vitripennis]	XP_001605380	5.35839e-126	81	459.914	315	257
isotig01928	choline-phosphate cytidylyltransferase b	5656	gi|345493751|ref|XP_001605380.2|PREDICTED: choline-phosphate cytidylyltransferase B-like isoform 1 [Nasonia vitripennis]	XP_001605380	5.38331e-126	81	459.914	315	257
isotig01929	choline-phosphate cytidylyltransferase b	5606	gi|345493751|ref|XP_001605380.2|PREDICTED: choline-phosphate cytidylyltransferase B-like isoform 1 [Nasonia vitripennis]	XP_001605380	5.33346e-126	81	459.914	315	257
isotig01930	choline-phosphate cytidylyltransferase b	5608	gi|345493751|ref|XP_001605380.2|PREDICTED: choline-phosphate cytidylyltransferase B-like isoform 1 [Nasonia vitripennis]	XP_001605380	5.33346e-126	81	459.914	315	257
isotig01931	choline-phosphate cytidylyltransferase b	5591	gi|345493751|ref|XP_001605380.2|PREDICTED: choline-phosphate cytidylyltransferase B-like isoform 1 [Nasonia vitripennis]	XP_001605380	5.31789e-126	81	459.914	315	257
isotig01932	choline-phosphate cytidylyltransferase b	5615	gi|345493751|ref|XP_001605380.2|PREDICTED: choline-phosphate cytidylyltransferase B-like isoform 1 [Nasonia vitripennis]	XP_001605380	5.34281e-126	81	459.914	315	257
isotig01933	choline-phosphate cytidylyltransferase b	5567	gi|345493751|ref|XP_001605380.2|PREDICTED: choline-phosphate cytidylyltransferase B-like isoform 1 [Nasonia vitripennis]	XP_001605380	5.29296e-126	81	459.914	315	257
isotig01934	choline-phosphate cytidylyltransferase b	5651	gi|345493751|ref|XP_001605380.2|PREDICTED: choline-phosphate cytidylyltransferase B-like isoform 1 [Nasonia vitripennis]	XP_001605380	5.38019e-126	81	459.914	315	257
isotig01935	choline-phosphate cytidylyltransferase b	5653	gi|345493751|ref|XP_001605380.2|PREDICTED: choline-phosphate cytidylyltransferase B-like isoform 1 [Nasonia vitripennis]	XP_001605380	5.38019e-126	81	459.914	315	257
isotig01936	choline-phosphate cytidylyltransferase b	5612	gi|345493751|ref|XP_001605380.2|PREDICTED: choline-phosphate cytidylyltransferase B-like isoform 1 [Nasonia vitripennis]	XP_001605380	5.33969e-126	81	459.914	315	257
isotig01937	choline-phosphate cytidylyltransferase b	5555	gi|345493751|ref|XP_001605380.2|PREDICTED: choline-phosphate cytidylyltransferase B-like isoform 1 [Nasonia vitripennis]	XP_001605380	5.2805e-126	81	459.914	315	257
isotig01938	choline-phosphate cytidylyltransferase b	5557	gi|345493751|ref|XP_001605380.2|PREDICTED: choline-phosphate cytidylyltransferase B-like isoform 1 [Nasonia vitripennis]	XP_001605380	5.2805e-126	81	459.914	315	257
isotig01939	choline-phosphate cytidylyltransferase b	5516	gi|345493751|ref|XP_001605380.2|PREDICTED: choline-phosphate cytidylyltransferase B-like isoform 1 [Nasonia vitripennis]	XP_001605380	5.24e-126	81	459.914	315	257
isotig01940	choline-phosphate cytidylyltransferase b	5552	gi|345493751|ref|XP_001605380.2|PREDICTED: choline-phosphate cytidylyltransferase B-like isoform 1 [Nasonia vitripennis]	XP_001605380	5.27739e-126	81	459.914	315	257
isotig01941	choline-phosphate cytidylyltransferase b	5554	gi|345493751|ref|XP_001605380.2|PREDICTED: choline-phosphate cytidylyltransferase B-like isoform 1 [Nasonia vitripennis]	XP_001605380	5.27739e-126	81	459.914	315	257
isotig01942	choline-phosphate cytidylyltransferase b	5513	gi|345493751|ref|XP_001605380.2|PREDICTED: choline-phosphate cytidylyltransferase B-like isoform 1 [Nasonia vitripennis]	XP_001605380	5.23689e-126	81	459.914	315	257
isotig01961	transmembrane protein 184b-like	3658	gi|195021592|ref|XP_001985425.1|GH14506 [Drosophila grimshawi] >gi|193898907|gb|EDV97773.1| GH14506 [Drosophila grimshawi]	XP_001985425	3.42654e-155	82	556.214	365	301
isotig01962	transmembrane protein 184b-like	3652	gi|195021592|ref|XP_001985425.1|GH14506 [Drosophila grimshawi] >gi|193898907|gb|EDV97773.1| GH14506 [Drosophila grimshawi]	XP_001985425	3.42011e-155	82	556.214	365	301
isotig01963	transmembrane protein 184b-like	3645	gi|195021592|ref|XP_001985425.1|GH14506 [Drosophila grimshawi] >gi|193898907|gb|EDV97773.1| GH14506 [Drosophila grimshawi]	XP_001985425	3.41367e-155	82	556.214	365	301
isotig01964	transmembrane protein 184b-like	3653	gi|195021592|ref|XP_001985425.1|GH14506 [Drosophila grimshawi] >gi|193898907|gb|EDV97773.1| GH14506 [Drosophila grimshawi]	XP_001985425	3.42333e-155	82	556.214	365	301
isotig01965	transmembrane protein 184b-like	3647	gi|195021592|ref|XP_001985425.1|GH14506 [Drosophila grimshawi] >gi|193898907|gb|EDV97773.1| GH14506 [Drosophila grimshawi]	XP_001985425	3.41689e-155	82	556.214	365	301
isotig01966	transmembrane protein 184b-like	3640	gi|195021592|ref|XP_001985425.1|GH14506 [Drosophila grimshawi] >gi|193898907|gb|EDV97773.1| GH14506 [Drosophila grimshawi]	XP_001985425	3.40724e-155	82	556.214	365	301
isotig01967	transmembrane protein 184b-like	3494	gi|195021592|ref|XP_001985425.1|GH14506 [Drosophila grimshawi] >gi|193898907|gb|EDV97773.1| GH14506 [Drosophila grimshawi]	XP_001985425	3.2528e-155	82	556.214	365	301
isotig01968	transmembrane protein 184b-like	3494	gi|195021592|ref|XP_001985425.1|GH14506 [Drosophila grimshawi] >gi|193898907|gb|EDV97773.1| GH14506 [Drosophila grimshawi]	XP_001985425	3.2528e-155	82	556.214	365	301
isotig01969	transmembrane protein 184b-like	3488	gi|195021592|ref|XP_001985425.1|GH14506 [Drosophila grimshawi] >gi|193898907|gb|EDV97773.1| GH14506 [Drosophila grimshawi]	XP_001985425	3.24637e-155	82	556.214	365	301
isotig01970	transmembrane protein 184b-like	3488	gi|195021592|ref|XP_001985425.1|GH14506 [Drosophila grimshawi] >gi|193898907|gb|EDV97773.1| GH14506 [Drosophila grimshawi]	XP_001985425	3.24637e-155	82	556.214	365	301
isotig01971	transmembrane protein 184b-like	3481	gi|195021592|ref|XP_001985425.1|GH14506 [Drosophila grimshawi] >gi|193898907|gb|EDV97773.1| GH14506 [Drosophila grimshawi]	XP_001985425	3.23672e-155	82	556.214	365	301
isotig01972	transmembrane protein 184b-like	3481	gi|195021592|ref|XP_001985425.1|GH14506 [Drosophila grimshawi] >gi|193898907|gb|EDV97773.1| GH14506 [Drosophila grimshawi]	XP_001985425	3.23672e-155	82	556.214	365	301
isotig01973	transmembrane protein 184b-like	3498	gi|195021592|ref|XP_001985425.1|GH14506 [Drosophila grimshawi] >gi|193898907|gb|EDV97773.1| GH14506 [Drosophila grimshawi]	XP_001985425	3.25602e-155	82	556.214	365	301
isotig01974	transmembrane protein 184b-like	3489	gi|195021592|ref|XP_001985425.1|GH14506 [Drosophila grimshawi] >gi|193898907|gb|EDV97773.1| GH14506 [Drosophila grimshawi]	XP_001985425	3.24637e-155	82	556.214	365	301
isotig01975	transmembrane protein 184b-like	3492	gi|195021592|ref|XP_001985425.1|GH14506 [Drosophila grimshawi] >gi|193898907|gb|EDV97773.1| GH14506 [Drosophila grimshawi]	XP_001985425	3.24959e-155	82	556.214	365	301
isotig01976	transmembrane protein 184b-like	3489	gi|195021592|ref|XP_001985425.1|GH14506 [Drosophila grimshawi] >gi|193898907|gb|EDV97773.1| GH14506 [Drosophila grimshawi]	XP_001985425	3.24637e-155	82	556.214	365	301
isotig01977	transmembrane protein 184b-like	3483	gi|195021592|ref|XP_001985425.1|GH14506 [Drosophila grimshawi] >gi|193898907|gb|EDV97773.1| GH14506 [Drosophila grimshawi]	XP_001985425	3.23993e-155	82	556.214	365	301
isotig01978	transmembrane protein 184b-like	3483	gi|195021592|ref|XP_001985425.1|GH14506 [Drosophila grimshawi] >gi|193898907|gb|EDV97773.1| GH14506 [Drosophila grimshawi]	XP_001985425	3.23993e-155	82	556.214	365	301
isotig01979	transmembrane protein 184b-like	3485	gi|195021592|ref|XP_001985425.1|GH14506 [Drosophila grimshawi] >gi|193898907|gb|EDV97773.1| GH14506 [Drosophila grimshawi]	XP_001985425	3.24315e-155	82	556.214	365	301
isotig01980	transmembrane protein 184b-like	3476	gi|195021592|ref|XP_001985425.1|GH14506 [Drosophila grimshawi] >gi|193898907|gb|EDV97773.1| GH14506 [Drosophila grimshawi]	XP_001985425	3.2335e-155	82	556.214	365	301
isotig01981	transmembrane protein 184b-like	3476	gi|195021592|ref|XP_001985425.1|GH14506 [Drosophila grimshawi] >gi|193898907|gb|EDV97773.1| GH14506 [Drosophila grimshawi]	XP_001985425	3.2335e-155	82	556.214	365	301
isotig01982	transmembrane protein 184b-like	3493	gi|195021592|ref|XP_001985425.1|GH14506 [Drosophila grimshawi] >gi|193898907|gb|EDV97773.1| GH14506 [Drosophila grimshawi]	XP_001985425	3.24959e-155	82	556.214	365	301
isotig01983	transmembrane protein 184b-like	3487	gi|195021592|ref|XP_001985425.1|GH14506 [Drosophila grimshawi] >gi|193898907|gb|EDV97773.1| GH14506 [Drosophila grimshawi]	XP_001985425	3.24315e-155	82	556.214	365	301
isotig01984	transmembrane protein 184b-like	3480	gi|195021592|ref|XP_001985425.1|GH14506 [Drosophila grimshawi] >gi|193898907|gb|EDV97773.1| GH14506 [Drosophila grimshawi]	XP_001985425	3.23672e-155	82	556.214	365	301
isotig02038	PREDICTED: hypothetical protein LOC100569635 [Acyrthosiphon pisum]	2617	gi|328722352|ref|XP_003247554.1|PREDICTED: hypothetical protein LOC100569635 [Acyrthosiphon pisum]	XP_003247554	4.24081e-56	46	226.483	686	322
isotig02039	PREDICTED: hypothetical protein LOC100569635 [Acyrthosiphon pisum]	2524	gi|328722352|ref|XP_003247554.1|PREDICTED: hypothetical protein LOC100569635 [Acyrthosiphon pisum]	XP_003247554	2.0142e-55	48	224.172	611	294
isotig02040	PREDICTED: hypothetical protein LOC100569635 [Acyrthosiphon pisum]	2503	gi|328722352|ref|XP_003247554.1|PREDICTED: hypothetical protein LOC100569635 [Acyrthosiphon pisum]	XP_003247554	4.0173e-56	46	226.483	686	322
isotig02041	PREDICTED: hypothetical protein LOC100569635 [Acyrthosiphon pisum]	2467	gi|328722352|ref|XP_003247554.1|PREDICTED: hypothetical protein LOC100569635 [Acyrthosiphon pisum]	XP_003247554	1.95874e-55	48	224.172	611	294
isotig02042	PREDICTED: hypothetical protein LOC100569635 [Acyrthosiphon pisum]	2398	gi|328722352|ref|XP_003247554.1|PREDICTED: hypothetical protein LOC100569635 [Acyrthosiphon pisum]	XP_003247554	2.63951e-57	47	230.335	686	323
isotig02043	PREDICTED: hypothetical protein LOC100569635 [Acyrthosiphon pisum]	2377	gi|328722352|ref|XP_003247554.1|PREDICTED: hypothetical protein LOC100569635 [Acyrthosiphon pisum]	XP_003247554	1.87116e-55	48	224.172	611	294
isotig02044	PREDICTED: hypothetical protein LOC100569635 [Acyrthosiphon pisum]	2246	gi|328722352|ref|XP_003247554.1|PREDICTED: hypothetical protein LOC100569635 [Acyrthosiphon pisum]	XP_003247554	2.16758e-13	42	84.3445	374	160
isotig02045	PREDICTED: hypothetical protein LOC100569635 [Acyrthosiphon pisum]	2244	gi|328722352|ref|XP_003247554.1|PREDICTED: hypothetical protein LOC100569635 [Acyrthosiphon pisum]	XP_003247554	2.16397e-13	42	84.3445	374	160
isotig02046	PREDICTED: hypothetical protein LOC100569635 [Acyrthosiphon pisum]	2258	gi|328722352|ref|XP_003247554.1|PREDICTED: hypothetical protein LOC100569635 [Acyrthosiphon pisum]	XP_003247554	2.18206e-13	42	84.3445	374	160
isotig02047	PREDICTED: hypothetical protein LOC100569635 [Acyrthosiphon pisum]	2256	gi|328722352|ref|XP_003247554.1|PREDICTED: hypothetical protein LOC100569635 [Acyrthosiphon pisum]	XP_003247554	2.17844e-13	42	84.3445	374	160
isotig02048	PREDICTED: hypothetical protein LOC100569635 [Acyrthosiphon pisum]	2153	gi|328722352|ref|XP_003247554.1|PREDICTED: hypothetical protein LOC100569635 [Acyrthosiphon pisum]	XP_003247554	1.02009e-12	44	82.0333	299	132
isotig02049	PREDICTED: hypothetical protein LOC100569635 [Acyrthosiphon pisum]	2151	gi|328722352|ref|XP_003247554.1|PREDICTED: hypothetical protein LOC100569635 [Acyrthosiphon pisum]	XP_003247554	1.01829e-12	44	82.0333	299	132
isotig02050	PREDICTED: hypothetical protein LOC100569635 [Acyrthosiphon pisum]	2165	gi|328722352|ref|XP_003247554.1|PREDICTED: hypothetical protein LOC100569635 [Acyrthosiphon pisum]	XP_003247554	1.02727e-12	44	82.0333	299	132
isotig02051	PREDICTED: hypothetical protein LOC100569635 [Acyrthosiphon pisum]	2163	gi|328722352|ref|XP_003247554.1|PREDICTED: hypothetical protein LOC100569635 [Acyrthosiphon pisum]	XP_003247554	1.02548e-12	44	82.0333	299	132
isotig02052	PREDICTED: hypothetical protein LOC100569635 [Acyrthosiphon pisum]	2132	gi|328722352|ref|XP_003247554.1|PREDICTED: hypothetical protein LOC100569635 [Acyrthosiphon pisum]	XP_003247554	2.03008e-13	42	84.3445	374	160
isotig02053	PREDICTED: hypothetical protein LOC100569635 [Acyrthosiphon pisum]	2130	gi|328722352|ref|XP_003247554.1|PREDICTED: hypothetical protein LOC100569635 [Acyrthosiphon pisum]	XP_003247554	2.02646e-13	42	84.3445	374	160
isotig02054	PREDICTED: hypothetical protein LOC100569635 [Acyrthosiphon pisum]	2144	gi|328722352|ref|XP_003247554.1|PREDICTED: hypothetical protein LOC100569635 [Acyrthosiphon pisum]	XP_003247554	2.04455e-13	42	84.3445	374	160
isotig02055	PREDICTED: hypothetical protein LOC100569635 [Acyrthosiphon pisum]	2142	gi|328722352|ref|XP_003247554.1|PREDICTED: hypothetical protein LOC100569635 [Acyrthosiphon pisum]	XP_003247554	2.04093e-13	42	84.3445	374	160
isotig02056	PREDICTED: hypothetical protein LOC100569635 [Acyrthosiphon pisum]	2096	gi|328722352|ref|XP_003247554.1|PREDICTED: hypothetical protein LOC100569635 [Acyrthosiphon pisum]	XP_003247554	9.90123e-13	44	82.0333	299	132
isotig02057	PREDICTED: hypothetical protein LOC100569635 [Acyrthosiphon pisum]	2094	gi|328722352|ref|XP_003247554.1|PREDICTED: hypothetical protein LOC100569635 [Acyrthosiphon pisum]	XP_003247554	9.88323e-13	44	82.0333	299	132
isotig02058	PREDICTED: hypothetical protein LOC100569635 [Acyrthosiphon pisum]	2108	gi|328722352|ref|XP_003247554.1|PREDICTED: hypothetical protein LOC100569635 [Acyrthosiphon pisum]	XP_003247554	9.97324e-13	44	82.0333	299	132
isotig02059	PREDICTED: hypothetical protein LOC100569635 [Acyrthosiphon pisum]	2106	gi|328722352|ref|XP_003247554.1|PREDICTED: hypothetical protein LOC100569635 [Acyrthosiphon pisum]	XP_003247554	9.95524e-13	44	82.0333	299	132
isotig02060	PREDICTED: hypothetical protein LOC100569635 [Acyrthosiphon pisum]	2027	gi|328722352|ref|XP_003247554.1|PREDICTED: hypothetical protein LOC100569635 [Acyrthosiphon pisum]	XP_003247554	1.32383e-14	43	88.1965	374	161
isotig02061	PREDICTED: hypothetical protein LOC100569635 [Acyrthosiphon pisum]	2025	gi|328722352|ref|XP_003247554.1|PREDICTED: hypothetical protein LOC100569635 [Acyrthosiphon pisum]	XP_003247554	1.32131e-14	43	88.1965	374	161
isotig02062	PREDICTED: hypothetical protein LOC100569635 [Acyrthosiphon pisum]	2039	gi|328722352|ref|XP_003247554.1|PREDICTED: hypothetical protein LOC100569635 [Acyrthosiphon pisum]	XP_003247554	1.33387e-14	43	88.1965	374	161
isotig02063	PREDICTED: hypothetical protein LOC100569635 [Acyrthosiphon pisum]	2037	gi|328722352|ref|XP_003247554.1|PREDICTED: hypothetical protein LOC100569635 [Acyrthosiphon pisum]	XP_003247554	1.33136e-14	43	88.1965	374	161
isotig02064	PREDICTED: hypothetical protein LOC100569635 [Acyrthosiphon pisum]	2006	gi|328722352|ref|XP_003247554.1|PREDICTED: hypothetical protein LOC100569635 [Acyrthosiphon pisum]	XP_003247554	9.36116e-13	44	82.0333	299	132
isotig02065	PREDICTED: hypothetical protein LOC100569635 [Acyrthosiphon pisum]	2004	gi|328722352|ref|XP_003247554.1|PREDICTED: hypothetical protein LOC100569635 [Acyrthosiphon pisum]	XP_003247554	9.34316e-13	44	82.0333	299	132
isotig02066	PREDICTED: hypothetical protein LOC100569635 [Acyrthosiphon pisum]	2018	gi|328722352|ref|XP_003247554.1|PREDICTED: hypothetical protein LOC100569635 [Acyrthosiphon pisum]	XP_003247554	9.43317e-13	44	82.0333	299	132
isotig02067	PREDICTED: hypothetical protein LOC100569635 [Acyrthosiphon pisum]	2016	gi|328722352|ref|XP_003247554.1|PREDICTED: hypothetical protein LOC100569635 [Acyrthosiphon pisum]	XP_003247554	9.41517e-13	44	82.0333	299	132
isotig02074	novel protein	814	gi|292619614|ref|XP_001921853.2|PREDICTED: hypothetical protein LOC794266 [Danio rerio]	XP_001921853	8.52819e-27	61	126.716	172	106
isotig02075	sulfatase-modifying factor 1 precursor	4610	gi|363738801|ref|XP_003642070.1|PREDICTED: sulfatase-modifying factor 1-like [Gallus gallus]	XP_003642070	2.46603e-97	63	364.385	355	224
isotig02076	sulfatase-modifying factor 1 precursor	4610	gi|363738801|ref|XP_003642070.1|PREDICTED: sulfatase-modifying factor 1-like [Gallus gallus]	XP_003642070	2.46603e-97	63	364.385	355	224
isotig02077	sulfatase-modifying factor 1 precursor	4526	gi|363738801|ref|XP_003642070.1|PREDICTED: sulfatase-modifying factor 1-like [Gallus gallus]	XP_003642070	2.41603e-97	63	364.385	355	224
isotig02078	sulfatase-modifying factor 1 precursor	4526	gi|363738801|ref|XP_003642070.1|PREDICTED: sulfatase-modifying factor 1-like [Gallus gallus]	XP_003642070	2.41603e-97	63	364.385	355	224
isotig02079	sulfatase-modifying factor 1 precursor	4623	gi|363738801|ref|XP_003642070.1|PREDICTED: sulfatase-modifying factor 1-like [Gallus gallus]	XP_003642070	2.47317e-97	63	364.385	355	224
isotig02080	sulfatase-modifying factor 1 precursor	4623	gi|363738801|ref|XP_003642070.1|PREDICTED: sulfatase-modifying factor 1-like [Gallus gallus]	XP_003642070	2.47317e-97	63	364.385	355	224
isotig02081	sulfatase-modifying factor 1 precursor	4539	gi|363738801|ref|XP_003642070.1|PREDICTED: sulfatase-modifying factor 1-like [Gallus gallus]	XP_003642070	2.42317e-97	63	364.385	355	224
isotig02082	sulfatase-modifying factor 1 precursor	4539	gi|363738801|ref|XP_003642070.1|PREDICTED: sulfatase-modifying factor 1-like [Gallus gallus]	XP_003642070	2.42317e-97	63	364.385	355	224
isotig02083	sulfatase-modifying factor 1 precursor	4420	gi|363738801|ref|XP_003642070.1|PREDICTED: sulfatase-modifying factor 1-like [Gallus gallus]	XP_003642070	2.35924e-97	63	364.385	355	224
isotig02084	sulfatase-modifying factor 1 precursor	4420	gi|363738801|ref|XP_003642070.1|PREDICTED: sulfatase-modifying factor 1-like [Gallus gallus]	XP_003642070	2.35924e-97	63	364.385	355	224
isotig02085	sulfatase-modifying factor 1 precursor	4433	gi|363738801|ref|XP_003642070.1|PREDICTED: sulfatase-modifying factor 1-like [Gallus gallus]	XP_003642070	2.36819e-97	63	364.385	355	224
isotig02086	sulfatase-modifying factor 1 precursor	4433	gi|363738801|ref|XP_003642070.1|PREDICTED: sulfatase-modifying factor 1-like [Gallus gallus]	XP_003642070	2.36819e-97	63	364.385	355	224
isotig02087	sulfatase-modifying factor 1 precursor	4299	gi|363738801|ref|XP_003642070.1|PREDICTED: sulfatase-modifying factor 1-like [Gallus gallus]	XP_003642070	2.28764e-97	63	364.385	355	224
isotig02088	sulfatase-modifying factor 1 precursor	4299	gi|363738801|ref|XP_003642070.1|PREDICTED: sulfatase-modifying factor 1-like [Gallus gallus]	XP_003642070	2.28764e-97	63	364.385	355	224
isotig02089	sulfatase-modifying factor 1 precursor	3625	gi|363738801|ref|XP_003642070.1|PREDICTED: sulfatase-modifying factor 1-like [Gallus gallus]	XP_003642070	1.89124e-97	63	364.385	355	224
isotig02090	sulfatase-modifying factor 1 precursor	3625	gi|363738801|ref|XP_003642070.1|PREDICTED: sulfatase-modifying factor 1-like [Gallus gallus]	XP_003642070	1.89124e-97	63	364.385	355	224
isotig02091	sulfatase-modifying factor 1 precursor	3185	gi|363738801|ref|XP_003642070.1|PREDICTED: sulfatase-modifying factor 1-like [Gallus gallus]	XP_003642070	7.85946e-92	61	345.51	355	217
isotig02092	sulfatase-modifying factor 1 precursor	3101	gi|363738801|ref|XP_003642070.1|PREDICTED: sulfatase-modifying factor 1-like [Gallus gallus]	XP_003642070	7.61737e-92	61	345.51	355	217
isotig02093	sulfatase-modifying factor 1 precursor	3198	gi|363738801|ref|XP_003642070.1|PREDICTED: sulfatase-modifying factor 1-like [Gallus gallus]	XP_003642070	7.89405e-92	61	345.51	355	217
isotig02094	sulfatase-modifying factor 1 precursor	3114	gi|363738801|ref|XP_003642070.1|PREDICTED: sulfatase-modifying factor 1-like [Gallus gallus]	XP_003642070	7.65195e-92	61	345.51	355	217
isotig02095	sulfatase-modifying factor 1 precursor	2995	gi|363738801|ref|XP_003642070.1|PREDICTED: sulfatase-modifying factor 1-like [Gallus gallus]	XP_003642070	7.33237e-92	61	345.51	355	217
isotig02096	sulfatase-modifying factor 1 precursor	3008	gi|363738801|ref|XP_003642070.1|PREDICTED: sulfatase-modifying factor 1-like [Gallus gallus]	XP_003642070	7.3757e-92	61	345.51	355	217
isotig02097	sulfatase-modifying factor 1 precursor	2874	gi|363738801|ref|XP_003642070.1|PREDICTED: sulfatase-modifying factor 1-like [Gallus gallus]	XP_003642070	6.98568e-92	61	345.51	355	217
isotig02098	sulfatase-modifying factor 1 precursor	2377	gi|363738801|ref|XP_003642070.1|PREDICTED: sulfatase-modifying factor 1-like [Gallus gallus]	XP_003642070	1.15851e-97	63	364.385	355	224
isotig02099	sulfatase-modifying factor 1 precursor	2200	gi|363738801|ref|XP_003642070.1|PREDICTED: sulfatase-modifying factor 1-like [Gallus gallus]	XP_003642070	5.07721e-92	61	345.51	355	217
isotig02133	acetyl-coa synthetase	7358	gi|237858784|ref|NP_001153823.1|acetyl coenzyme A synthase [Acyrthosiphon pisum]	NP_001153823	0	84	1067.76	671	566
isotig02134	acetyl-coa synthetase	7358	gi|237858784|ref|NP_001153823.1|acetyl coenzyme A synthase [Acyrthosiphon pisum]	NP_001153823	0	84	1067.76	671	566
isotig02135	acetyl-coa synthetase	7357	gi|237858784|ref|NP_001153823.1|acetyl coenzyme A synthase [Acyrthosiphon pisum]	NP_001153823	0	84	1067.76	671	566
isotig02136	acetyl-coa synthetase	7357	gi|237858784|ref|NP_001153823.1|acetyl coenzyme A synthase [Acyrthosiphon pisum]	NP_001153823	0	84	1067.76	671	566
isotig02137	acetyl-coa synthetase	7337	gi|237858784|ref|NP_001153823.1|acetyl coenzyme A synthase [Acyrthosiphon pisum]	NP_001153823	0	84	1067.76	671	566
isotig02138	acetyl-coa synthetase	7337	gi|237858784|ref|NP_001153823.1|acetyl coenzyme A synthase [Acyrthosiphon pisum]	NP_001153823	0	84	1067.76	671	566
isotig02139	acetyl-coa synthetase	7336	gi|237858784|ref|NP_001153823.1|acetyl coenzyme A synthase [Acyrthosiphon pisum]	NP_001153823	0	84	1067.76	671	566
isotig02140	acetyl-coa synthetase	7336	gi|237858784|ref|NP_001153823.1|acetyl coenzyme A synthase [Acyrthosiphon pisum]	NP_001153823	0	84	1067.76	671	566
isotig02141	acetyl-coa synthetase	5103	gi|237858784|ref|NP_001153823.1|acetyl coenzyme A synthase [Acyrthosiphon pisum]	NP_001153823	0	84	1067.76	671	566
isotig02142	acetyl-coa synthetase	5103	gi|237858784|ref|NP_001153823.1|acetyl coenzyme A synthase [Acyrthosiphon pisum]	NP_001153823	0	84	1067.76	671	566
isotig02143	acetyl-coa synthetase	5102	gi|237858784|ref|NP_001153823.1|acetyl coenzyme A synthase [Acyrthosiphon pisum]	NP_001153823	0	84	1067.76	671	566
isotig02144	acetyl-coa synthetase	5102	gi|237858784|ref|NP_001153823.1|acetyl coenzyme A synthase [Acyrthosiphon pisum]	NP_001153823	0	84	1067.76	671	566
isotig02149	acetyl-coa synthetase	3211	gi|237858784|ref|NP_001153823.1|acetyl coenzyme A synthase [Acyrthosiphon pisum]	NP_001153823	0	84	1067.76	671	566
isotig02150	acetyl-coa synthetase	3211	gi|237858784|ref|NP_001153823.1|acetyl coenzyme A synthase [Acyrthosiphon pisum]	NP_001153823	0	84	1067.76	671	566
isotig02151	acetyl-coa synthetase	3139	gi|237858784|ref|NP_001153823.1|acetyl coenzyme A synthase [Acyrthosiphon pisum]	NP_001153823	0	84	1067.76	671	566
isotig02152	acetyl-coa synthetase	3139	gi|237858784|ref|NP_001153823.1|acetyl coenzyme A synthase [Acyrthosiphon pisum]	NP_001153823	0	84	1067.76	671	566
isotig02197	isoform e	1417	gi|328724506|ref|XP_001951692.2|PREDICTED: hypothetical protein LOC100160882 [Acyrthosiphon pisum]	XP_001951692	6.03213e-58	59	231.491	298	176
isotig02198	isoform e	1300	gi|328724506|ref|XP_001951692.2|PREDICTED: hypothetical protein LOC100160882 [Acyrthosiphon pisum]	XP_001951692	3.46234e-57	57	228.794	328	187
isotig02199	isoform l	993	gi|328724506|ref|XP_001951692.2|PREDICTED: hypothetical protein LOC100160882 [Acyrthosiphon pisum]	XP_001951692	2.79722e-55	60	221.861	270	164
isotig02219	mitochondrial solute carrier	5655	gi|328784855|ref|XP_392496.4|PREDICTED: calcium-binding mitochondrial carrier protein Aralar1 [Apis mellifera] >gi|380020524|ref|XP_003694133.1| PREDICTED: calcium-binding mitochondrial carrier protein Aralar1-like [Apis florea]	XP_392496	1.55905e-141	80	511.531	385	311
isotig02220	mitochondrial solute carrier	5643	gi|328784855|ref|XP_392496.4|PREDICTED: calcium-binding mitochondrial carrier protein Aralar1 [Apis mellifera] >gi|380020524|ref|XP_003694133.1| PREDICTED: calcium-binding mitochondrial carrier protein Aralar1-like [Apis florea]	XP_392496	1.55545e-141	80	511.531	385	311
isotig02221	mitochondrial solute carrier	5649	gi|328784855|ref|XP_392496.4|PREDICTED: calcium-binding mitochondrial carrier protein Aralar1 [Apis mellifera] >gi|380020524|ref|XP_003694133.1| PREDICTED: calcium-binding mitochondrial carrier protein Aralar1-like [Apis florea]	XP_392496	1.55725e-141	80	511.531	385	311
isotig02222	mitochondrial solute carrier	5588	gi|340727092|ref|XP_003401885.1|PREDICTED: calcium-binding mitochondrial carrier protein Aralar1-like [Bombus terrestris]	XP_003401885	1.70179e-140	80	508.064	373	302
isotig02223	mitochondrial solute carrier	5576	gi|340727092|ref|XP_003401885.1|PREDICTED: calcium-binding mitochondrial carrier protein Aralar1-like [Bombus terrestris]	XP_003401885	1.6978e-140	80	508.064	373	302
isotig02224	mitochondrial solute carrier	5582	gi|340727092|ref|XP_003401885.1|PREDICTED: calcium-binding mitochondrial carrier protein Aralar1-like [Bombus terrestris]	XP_003401885	1.6998e-140	80	508.064	373	302
isotig02225	mitochondrial solute carrier	5336	gi|328784855|ref|XP_392496.4|PREDICTED: calcium-binding mitochondrial carrier protein Aralar1 [Apis mellifera] >gi|380020524|ref|XP_003694133.1| PREDICTED: calcium-binding mitochondrial carrier protein Aralar1-like [Apis florea]	XP_392496	1.46342e-141	80	511.531	385	311
isotig02226	mitochondrial solute carrier	5339	gi|328784855|ref|XP_392496.4|PREDICTED: calcium-binding mitochondrial carrier protein Aralar1 [Apis mellifera] >gi|380020524|ref|XP_003694133.1| PREDICTED: calcium-binding mitochondrial carrier protein Aralar1-like [Apis florea]	XP_392496	1.46432e-141	80	511.531	385	311
isotig02227	mitochondrial solute carrier	5269	gi|340727092|ref|XP_003401885.1|PREDICTED: calcium-binding mitochondrial carrier protein Aralar1-like [Bombus terrestris]	XP_003401885	1.59505e-140	80	508.064	373	302
isotig02228	mitochondrial solute carrier	5272	gi|340727092|ref|XP_003401885.1|PREDICTED: calcium-binding mitochondrial carrier protein Aralar1-like [Bombus terrestris]	XP_003401885	1.59605e-140	80	508.064	373	302
isotig02229	mitochondrial solute carrier	4778	gi|328784855|ref|XP_392496.4|PREDICTED: calcium-binding mitochondrial carrier protein Aralar1 [Apis mellifera] >gi|380020524|ref|XP_003694133.1| PREDICTED: calcium-binding mitochondrial carrier protein Aralar1-like [Apis florea]	XP_392496	1.29966e-141	80	511.531	385	311
isotig02230	mitochondrial solute carrier	4711	gi|340727092|ref|XP_003401885.1|PREDICTED: calcium-binding mitochondrial carrier protein Aralar1-like [Bombus terrestris]	XP_003401885	1.41394e-140	80	508.064	373	302
isotig02231	mitochondrial solute carrier	3869	gi|328784855|ref|XP_392496.4|PREDICTED: calcium-binding mitochondrial carrier protein Aralar1 [Apis mellifera] >gi|380020524|ref|XP_003694133.1| PREDICTED: calcium-binding mitochondrial carrier protein Aralar1-like [Apis florea]	XP_392496	1.03241e-141	80	511.531	385	311
isotig02232	mitochondrial solute carrier	3802	gi|340727092|ref|XP_003401885.1|PREDICTED: calcium-binding mitochondrial carrier protein Aralar1-like [Bombus terrestris]	XP_003401885	1.11836e-140	80	508.064	373	302
isotig02233	mitochondrial solute carrier	2543	gi|328784855|ref|XP_392496.4|PREDICTED: calcium-binding mitochondrial carrier protein Aralar1 [Apis mellifera] >gi|380020524|ref|XP_003694133.1| PREDICTED: calcium-binding mitochondrial carrier protein Aralar1-like [Apis florea]	XP_392496	6.38033e-142	80	511.531	385	311
isotig02234	mitochondrial solute carrier	2476	gi|340727092|ref|XP_003401885.1|PREDICTED: calcium-binding mitochondrial carrier protein Aralar1-like [Bombus terrestris]	XP_003401885	6.8215e-141	80	508.064	373	302
isotig02237	mitochondrial inner membrane isoform 1	3213	gi|194911367|ref|XP_001982337.1|GG12545 [Drosophila erecta] >gi|190656975|gb|EDV54207.1| GG12545 [Drosophila erecta]	XP_001982337	7.91889e-100	52	372.089	706	372
isotig02238	mitochondrial inner membrane isoform 1	3220	gi|194911367|ref|XP_001982337.1|GG12545 [Drosophila erecta] >gi|190656975|gb|EDV54207.1| GG12545 [Drosophila erecta]	XP_001982337	7.93614e-100	52	372.089	706	372
isotig02239	mitochondrial inner membrane isoform 1	3194	gi|194911367|ref|XP_001982337.1|GG12545 [Drosophila erecta] >gi|190656975|gb|EDV54207.1| GG12545 [Drosophila erecta]	XP_001982337	7.86713e-100	52	372.089	706	372
isotig02240	mitochondrial inner membrane isoform 1	3188	gi|194911367|ref|XP_001982337.1|GG12545 [Drosophila erecta] >gi|190656975|gb|EDV54207.1| GG12545 [Drosophila erecta]	XP_001982337	7.84988e-100	52	372.089	706	372
isotig02241	mitochondrial inner membrane isoform 1	3193	gi|194911367|ref|XP_001982337.1|GG12545 [Drosophila erecta] >gi|190656975|gb|EDV54207.1| GG12545 [Drosophila erecta]	XP_001982337	7.85851e-100	52	372.089	706	372
isotig02242	mitochondrial inner membrane isoform 1	3181	gi|194911367|ref|XP_001982337.1|GG12545 [Drosophila erecta] >gi|190656975|gb|EDV54207.1| GG12545 [Drosophila erecta]	XP_001982337	7.824e-100	52	372.089	706	372
isotig02243	mitochondrial inner membrane isoform 1	3200	gi|194911367|ref|XP_001982337.1|GG12545 [Drosophila erecta] >gi|190656975|gb|EDV54207.1| GG12545 [Drosophila erecta]	XP_001982337	7.88439e-100	52	372.089	706	372
isotig02244	mitochondrial inner membrane isoform 1	3148	gi|242010382|ref|XP_002425947.1|paramyosin, putative [Pediculus humanus corporis] >gi|212509930|gb|EEB13209.1| paramyosin, putative [Pediculus humanus corporis]	XP_002425947	1.23397e-97	61	364.77	511	313
isotig02245	mitochondrial inner membrane isoform 1	3164	gi|194911367|ref|XP_001982337.1|GG12545 [Drosophila erecta] >gi|190656975|gb|EDV54207.1| GG12545 [Drosophila erecta]	XP_001982337	7.78087e-100	52	372.089	706	372
isotig02246	mitochondrial inner membrane isoform 1	3155	gi|242010382|ref|XP_002425947.1|paramyosin, putative [Pediculus humanus corporis] >gi|212509930|gb|EEB13209.1| paramyosin, putative [Pediculus humanus corporis]	XP_002425947	1.2381e-97	61	364.77	511	313
isotig02247	mitochondrial inner membrane isoform 1	3129	gi|242010382|ref|XP_002425947.1|paramyosin, putative [Pediculus humanus corporis] >gi|212509930|gb|EEB13209.1| paramyosin, putative [Pediculus humanus corporis]	XP_002425947	1.22571e-97	61	364.77	511	313
isotig02248	mitochondrial inner membrane isoform 1	3123	gi|242010382|ref|XP_002425947.1|paramyosin, putative [Pediculus humanus corporis] >gi|212509930|gb|EEB13209.1| paramyosin, putative [Pediculus humanus corporis]	XP_002425947	1.22296e-97	61	364.77	511	313
isotig02249	mitochondrial inner membrane isoform 1	3128	gi|242010382|ref|XP_002425947.1|paramyosin, putative [Pediculus humanus corporis] >gi|212509930|gb|EEB13209.1| paramyosin, putative [Pediculus humanus corporis]	XP_002425947	1.22571e-97	61	364.77	511	313
isotig02250	mitochondrial inner membrane isoform 1	3116	gi|242010382|ref|XP_002425947.1|paramyosin, putative [Pediculus humanus corporis] >gi|212509930|gb|EEB13209.1| paramyosin, putative [Pediculus humanus corporis]	XP_002425947	1.2202e-97	61	364.77	511	313
isotig02251	mitochondrial inner membrane isoform 1	3135	gi|242010382|ref|XP_002425947.1|paramyosin, putative [Pediculus humanus corporis] >gi|212509930|gb|EEB13209.1| paramyosin, putative [Pediculus humanus corporis]	XP_002425947	1.22846e-97	61	364.77	511	313
isotig02252	mitochondrial inner membrane isoform 1	3099	gi|242010382|ref|XP_002425947.1|paramyosin, putative [Pediculus humanus corporis] >gi|212509930|gb|EEB13209.1| paramyosin, putative [Pediculus humanus corporis]	XP_002425947	1.21194e-97	61	364.77	511	313
isotig02350	steroid dehydrogenase	4160	gi|194760031|ref|XP_001962245.1|GF14540 [Drosophila ananassae] >gi|190615942|gb|EDV31466.1| GF14540 [Drosophila ananassae]	XP_001962245	6.08976e-47	58	196.823	298	173
isotig02351	steroid dehydrogenase	4160	gi|194760031|ref|XP_001962245.1|GF14540 [Drosophila ananassae] >gi|190615942|gb|EDV31466.1| GF14540 [Drosophila ananassae]	XP_001962245	6.08976e-47	58	196.823	298	173
isotig02352	steroid dehydrogenase	4103	gi|194760031|ref|XP_001962245.1|GF14540 [Drosophila ananassae] >gi|190615942|gb|EDV31466.1| GF14540 [Drosophila ananassae]	XP_001962245	5.99584e-47	58	196.823	298	173
isotig02353	steroid dehydrogenase	4083	gi|194760031|ref|XP_001962245.1|GF14540 [Drosophila ananassae] >gi|190615942|gb|EDV31466.1| GF14540 [Drosophila ananassae]	XP_001962245	5.96124e-47	58	196.823	298	173
isotig02354	steroid dehydrogenase	4103	gi|194760031|ref|XP_001962245.1|GF14540 [Drosophila ananassae] >gi|190615942|gb|EDV31466.1| GF14540 [Drosophila ananassae]	XP_001962245	5.99584e-47	58	196.823	298	173
isotig02355	steroid dehydrogenase	4083	gi|194760031|ref|XP_001962245.1|GF14540 [Drosophila ananassae] >gi|190615942|gb|EDV31466.1| GF14540 [Drosophila ananassae]	XP_001962245	5.96124e-47	58	196.823	298	173
isotig02356	steroid dehydrogenase	4036	gi|194760031|ref|XP_001962245.1|GF14540 [Drosophila ananassae] >gi|190615942|gb|EDV31466.1| GF14540 [Drosophila ananassae]	XP_001962245	7.68233e-47	58	196.438	300	175
isotig02357	steroid dehydrogenase	4036	gi|194760031|ref|XP_001962245.1|GF14540 [Drosophila ananassae] >gi|190615942|gb|EDV31466.1| GF14540 [Drosophila ananassae]	XP_001962245	7.68233e-47	58	196.438	300	175
isotig02358	steroid dehydrogenase	3979	gi|194760031|ref|XP_001962245.1|GF14540 [Drosophila ananassae] >gi|190615942|gb|EDV31466.1| GF14540 [Drosophila ananassae]	XP_001962245	7.55967e-47	58	196.438	300	175
isotig02359	steroid dehydrogenase	3959	gi|194760031|ref|XP_001962245.1|GF14540 [Drosophila ananassae] >gi|190615942|gb|EDV31466.1| GF14540 [Drosophila ananassae]	XP_001962245	7.52093e-47	58	196.438	300	175
isotig02360	steroid dehydrogenase	3979	gi|194760031|ref|XP_001962245.1|GF14540 [Drosophila ananassae] >gi|190615942|gb|EDV31466.1| GF14540 [Drosophila ananassae]	XP_001962245	7.55967e-47	58	196.438	300	175
isotig02361	steroid dehydrogenase	3959	gi|194760031|ref|XP_001962245.1|GF14540 [Drosophila ananassae] >gi|190615942|gb|EDV31466.1| GF14540 [Drosophila ananassae]	XP_001962245	7.52093e-47	58	196.438	300	175
isotig02362	steroid dehydrogenase	3403	gi|194760031|ref|XP_001962245.1|GF14540 [Drosophila ananassae] >gi|190615942|gb|EDV31466.1| GF14540 [Drosophila ananassae]	XP_001962245	4.87254e-47	58	196.823	298	173
isotig02363	steroid dehydrogenase	3403	gi|194760031|ref|XP_001962245.1|GF14540 [Drosophila ananassae] >gi|190615942|gb|EDV31466.1| GF14540 [Drosophila ananassae]	XP_001962245	4.87254e-47	58	196.823	298	173
isotig02364	steroid dehydrogenase	3279	gi|194760031|ref|XP_001962245.1|GF14540 [Drosophila ananassae] >gi|190615942|gb|EDV31466.1| GF14540 [Drosophila ananassae]	XP_001962245	6.09777e-47	58	196.438	300	175
isotig02365	steroid dehydrogenase	3279	gi|194760031|ref|XP_001962245.1|GF14540 [Drosophila ananassae] >gi|190615942|gb|EDV31466.1| GF14540 [Drosophila ananassae]	XP_001962245	6.09777e-47	58	196.438	300	175
isotig02366	steroid dehydrogenase	2806	gi|194760031|ref|XP_001962245.1|GF14540 [Drosophila ananassae] >gi|190615942|gb|EDV31466.1| GF14540 [Drosophila ananassae]	XP_001962245	3.89846e-47	58	196.823	298	173
isotig02367	steroid dehydrogenase	2806	gi|194760031|ref|XP_001962245.1|GF14540 [Drosophila ananassae] >gi|190615942|gb|EDV31466.1| GF14540 [Drosophila ananassae]	XP_001962245	3.89846e-47	58	196.823	298	173
isotig02368	steroid dehydrogenase	2682	gi|194760031|ref|XP_001962245.1|GF14540 [Drosophila ananassae] >gi|190615942|gb|EDV31466.1| GF14540 [Drosophila ananassae]	XP_001962245	4.82494e-47	58	196.438	300	175
isotig02369	steroid dehydrogenase	2682	gi|194760031|ref|XP_001962245.1|GF14540 [Drosophila ananassae] >gi|190615942|gb|EDV31466.1| GF14540 [Drosophila ananassae]	XP_001962245	4.82494e-47	58	196.438	300	175
isotig02370	steroid dehydrogenase	2348	gi|194760031|ref|XP_001962245.1|GF14540 [Drosophila ananassae] >gi|190615942|gb|EDV31466.1| GF14540 [Drosophila ananassae]	XP_001962245	3.16678e-47	58	196.823	298	173
isotig02371	steroid dehydrogenase	2348	gi|194760031|ref|XP_001962245.1|GF14540 [Drosophila ananassae] >gi|190615942|gb|EDV31466.1| GF14540 [Drosophila ananassae]	XP_001962245	3.16678e-47	58	196.823	298	173
isotig02372	steroid dehydrogenase	2224	gi|194760031|ref|XP_001962245.1|GF14540 [Drosophila ananassae] >gi|190615942|gb|EDV31466.1| GF14540 [Drosophila ananassae]	XP_001962245	3.86152e-47	58	196.438	300	175
isotig02373	steroid dehydrogenase	2224	gi|194760031|ref|XP_001962245.1|GF14540 [Drosophila ananassae] >gi|190615942|gb|EDV31466.1| GF14540 [Drosophila ananassae]	XP_001962245	3.86152e-47	58	196.438	300	175
isotig02383	venom carboxylesterase-6-like	1946	gi|389957358|gb|AFL37259.1|esterase [Lygus lineolaris]	AFL37259	9.35291e-111	65	407.527	441	287
isotig02384	venom carboxylesterase-6-like	1949	gi|389957358|gb|AFL37259.1|esterase [Lygus lineolaris]	AFL37259	1.59856e-110	64	406.757	442	286
isotig02385	venom carboxylesterase-6-like	1952	gi|389957358|gb|AFL37259.1|esterase [Lygus lineolaris]	AFL37259	9.39033e-111	65	407.527	441	287
isotig02386	venom carboxylesterase-6-like	1955	gi|389957358|gb|AFL37259.1|esterase [Lygus lineolaris]	AFL37259	1.60494e-110	64	406.757	442	286
isotig02387	esterase fe4-like	1947	gi|389957358|gb|AFL37259.1|esterase [Lygus lineolaris]	AFL37259	8.63309e-157	67	560.451	562	382
isotig02388	venom carboxylesterase-6-like	1948	gi|389957358|gb|AFL37259.1|esterase [Lygus lineolaris]	AFL37259	9.35291e-111	65	407.527	441	287
isotig02389	esterase fe4-like	1950	gi|389957358|gb|AFL37259.1|esterase [Lygus lineolaris]	AFL37259	1.47553e-156	67	559.681	563	381
isotig02390	venom carboxylesterase-6-like	1951	gi|389957358|gb|AFL37259.1|esterase [Lygus lineolaris]	AFL37259	1.59856e-110	64	406.757	442	286
isotig02391	esterase fe4-like	1953	gi|389957358|gb|AFL37259.1|esterase [Lygus lineolaris]	AFL37259	8.66762e-157	67	560.451	562	382
isotig02392	esterase fe4-like	1956	gi|389957358|gb|AFL37259.1|esterase [Lygus lineolaris]	AFL37259	1.48142e-156	67	559.681	563	381
isotig02393	esterase fe4-like	1949	gi|389957358|gb|AFL37259.1|esterase [Lygus lineolaris]	AFL37259	8.65035e-157	67	560.451	562	382
isotig02394	esterase fe4-like	1952	gi|389957358|gb|AFL37259.1|esterase [Lygus lineolaris]	AFL37259	1.47847e-156	67	559.681	563	381
isotig02395	venom carboxylesterase-6-like	1946	gi|389957358|gb|AFL37259.1|esterase [Lygus lineolaris]	AFL37259	1.29304e-144	79	520.005	388	309
isotig02396	esterase fe4	1949	gi|389957358|gb|AFL37259.1|esterase [Lygus lineolaris]	AFL37259	2.21e-144	79	519.235	389	308
isotig02397	venom carboxylesterase-6-like	1947	gi|389957358|gb|AFL37259.1|esterase [Lygus lineolaris]	AFL37259	0	79	672.929	509	404
isotig02398	venom carboxylesterase-6-like	1950	gi|389957358|gb|AFL37259.1|esterase [Lygus lineolaris]	AFL37259	0	79	672.159	510	403
isotig02399	venom carboxylesterase-6-like	1815	gi|389957358|gb|AFL37259.1|esterase [Lygus lineolaris]	AFL37259	8.56896e-111	65	407.527	441	287
isotig02400	venom carboxylesterase-6-like	1818	gi|389957358|gb|AFL37259.1|esterase [Lygus lineolaris]	AFL37259	1.46484e-110	64	406.757	442	286
isotig02401	esterase fe4-like	1816	gi|389957358|gb|AFL37259.1|esterase [Lygus lineolaris]	AFL37259	7.90947e-157	67	560.451	562	382
isotig02402	esterase fe4-like	1819	gi|389957358|gb|AFL37259.1|esterase [Lygus lineolaris]	AFL37259	1.3521e-156	67	559.681	563	381
isotig02403	venom carboxylesterase-6-like	1334	gi|389957358|gb|AFL37259.1|esterase [Lygus lineolaris]	AFL37259	9.84453e-47	54	194.126	315	173
isotig02404	venom carboxylesterase-6-like	1340	gi|389957358|gb|AFL37259.1|esterase [Lygus lineolaris]	AFL37259	9.91016e-47	54	194.126	315	173
isotig02405	venom carboxylesterase-6-like	1336	gi|389957358|gb|AFL37259.1|esterase [Lygus lineolaris]	AFL37259	9.84453e-47	54	194.126	315	173
isotig02406	venom carboxylesterase-6-like	1334	gi|389957358|gb|AFL37259.1|esterase [Lygus lineolaris]	AFL37259	1.36101e-80	74	306.605	262	195
isotig02407	esterase fe4	1261	gi|389957358|gb|AFL37259.1|esterase [Lygus lineolaris]	AFL37259	1.73683e-90	78	339.347	266	208
isotig02408	esterase fe4	1262	gi|389957358|gb|AFL37259.1|esterase [Lygus lineolaris]	AFL37259	1.60899e-136	78	492.271	387	303
isotig02409	venom carboxylesterase-6-like	1203	gi|389957358|gb|AFL37259.1|esterase [Lygus lineolaris]	AFL37259	8.45341e-47	54	194.126	315	173
isotig02410	esterase fe4	953	gi|389957358|gb|AFL37259.1|esterase [Lygus lineolaris]	AFL37259	2.77656e-65	84	254.988	169	142
isotig02411	esterase fe4-like	954	gi|389957358|gb|AFL37259.1|esterase [Lygus lineolaris]	AFL37259	2.56287e-111	81	407.912	290	237
isotig02412	esterase fe4	648	gi|389957358|gb|AFL37259.1|esterase [Lygus lineolaris]	AFL37259	1.57178e-47	72	194.897	180	131
isotig02413	1-acyl-sn-glycerol-3-phosphate acyltransferase gamma-like	4741	gi|156546442|ref|XP_001607215.1|PREDICTED: 1-acyl-sn-glycerol-3-phosphate acyltransferase gamma-like [Nasonia vitripennis]	XP_001607215	4.74024e-136	78	493.041	375	294
isotig02414	1-acyl-sn-glycerol-3-phosphate acyltransferase gamma-like	4741	gi|156546442|ref|XP_001607215.1|PREDICTED: 1-acyl-sn-glycerol-3-phosphate acyltransferase gamma-like [Nasonia vitripennis]	XP_001607215	4.74024e-136	78	493.041	375	294
isotig02415	1-acyl-sn-glycerol-3-phosphate acyltransferase gamma-like	4749	gi|156546442|ref|XP_001607215.1|PREDICTED: 1-acyl-sn-glycerol-3-phosphate acyltransferase gamma-like [Nasonia vitripennis]	XP_001607215	4.75023e-136	78	493.041	375	294
isotig02416	1-acyl-sn-glycerol-3-phosphate acyltransferase gamma-like	4749	gi|156546442|ref|XP_001607215.1|PREDICTED: 1-acyl-sn-glycerol-3-phosphate acyltransferase gamma-like [Nasonia vitripennis]	XP_001607215	4.75023e-136	78	493.041	375	294
isotig02417	1-acyl-sn-glycerol-3-phosphate acyltransferase gamma-like	4674	gi|156546442|ref|XP_001607215.1|PREDICTED: 1-acyl-sn-glycerol-3-phosphate acyltransferase gamma-like [Nasonia vitripennis]	XP_001607215	4.66701e-136	78	493.041	375	294
isotig02418	1-acyl-sn-glycerol-3-phosphate acyltransferase gamma-like	4682	gi|156546442|ref|XP_001607215.1|PREDICTED: 1-acyl-sn-glycerol-3-phosphate acyltransferase gamma-like [Nasonia vitripennis]	XP_001607215	4.677e-136	78	493.041	375	294
isotig02419	1-acyl-sn-glycerol-3-phosphate acyltransferase gamma-like	4680	gi|156546442|ref|XP_001607215.1|PREDICTED: 1-acyl-sn-glycerol-3-phosphate acyltransferase gamma-like [Nasonia vitripennis]	XP_001607215	4.67367e-136	78	493.041	375	294
isotig02420	1-acyl-sn-glycerol-3-phosphate acyltransferase gamma-like	4688	gi|156546442|ref|XP_001607215.1|PREDICTED: 1-acyl-sn-glycerol-3-phosphate acyltransferase gamma-like [Nasonia vitripennis]	XP_001607215	4.68365e-136	78	493.041	375	294
isotig02421	1-acyl-sn-glycerol-3-phosphate acyltransferase gamma-like	3756	gi|156546442|ref|XP_001607215.1|PREDICTED: 1-acyl-sn-glycerol-3-phosphate acyltransferase gamma-like [Nasonia vitripennis]	XP_001607215	3.67279e-136	78	493.041	375	294
isotig02422	1-acyl-sn-glycerol-3-phosphate acyltransferase gamma-like	3756	gi|156546442|ref|XP_001607215.1|PREDICTED: 1-acyl-sn-glycerol-3-phosphate acyltransferase gamma-like [Nasonia vitripennis]	XP_001607215	3.67279e-136	78	493.041	375	294
isotig02423	1-acyl-sn-glycerol-3-phosphate acyltransferase gamma-like	3764	gi|156546442|ref|XP_001607215.1|PREDICTED: 1-acyl-sn-glycerol-3-phosphate acyltransferase gamma-like [Nasonia vitripennis]	XP_001607215	3.68282e-136	78	493.041	375	294
isotig02424	1-acyl-sn-glycerol-3-phosphate acyltransferase gamma-like	3764	gi|156546442|ref|XP_001607215.1|PREDICTED: 1-acyl-sn-glycerol-3-phosphate acyltransferase gamma-like [Nasonia vitripennis]	XP_001607215	3.68282e-136	78	493.041	375	294
isotig02430	1-acyl-sn-glycerol-3-phosphate acyltransferase gamma-like	2483	gi|156546442|ref|XP_001607215.1|PREDICTED: 1-acyl-sn-glycerol-3-phosphate acyltransferase gamma-like [Nasonia vitripennis]	XP_001607215	2.28096e-136	78	493.041	375	294
isotig02431	1-acyl-sn-glycerol-3-phosphate acyltransferase gamma-like	2491	gi|156546442|ref|XP_001607215.1|PREDICTED: 1-acyl-sn-glycerol-3-phosphate acyltransferase gamma-like [Nasonia vitripennis]	XP_001607215	2.2877e-136	78	493.041	375	294
isotig02433	1-acyl-sn-glycerol-3-phosphate acyltransferase gamma-like	2475	gi|156546442|ref|XP_001607215.1|PREDICTED: 1-acyl-sn-glycerol-3-phosphate acyltransferase gamma-like [Nasonia vitripennis]	XP_001607215	2.27085e-136	78	493.041	375	294
isotig02434	1-acyl-sn-glycerol-3-phosphate acyltransferase gamma-like	2483	gi|156546442|ref|XP_001607215.1|PREDICTED: 1-acyl-sn-glycerol-3-phosphate acyltransferase gamma-like [Nasonia vitripennis]	XP_001607215	2.28096e-136	78	493.041	375	294
isotig02441	transmembrane protein 117	3245	gi|241998830|ref|XP_002434058.1|transmembrane protein, putative [Ixodes scapularis] >gi|215495817|gb|EEC05458.1| transmembrane protein, putative [Ixodes scapularis]	XP_002434058	6.94325e-19	71	103.219	84	60
isotig02442	transmembrane protein 117	3245	gi|241998830|ref|XP_002434058.1|transmembrane protein, putative [Ixodes scapularis] >gi|215495817|gb|EEC05458.1| transmembrane protein, putative [Ixodes scapularis]	XP_002434058	6.94325e-19	71	103.219	84	60
isotig02443	transmembrane protein 117	3193	gi|241998830|ref|XP_002434058.1|transmembrane protein, putative [Ixodes scapularis] >gi|215495817|gb|EEC05458.1| transmembrane protein, putative [Ixodes scapularis]	XP_002434058	6.80872e-19	71	103.219	84	60
isotig02444	transmembrane protein 117	3193	gi|241998830|ref|XP_002434058.1|transmembrane protein, putative [Ixodes scapularis] >gi|215495817|gb|EEC05458.1| transmembrane protein, putative [Ixodes scapularis]	XP_002434058	6.80872e-19	71	103.219	84	60
isotig02445	xenotropic and polytropic murine leukemia virus receptor xpr1	3169	gi|189242414|ref|XP_001811015.1|PREDICTED: similar to xenotropic and polytropic murine leukemia virus receptor xpr1 [Tribolium castaneum] >gi|270016284|gb|EFA12730.1| hypothetical protein TcasGA2_TC002365 [Tribolium castaneum]	XP_001811015	8.38047e-78	83	298.901	196	163
isotig02446	xenotropic and polytropic murine leukemia virus receptor xpr1	3013	gi|189242414|ref|XP_001811015.1|PREDICTED: similar to xenotropic and polytropic murine leukemia virus receptor xpr1 [Tribolium castaneum] >gi|270016284|gb|EFA12730.1| hypothetical protein TcasGA2_TC002365 [Tribolium castaneum]	XP_001811015	7.92621e-78	83	298.901	196	163
isotig02447	xenotropic and polytropic murine leukemia virus receptor xpr1	2961	gi|189242414|ref|XP_001811015.1|PREDICTED: similar to xenotropic and polytropic murine leukemia virus receptor xpr1 [Tribolium castaneum] >gi|270016284|gb|EFA12730.1| hypothetical protein TcasGA2_TC002365 [Tribolium castaneum]	XP_001811015	7.76805e-78	83	298.901	196	163
isotig02449	transmembrane protein 117	2442	gi|241998830|ref|XP_002434058.1|transmembrane protein, putative [Ixodes scapularis] >gi|215495817|gb|EEC05458.1| transmembrane protein, putative [Ixodes scapularis]	XP_002434058	4.97907e-19	71	103.219	84	60
isotig02450	transmembrane protein 117	2390	gi|241998830|ref|XP_002434058.1|transmembrane protein, putative [Ixodes scapularis] >gi|215495817|gb|EEC05458.1| transmembrane protein, putative [Ixodes scapularis]	XP_002434058	4.8514e-19	71	103.219	84	60
isotig02452	xenotropic and polytropic murine leukemia virus receptor xpr1	2542	gi|189242414|ref|XP_001811015.1|PREDICTED: similar to xenotropic and polytropic murine leukemia virus receptor xpr1 [Tribolium castaneum] >gi|270016284|gb|EFA12730.1| hypothetical protein TcasGA2_TC002365 [Tribolium castaneum]	XP_001811015	6.49049e-78	83	298.901	196	163
isotig02453	transmembrane protein 117	2220	gi|241998830|ref|XP_002434058.1|transmembrane protein, putative [Ixodes scapularis] >gi|215495817|gb|EEC05458.1| transmembrane protein, putative [Ixodes scapularis]	XP_002434058	4.44147e-19	71	103.219	84	60
isotig02454	transmembrane protein 117	2168	gi|241998830|ref|XP_002434058.1|transmembrane protein, putative [Ixodes scapularis] >gi|215495817|gb|EEC05458.1| transmembrane protein, putative [Ixodes scapularis]	XP_002434058	4.31349e-19	71	103.219	84	60
isotig02455	pgrp- partial	2173	gi|195382326|ref|XP_002049881.1|GJ20505 [Drosophila virilis] >gi|194144678|gb|EDW61074.1| GJ20505 [Drosophila virilis]	XP_002049881	4.05374e-09	53	70.0922	126	67
isotig02456	pgrp- partial	2173	gi|195382326|ref|XP_002049881.1|GJ20505 [Drosophila virilis] >gi|194144678|gb|EDW61074.1| GJ20505 [Drosophila virilis]	XP_002049881	4.05374e-09	53	70.0922	126	67
isotig02457	pgrp- partial	1989	gi|195382326|ref|XP_002049881.1|GJ20505 [Drosophila virilis] >gi|194144678|gb|EDW61074.1| GJ20505 [Drosophila virilis]	XP_002049881	3.63869e-09	53	70.0922	126	67
isotig02459	pgrp- partial	1989	gi|195382326|ref|XP_002049881.1|GJ20505 [Drosophila virilis] >gi|194144678|gb|EDW61074.1| GJ20505 [Drosophila virilis]	XP_002049881	3.63869e-09	53	70.0922	126	67
isotig02461	xenotropic and polytropic murine leukemia virus receptor xpr1	1830	gi|189242414|ref|XP_001811015.1|PREDICTED: similar to xenotropic and polytropic murine leukemia virus receptor xpr1 [Tribolium castaneum] >gi|270016284|gb|EFA12730.1| hypothetical protein TcasGA2_TC002365 [Tribolium castaneum]	XP_001811015	4.33933e-78	83	298.901	196	163
isotig02472	transposable element tc3 transposase	2850	gi|332020788|gb|EGI61188.1|Transposable element Tc3 transposase [Acromyrmex echinatior]	EGI61188	9.24498e-12	80	79.337	47	38
isotig02474	transposable element tc3 transposase	1331	gi|332020788|gb|EGI61188.1|Transposable element Tc3 transposase [Acromyrmex echinatior]	EGI61188	7.06424e-29	60	134.806	152	92
isotig02475	transposable element tc3 transposase	907	gi|290462873|gb|ADD24484.1|Transposable element Tc3 transposase [Lepeophtheirus salmonis]	ADD24484	8.53432e-37	63	160.229	173	110
isotig02477	transposable element tc3 transposase	808	gi|332020788|gb|EGI61188.1|Transposable element Tc3 transposase [Acromyrmex echinatior]	EGI61188	2.6431e-20	73	105.145	78	57
isotig02492	protein	2000	gi|156370995|ref|XP_001628552.1|predicted protein [Nematostella vectensis] >gi|156215531|gb|EDO36489.1| predicted protein [Nematostella vectensis]	XP_001628552	2.29155e-19	54	103.99	170	93
isotig02493	serine arginine rich splicing factor	1609	gi|332373880|gb|AEE62081.1|unknown [Dendroctonus ponderosae]	AEE62081	3.03799e-32	87	146.362	90	79
isotig02499	serine arginine-rich splicing factor 2-like	927	gi|332373880|gb|AEE62081.1|unknown [Dendroctonus ponderosae]	AEE62081	1.33073e-32	87	146.362	90	79
isotig02500	serine arginine-rich splicing factor 2-like	807	gi|345486316|ref|XP_003425445.1|PREDICTED: serine/arginine-rich splicing factor 2-like [Nasonia vitripennis]	XP_003425445	1.53879e-44	100	185.652	90	90
isotig02505	beta-glucuronidase-like	2215	gi|328721280|ref|XP_001945966.2|PREDICTED: beta-glucuronidase-like [Acyrthosiphon pisum]	XP_001945966	0	73	780.4	648	479
isotig02506	beta-glucuronidase-like	2215	gi|328721280|ref|XP_001945966.2|PREDICTED: beta-glucuronidase-like [Acyrthosiphon pisum]	XP_001945966	0	73	780.785	648	479
isotig02507	beta-glucuronidase-like	2218	gi|328721280|ref|XP_001945966.2|PREDICTED: beta-glucuronidase-like [Acyrthosiphon pisum]	XP_001945966	0	73	781.556	648	478
isotig02508	beta-glucuronidase-like	2215	gi|328721280|ref|XP_001945966.2|PREDICTED: beta-glucuronidase-like [Acyrthosiphon pisum]	XP_001945966	0	74	781.941	648	480
isotig02509	beta-glucuronidase-like	2218	gi|328721280|ref|XP_001945966.2|PREDICTED: beta-glucuronidase-like [Acyrthosiphon pisum]	XP_001945966	0	73	781.941	648	478
isotig02510	beta-glucuronidase-like	2215	gi|328721280|ref|XP_001945966.2|PREDICTED: beta-glucuronidase-like [Acyrthosiphon pisum]	XP_001945966	0	74	782.326	648	480
isotig02511	beta-glucuronidase-like	2218	gi|328721280|ref|XP_001945966.2|PREDICTED: beta-glucuronidase-like [Acyrthosiphon pisum]	XP_001945966	0	73	783.097	648	479
isotig02512	beta-glucuronidase-like	2218	gi|328721280|ref|XP_001945966.2|PREDICTED: beta-glucuronidase-like [Acyrthosiphon pisum]	XP_001945966	0	73	783.482	648	479
isotig02513	beta-glucuronidase-like	2218	gi|328721280|ref|XP_001945966.2|PREDICTED: beta-glucuronidase-like [Acyrthosiphon pisum]	XP_001945966	0	73	781.556	648	478
isotig02514	beta-glucuronidase-like	2216	gi|328721280|ref|XP_001945966.2|PREDICTED: beta-glucuronidase-like [Acyrthosiphon pisum]	XP_001945966	5.52843e-179	74	634.41	516	386
isotig02515	beta-glucuronidase-like	2218	gi|328721280|ref|XP_001945966.2|PREDICTED: beta-glucuronidase-like [Acyrthosiphon pisum]	XP_001945966	0	73	781.941	648	478
isotig02516	isoform b	2215	gi|328721280|ref|XP_001945966.2|PREDICTED: beta-glucuronidase-like [Acyrthosiphon pisum]	XP_001945966	0	75	801.971	648	486
isotig02517	beta-glucuronidase-like	2218	gi|328721280|ref|XP_001945966.2|PREDICTED: beta-glucuronidase-like [Acyrthosiphon pisum]	XP_001945966	0	73	783.097	648	479
isotig02518	beta-glucuronidase-like	2219	gi|328721280|ref|XP_001945966.2|PREDICTED: beta-glucuronidase-like [Acyrthosiphon pisum]	XP_001945966	2.48581e-179	74	635.565	516	385
isotig02519	beta-glucuronidase-like	2216	gi|328721280|ref|XP_001945966.2|PREDICTED: beta-glucuronidase-like [Acyrthosiphon pisum]	XP_001945966	1.90009e-179	75	635.95	516	387
isotig02520	isoform b	2215	gi|328721280|ref|XP_001945966.2|PREDICTED: beta-glucuronidase-like [Acyrthosiphon pisum]	XP_001945966	0	75	802.357	648	486
isotig02521	beta-glucuronidase-like	2218	gi|328721280|ref|XP_001945966.2|PREDICTED: beta-glucuronidase-like [Acyrthosiphon pisum]	XP_001945966	0	73	783.482	648	479
isotig02522	isoform b	2218	gi|328721280|ref|XP_001945966.2|PREDICTED: beta-glucuronidase-like [Acyrthosiphon pisum]	XP_001945966	0	74	803.127	648	485
isotig02523	beta-glucuronidase-like	2219	gi|328721280|ref|XP_001945966.2|PREDICTED: beta-glucuronidase-like [Acyrthosiphon pisum]	XP_001945966	8.54362e-180	74	637.106	516	386
isotig02524	isoform b	2218	gi|328721280|ref|XP_001945966.2|PREDICTED: beta-glucuronidase-like [Acyrthosiphon pisum]	XP_001945966	0	74	803.512	648	485
isotig02525	beta-glucuronidase-like	2219	gi|328721280|ref|XP_001945966.2|PREDICTED: beta-glucuronidase-like [Acyrthosiphon pisum]	XP_001945966	2.48581e-179	74	635.565	516	385
isotig02526	beta-glucuronidase-like	2215	gi|328721280|ref|XP_001945966.2|PREDICTED: beta-glucuronidase-like [Acyrthosiphon pisum]	XP_001945966	0	74	668.307	546	409
isotig02527	isoform b	2218	gi|328721280|ref|XP_001945966.2|PREDICTED: beta-glucuronidase-like [Acyrthosiphon pisum]	XP_001945966	0	74	803.127	648	485
isotig02528	beta-glucuronidase-like	2218	gi|328721280|ref|XP_001945966.2|PREDICTED: beta-glucuronidase-like [Acyrthosiphon pisum]	XP_001945966	0	74	669.463	546	408
isotig02529	beta-glucuronidase-like	2216	gi|328721280|ref|XP_001945966.2|PREDICTED: beta-glucuronidase-like [Acyrthosiphon pisum]	XP_001945966	0	76	655.981	516	393
isotig02530	beta-glucuronidase-like	2219	gi|328721280|ref|XP_001945966.2|PREDICTED: beta-glucuronidase-like [Acyrthosiphon pisum]	XP_001945966	8.54362e-180	74	637.106	516	386
isotig02531	isoform b	2218	gi|328721280|ref|XP_001945966.2|PREDICTED: beta-glucuronidase-like [Acyrthosiphon pisum]	XP_001945966	0	74	803.512	648	485
isotig02532	beta-glucuronidase-like	2215	gi|328721280|ref|XP_001945966.2|PREDICTED: beta-glucuronidase-like [Acyrthosiphon pisum]	XP_001945966	0	75	669.848	546	410
isotig02533	beta-glucuronidase-like	2219	gi|328721280|ref|XP_001945966.2|PREDICTED: beta-glucuronidase-like [Acyrthosiphon pisum]	XP_001945966	0	75	657.136	516	392
isotig02534	beta-glucuronidase-like	2218	gi|328721280|ref|XP_001945966.2|PREDICTED: beta-glucuronidase-like [Acyrthosiphon pisum]	XP_001945966	0	74	671.003	546	409
isotig02535	beta-glucuronidase-like	2218	gi|328721280|ref|XP_001945966.2|PREDICTED: beta-glucuronidase-like [Acyrthosiphon pisum]	XP_001945966	0	74	669.463	546	408
isotig02536	beta-glucuronidase-like	2219	gi|328721280|ref|XP_001945966.2|PREDICTED: beta-glucuronidase-like [Acyrthosiphon pisum]	XP_001945966	0	75	657.136	516	392
isotig02537	beta-glucuronidase-like	2215	gi|328721280|ref|XP_001945966.2|PREDICTED: beta-glucuronidase-like [Acyrthosiphon pisum]	XP_001945966	0	76	689.878	546	416
isotig02538	beta-glucuronidase-like	2218	gi|328721280|ref|XP_001945966.2|PREDICTED: beta-glucuronidase-like [Acyrthosiphon pisum]	XP_001945966	0	74	671.003	546	409
isotig02539	beta-glucuronidase-like	2218	gi|328721280|ref|XP_001945966.2|PREDICTED: beta-glucuronidase-like [Acyrthosiphon pisum]	XP_001945966	0	76	691.034	546	415
isotig02540	beta-glucuronidase-like	2218	gi|328721280|ref|XP_001945966.2|PREDICTED: beta-glucuronidase-like [Acyrthosiphon pisum]	XP_001945966	0	76	691.034	546	415
isotig02541	beta-glucuronidase-like	1817	gi|328721280|ref|XP_001945966.2|PREDICTED: beta-glucuronidase-like [Acyrthosiphon pisum]	XP_001945966	0	74	648.277	527	395
isotig02542	beta-glucuronidase-like	1820	gi|328721280|ref|XP_001945966.2|PREDICTED: beta-glucuronidase-like [Acyrthosiphon pisum]	XP_001945966	0	74	649.432	527	394
isotig02543	beta-glucuronidase-like	1817	gi|328721280|ref|XP_001945966.2|PREDICTED: beta-glucuronidase-like [Acyrthosiphon pisum]	XP_001945966	0	75	649.818	527	396
isotig02544	beta-glucuronidase-like	1820	gi|328721280|ref|XP_001945966.2|PREDICTED: beta-glucuronidase-like [Acyrthosiphon pisum]	XP_001945966	0	74	650.973	527	395
isotig02545	beta-glucuronidase-like	1820	gi|328721280|ref|XP_001945966.2|PREDICTED: beta-glucuronidase-like [Acyrthosiphon pisum]	XP_001945966	0	74	649.432	527	394
isotig02546	beta-glucuronidase-like	1817	gi|328721280|ref|XP_001945966.2|PREDICTED: beta-glucuronidase-like [Acyrthosiphon pisum]	XP_001945966	0	76	669.848	527	402
isotig02547	beta-glucuronidase-like	1820	gi|328721280|ref|XP_001945966.2|PREDICTED: beta-glucuronidase-like [Acyrthosiphon pisum]	XP_001945966	0	74	650.973	527	395
isotig02548	beta-glucuronidase-like	1820	gi|328721280|ref|XP_001945966.2|PREDICTED: beta-glucuronidase-like [Acyrthosiphon pisum]	XP_001945966	0	76	671.003	527	401
isotig02549	beta-glucuronidase-like	1820	gi|328721280|ref|XP_001945966.2|PREDICTED: beta-glucuronidase-like [Acyrthosiphon pisum]	XP_001945966	0	76	671.003	527	401
isotig02550	esterase fe4	2175	gi|383856964|ref|XP_003703976.1|PREDICTED: venom carboxylesterase-6-like [Megachile rotundata]	XP_003703976	6.84683e-49	50	202.216	336	171
isotig02551	esterase fe4	2174	gi|383856964|ref|XP_003703976.1|PREDICTED: venom carboxylesterase-6-like [Megachile rotundata]	XP_003703976	6.19269e-50	51	205.682	343	177
isotig02552	esterase fe4	2188	gi|383856964|ref|XP_003703976.1|PREDICTED: venom carboxylesterase-6-like [Megachile rotundata]	XP_003703976	8.14417e-50	52	205.297	343	181
isotig02553	esterase fe4	2175	gi|383856964|ref|XP_003703976.1|PREDICTED: venom carboxylesterase-6-like [Megachile rotundata]	XP_003703976	6.84683e-49	50	202.216	336	171
isotig02554	esterase fe4	2174	gi|383856964|ref|XP_003703976.1|PREDICTED: venom carboxylesterase-6-like [Megachile rotundata]	XP_003703976	6.19269e-50	51	205.682	343	177
isotig02555	esterase fe4	2188	gi|383856964|ref|XP_003703976.1|PREDICTED: venom carboxylesterase-6-like [Megachile rotundata]	XP_003703976	8.14417e-50	52	205.297	343	181
isotig02556	esterase fe4	2156	gi|383856964|ref|XP_003703976.1|PREDICTED: venom carboxylesterase-6-like [Megachile rotundata]	XP_003703976	6.77538e-49	50	202.216	336	171
isotig02557	esterase fe4	2168	gi|270001098|gb|EEZ97545.1|hypothetical protein TcasGA2_TC011395 [Tribolium castaneum]	EEZ97545	6.17116e-50	53	205.682	334	179
isotig02558	esterase fe4	2155	gi|383856964|ref|XP_003703976.1|PREDICTED: venom carboxylesterase-6-like [Megachile rotundata]	XP_003703976	6.11731e-50	51	205.682	343	177
isotig02559	esterase fe4	2169	gi|383856964|ref|XP_003703976.1|PREDICTED: venom carboxylesterase-6-like [Megachile rotundata]	XP_003703976	8.05978e-50	52	205.297	343	181
isotig02560	esterase fe4	2156	gi|383856964|ref|XP_003703976.1|PREDICTED: venom carboxylesterase-6-like [Megachile rotundata]	XP_003703976	6.77538e-49	50	202.216	336	171
isotig02561	esterase fe4	2168	gi|270001098|gb|EEZ97545.1|hypothetical protein TcasGA2_TC011395 [Tribolium castaneum]	EEZ97545	6.17116e-50	53	205.682	334	179
isotig02562	esterase fe4	2155	gi|383856964|ref|XP_003703976.1|PREDICTED: venom carboxylesterase-6-like [Megachile rotundata]	XP_003703976	6.11731e-50	51	205.682	343	177
isotig02563	esterase fe4	2169	gi|383856964|ref|XP_003703976.1|PREDICTED: venom carboxylesterase-6-like [Megachile rotundata]	XP_003703976	8.05978e-50	52	205.297	343	181
isotig02564	esterase fe4	2133	gi|383856964|ref|XP_003703976.1|PREDICTED: venom carboxylesterase-6-like [Megachile rotundata]	XP_003703976	6.68012e-49	50	202.216	336	171
isotig02565	esterase fe4	2149	gi|270001098|gb|EEZ97545.1|hypothetical protein TcasGA2_TC011395 [Tribolium castaneum]	EEZ97545	6.09577e-50	53	205.682	334	179
isotig02566	esterase fe4	2132	gi|383856964|ref|XP_003703976.1|PREDICTED: venom carboxylesterase-6-like [Megachile rotundata]	XP_003703976	6.04192e-50	51	205.682	343	177
isotig02567	esterase fe4	2146	gi|383856964|ref|XP_003703976.1|PREDICTED: venom carboxylesterase-6-like [Megachile rotundata]	XP_003703976	7.94725e-50	52	205.297	343	181
isotig02568	esterase fe4	2149	gi|270001098|gb|EEZ97545.1|hypothetical protein TcasGA2_TC011395 [Tribolium castaneum]	EEZ97545	6.09577e-50	53	205.682	334	179
isotig02569	esterase fe4	2126	gi|270001098|gb|EEZ97545.1|hypothetical protein TcasGA2_TC011395 [Tribolium castaneum]	EEZ97545	6.02038e-50	53	205.682	334	179
isotig02570	juvenile hormone esterase	1783	gi|383856964|ref|XP_003703976.1|PREDICTED: venom carboxylesterase-6-like [Megachile rotundata]	XP_003703976	1.44981e-54	46	220.705	527	243
isotig02571	juvenile hormone esterase	1783	gi|383856964|ref|XP_003703976.1|PREDICTED: venom carboxylesterase-6-like [Megachile rotundata]	XP_003703976	1.44981e-54	46	220.705	527	243
isotig02572	esterase fe4	1782	gi|383856964|ref|XP_003703976.1|PREDICTED: venom carboxylesterase-6-like [Megachile rotundata]	XP_003703976	1.3113e-55	46	224.172	534	249
isotig02573	esterase fe4	1782	gi|383856964|ref|XP_003703976.1|PREDICTED: venom carboxylesterase-6-like [Megachile rotundata]	XP_003703976	1.3113e-55	46	224.172	534	249
isotig02574	esterase fe4	1796	gi|383856964|ref|XP_003703976.1|PREDICTED: venom carboxylesterase-6-like [Megachile rotundata]	XP_003703976	1.73181e-55	47	223.787	534	253
isotig02575	esterase fe4	1796	gi|383856964|ref|XP_003703976.1|PREDICTED: venom carboxylesterase-6-like [Megachile rotundata]	XP_003703976	1.73181e-55	47	223.787	534	253
isotig02576	esterase fe4	1776	gi|383856964|ref|XP_003703976.1|PREDICTED: venom carboxylesterase-6-like [Megachile rotundata]	XP_003703976	2.90817e-55	46	223.016	534	250
isotig02577	esterase fe4	1776	gi|383856964|ref|XP_003703976.1|PREDICTED: venom carboxylesterase-6-like [Megachile rotundata]	XP_003703976	2.90817e-55	46	223.016	534	250
isotig02578	esterase fe4	1663	gi|383856964|ref|XP_003703976.1|PREDICTED: venom carboxylesterase-6-like [Megachile rotundata]	XP_003703976	4.88114e-49	50	202.216	336	171
isotig02579	esterase fe4	1662	gi|383856964|ref|XP_003703976.1|PREDICTED: venom carboxylesterase-6-like [Megachile rotundata]	XP_003703976	4.4148e-50	51	205.682	343	177
isotig02580	esterase fe4	1676	gi|383856964|ref|XP_003703976.1|PREDICTED: venom carboxylesterase-6-like [Megachile rotundata]	XP_003703976	5.83675e-50	52	205.297	343	181
isotig02581	esterase fe4	1656	gi|270001098|gb|EEZ97545.1|hypothetical protein TcasGA2_TC011395 [Tribolium castaneum]	EEZ97545	4.39311e-50	53	205.682	334	179
isotig02582	carboxylesterase	1549	gi|170043650|ref|XP_001849491.1|carboxylesterase 2 [Culex quinquefasciatus] >gi|167867008|gb|EDS30391.1| carboxylesterase 2 [Culex quinquefasciatus]	XP_001849491	4.78329e-11	43	75.8702	305	132
isotig02583	carboxylesterase	1549	gi|170043650|ref|XP_001849491.1|carboxylesterase 2 [Culex quinquefasciatus] >gi|167867008|gb|EDS30391.1| carboxylesterase 2 [Culex quinquefasciatus]	XP_001849491	4.78329e-11	43	75.8702	305	132
isotig02584	carboxylesterase	1530	gi|170043650|ref|XP_001849491.1|carboxylesterase 2 [Culex quinquefasciatus] >gi|167867008|gb|EDS30391.1| carboxylesterase 2 [Culex quinquefasciatus]	XP_001849491	4.70551e-11	43	75.8702	305	132
isotig02585	carboxylesterase	1530	gi|170043650|ref|XP_001849491.1|carboxylesterase 2 [Culex quinquefasciatus] >gi|167867008|gb|EDS30391.1| carboxylesterase 2 [Culex quinquefasciatus]	XP_001849491	4.70551e-11	43	75.8702	305	132
isotig02586	carboxylesterase	1507	gi|170043650|ref|XP_001849491.1|carboxylesterase 2 [Culex quinquefasciatus] >gi|167867008|gb|EDS30391.1| carboxylesterase 2 [Culex quinquefasciatus]	XP_001849491	4.62573e-11	43	75.8702	305	132
isotig02587	spatzle alternatively spliced isoform	5511	gi|242024445|ref|XP_002432638.1|hypothetical protein Phum_PHUM596260 [Pediculus humanus corporis] >gi|212518108|gb|EEB19900.1| hypothetical protein Phum_PHUM596260 [Pediculus humanus corporis]	XP_002432638	6.59368e-20	52	107.457	167	88
isotig02588	spatzle alternatively spliced isoform	5515	gi|242024445|ref|XP_002432638.1|hypothetical protein Phum_PHUM596260 [Pediculus humanus corporis] >gi|212518108|gb|EEB19900.1| hypothetical protein Phum_PHUM596260 [Pediculus humanus corporis]	XP_002432638	6.59761e-20	52	107.457	167	88
isotig02589	spatzle alternatively spliced isoform	5510	gi|242024445|ref|XP_002432638.1|hypothetical protein Phum_PHUM596260 [Pediculus humanus corporis] >gi|212518108|gb|EEB19900.1| hypothetical protein Phum_PHUM596260 [Pediculus humanus corporis]	XP_002432638	6.59368e-20	52	107.457	167	88
isotig02590	spatzle alternatively spliced isoform	5487	gi|242024445|ref|XP_002432638.1|hypothetical protein Phum_PHUM596260 [Pediculus humanus corporis] >gi|212518108|gb|EEB19900.1| hypothetical protein Phum_PHUM596260 [Pediculus humanus corporis]	XP_002432638	6.56229e-20	52	107.457	167	88
isotig02591	spatzle alternatively spliced isoform	5491	gi|242024445|ref|XP_002432638.1|hypothetical protein Phum_PHUM596260 [Pediculus humanus corporis] >gi|212518108|gb|EEB19900.1| hypothetical protein Phum_PHUM596260 [Pediculus humanus corporis]	XP_002432638	6.56621e-20	52	107.457	167	88
isotig02592	spatzle alternatively spliced isoform	5486	gi|242024445|ref|XP_002432638.1|hypothetical protein Phum_PHUM596260 [Pediculus humanus corporis] >gi|212518108|gb|EEB19900.1| hypothetical protein Phum_PHUM596260 [Pediculus humanus corporis]	XP_002432638	6.56229e-20	52	107.457	167	88
isotig02593	spatzle alternatively spliced isoform	5508	gi|242024445|ref|XP_002432638.1|hypothetical protein Phum_PHUM596260 [Pediculus humanus corporis] >gi|212518108|gb|EEB19900.1| hypothetical protein Phum_PHUM596260 [Pediculus humanus corporis]	XP_002432638	6.58976e-20	52	107.457	167	88
isotig02594	spatzle alternatively spliced isoform	5512	gi|242024445|ref|XP_002432638.1|hypothetical protein Phum_PHUM596260 [Pediculus humanus corporis] >gi|212518108|gb|EEB19900.1| hypothetical protein Phum_PHUM596260 [Pediculus humanus corporis]	XP_002432638	6.59368e-20	52	107.457	167	88
isotig02595	spatzle alternatively spliced isoform	5507	gi|242024445|ref|XP_002432638.1|hypothetical protein Phum_PHUM596260 [Pediculus humanus corporis] >gi|212518108|gb|EEB19900.1| hypothetical protein Phum_PHUM596260 [Pediculus humanus corporis]	XP_002432638	6.58976e-20	52	107.457	167	88
isotig02596	spatzle alternatively spliced isoform	5484	gi|242024445|ref|XP_002432638.1|hypothetical protein Phum_PHUM596260 [Pediculus humanus corporis] >gi|212518108|gb|EEB19900.1| hypothetical protein Phum_PHUM596260 [Pediculus humanus corporis]	XP_002432638	6.55836e-20	52	107.457	167	88
isotig02597	spatzle alternatively spliced isoform	5488	gi|242024445|ref|XP_002432638.1|hypothetical protein Phum_PHUM596260 [Pediculus humanus corporis] >gi|212518108|gb|EEB19900.1| hypothetical protein Phum_PHUM596260 [Pediculus humanus corporis]	XP_002432638	6.56229e-20	52	107.457	167	88
isotig02598	spatzle alternatively spliced isoform	5483	gi|242024445|ref|XP_002432638.1|hypothetical protein Phum_PHUM596260 [Pediculus humanus corporis] >gi|212518108|gb|EEB19900.1| hypothetical protein Phum_PHUM596260 [Pediculus humanus corporis]	XP_002432638	6.55836e-20	52	107.457	167	88
isotig02599	spatzle alternatively spliced isoform	4513	gi|242024445|ref|XP_002432638.1|hypothetical protein Phum_PHUM596260 [Pediculus humanus corporis] >gi|212518108|gb|EEB19900.1| hypothetical protein Phum_PHUM596260 [Pediculus humanus corporis]	XP_002432638	5.30352e-20	52	107.457	167	88
isotig02600	spatzle alternatively spliced isoform	4517	gi|242024445|ref|XP_002432638.1|hypothetical protein Phum_PHUM596260 [Pediculus humanus corporis] >gi|212518108|gb|EEB19900.1| hypothetical protein Phum_PHUM596260 [Pediculus humanus corporis]	XP_002432638	5.31139e-20	52	107.457	167	88
isotig02601	spatzle alternatively spliced isoform	4512	gi|242024445|ref|XP_002432638.1|hypothetical protein Phum_PHUM596260 [Pediculus humanus corporis] >gi|212518108|gb|EEB19900.1| hypothetical protein Phum_PHUM596260 [Pediculus humanus corporis]	XP_002432638	5.30352e-20	52	107.457	167	88
isotig02602	spatzle alternatively spliced isoform	4489	gi|242024445|ref|XP_002432638.1|hypothetical protein Phum_PHUM596260 [Pediculus humanus corporis] >gi|212518108|gb|EEB19900.1| hypothetical protein Phum_PHUM596260 [Pediculus humanus corporis]	XP_002432638	5.27204e-20	52	107.457	167	88
isotig02603	spatzle alternatively spliced isoform	4493	gi|242024445|ref|XP_002432638.1|hypothetical protein Phum_PHUM596260 [Pediculus humanus corporis] >gi|212518108|gb|EEB19900.1| hypothetical protein Phum_PHUM596260 [Pediculus humanus corporis]	XP_002432638	5.27991e-20	52	107.457	167	88
isotig02604	spatzle alternatively spliced isoform	4488	gi|242024445|ref|XP_002432638.1|hypothetical protein Phum_PHUM596260 [Pediculus humanus corporis] >gi|212518108|gb|EEB19900.1| hypothetical protein Phum_PHUM596260 [Pediculus humanus corporis]	XP_002432638	5.27204e-20	52	107.457	167	88
isotig02605	spatzle alternatively spliced isoform	4510	gi|242024445|ref|XP_002432638.1|hypothetical protein Phum_PHUM596260 [Pediculus humanus corporis] >gi|212518108|gb|EEB19900.1| hypothetical protein Phum_PHUM596260 [Pediculus humanus corporis]	XP_002432638	5.29958e-20	52	107.457	167	88
isotig02606	spatzle alternatively spliced isoform	4514	gi|242024445|ref|XP_002432638.1|hypothetical protein Phum_PHUM596260 [Pediculus humanus corporis] >gi|212518108|gb|EEB19900.1| hypothetical protein Phum_PHUM596260 [Pediculus humanus corporis]	XP_002432638	5.30745e-20	52	107.457	167	88
isotig02607	spatzle alternatively spliced isoform	4509	gi|242024445|ref|XP_002432638.1|hypothetical protein Phum_PHUM596260 [Pediculus humanus corporis] >gi|212518108|gb|EEB19900.1| hypothetical protein Phum_PHUM596260 [Pediculus humanus corporis]	XP_002432638	5.29958e-20	52	107.457	167	88
isotig02608	spatzle alternatively spliced isoform	4487	gi|242024445|ref|XP_002432638.1|hypothetical protein Phum_PHUM596260 [Pediculus humanus corporis] >gi|212518108|gb|EEB19900.1| hypothetical protein Phum_PHUM596260 [Pediculus humanus corporis]	XP_002432638	5.27204e-20	52	107.457	167	88
isotig02609	spatzle alternatively spliced isoform	4486	gi|242024445|ref|XP_002432638.1|hypothetical protein Phum_PHUM596260 [Pediculus humanus corporis] >gi|212518108|gb|EEB19900.1| hypothetical protein Phum_PHUM596260 [Pediculus humanus corporis]	XP_002432638	5.26811e-20	52	107.457	167	88
isotig02610	spatzle alternatively spliced isoform	4490	gi|242024445|ref|XP_002432638.1|hypothetical protein Phum_PHUM596260 [Pediculus humanus corporis] >gi|212518108|gb|EEB19900.1| hypothetical protein Phum_PHUM596260 [Pediculus humanus corporis]	XP_002432638	5.27598e-20	52	107.457	167	88
isotig02611	spatzle alternatively spliced isoform	4485	gi|242024445|ref|XP_002432638.1|hypothetical protein Phum_PHUM596260 [Pediculus humanus corporis] >gi|212518108|gb|EEB19900.1| hypothetical protein Phum_PHUM596260 [Pediculus humanus corporis]	XP_002432638	5.26811e-20	52	107.457	167	88
isotig02612	spatzle alternatively spliced isoform	4463	gi|242024445|ref|XP_002432638.1|hypothetical protein Phum_PHUM596260 [Pediculus humanus corporis] >gi|212518108|gb|EEB19900.1| hypothetical protein Phum_PHUM596260 [Pediculus humanus corporis]	XP_002432638	5.24057e-20	52	107.457	167	88
isotig02613	spatzle alternatively spliced isoform	4484	gi|242024445|ref|XP_002432638.1|hypothetical protein Phum_PHUM596260 [Pediculus humanus corporis] >gi|212518108|gb|EEB19900.1| hypothetical protein Phum_PHUM596260 [Pediculus humanus corporis]	XP_002432638	5.26811e-20	52	107.457	167	88
isotig02614	spatzle alternatively spliced isoform	4460	gi|242024445|ref|XP_002432638.1|hypothetical protein Phum_PHUM596260 [Pediculus humanus corporis] >gi|212518108|gb|EEB19900.1| hypothetical protein Phum_PHUM596260 [Pediculus humanus corporis]	XP_002432638	5.23663e-20	52	107.457	167	88
isotig02617	isoform e	1135	gi|242024445|ref|XP_002432638.1|hypothetical protein Phum_PHUM596260 [Pediculus humanus corporis] >gi|212518108|gb|EEB19900.1| hypothetical protein Phum_PHUM596260 [Pediculus humanus corporis]	XP_002432638	5.55447e-21	54	108.227	148	80
isotig02618	isoform e	1111	gi|242024445|ref|XP_002432638.1|hypothetical protein Phum_PHUM596260 [Pediculus humanus corporis] >gi|212518108|gb|EEB19900.1| hypothetical protein Phum_PHUM596260 [Pediculus humanus corporis]	XP_002432638	5.40101e-21	54	108.227	148	80
isotig02650	lysosomal-associated transmembrane protein	3001	gi|242003562|ref|XP_002422774.1|lysosomal-associated transmembrane protein, putative [Pediculus humanus corporis] >gi|212505632|gb|EEB10036.1| lysosomal-associated transmembrane protein, putative [Pediculus humanus corporis]	XP_002422774	5.67992e-60	64	239.58	279	179
isotig02651	lysosomal-associated transmembrane protein	3009	gi|242003562|ref|XP_002422774.1|lysosomal-associated transmembrane protein, putative [Pediculus humanus corporis] >gi|212505632|gb|EEB10036.1| lysosomal-associated transmembrane protein, putative [Pediculus humanus corporis]	XP_002422774	5.70001e-60	64	239.58	279	179
isotig02652	lysosomal-associated transmembrane protein	2995	gi|242003562|ref|XP_002422774.1|lysosomal-associated transmembrane protein, putative [Pediculus humanus corporis] >gi|212505632|gb|EEB10036.1| lysosomal-associated transmembrane protein, putative [Pediculus humanus corporis]	XP_002422774	5.66652e-60	64	239.58	279	179
isotig02653	lysosomal-associated transmembrane protein	3001	gi|242003562|ref|XP_002422774.1|lysosomal-associated transmembrane protein, putative [Pediculus humanus corporis] >gi|212505632|gb|EEB10036.1| lysosomal-associated transmembrane protein, putative [Pediculus humanus corporis]	XP_002422774	5.67992e-60	64	239.58	279	179
isotig02654	lysosomal-associated transmembrane protein	3003	gi|242003562|ref|XP_002422774.1|lysosomal-associated transmembrane protein, putative [Pediculus humanus corporis] >gi|212505632|gb|EEB10036.1| lysosomal-associated transmembrane protein, putative [Pediculus humanus corporis]	XP_002422774	5.68662e-60	64	239.58	279	179
isotig02655	lysosomal-associated transmembrane protein	3009	gi|242003562|ref|XP_002422774.1|lysosomal-associated transmembrane protein, putative [Pediculus humanus corporis] >gi|212505632|gb|EEB10036.1| lysosomal-associated transmembrane protein, putative [Pediculus humanus corporis]	XP_002422774	5.70001e-60	64	239.58	279	179
isotig02656	lysosomal-associated transmembrane protein	2921	gi|242003562|ref|XP_002422774.1|lysosomal-associated transmembrane protein, putative [Pediculus humanus corporis] >gi|212505632|gb|EEB10036.1| lysosomal-associated transmembrane protein, putative [Pediculus humanus corporis]	XP_002422774	5.50577e-60	64	239.58	279	179
isotig02657	lysosomal-associated transmembrane protein	2929	gi|242003562|ref|XP_002422774.1|lysosomal-associated transmembrane protein, putative [Pediculus humanus corporis] >gi|212505632|gb|EEB10036.1| lysosomal-associated transmembrane protein, putative [Pediculus humanus corporis]	XP_002422774	5.51917e-60	64	239.58	279	179
isotig02658	lysosomal-associated transmembrane protein	2915	gi|242003562|ref|XP_002422774.1|lysosomal-associated transmembrane protein, putative [Pediculus humanus corporis] >gi|212505632|gb|EEB10036.1| lysosomal-associated transmembrane protein, putative [Pediculus humanus corporis]	XP_002422774	5.49237e-60	64	239.58	279	179
isotig02659	lysosomal-associated transmembrane protein	2921	gi|242003562|ref|XP_002422774.1|lysosomal-associated transmembrane protein, putative [Pediculus humanus corporis] >gi|212505632|gb|EEB10036.1| lysosomal-associated transmembrane protein, putative [Pediculus humanus corporis]	XP_002422774	5.50577e-60	64	239.58	279	179
isotig02660	lysosomal-associated transmembrane protein	2923	gi|242003562|ref|XP_002422774.1|lysosomal-associated transmembrane protein, putative [Pediculus humanus corporis] >gi|212505632|gb|EEB10036.1| lysosomal-associated transmembrane protein, putative [Pediculus humanus corporis]	XP_002422774	5.50577e-60	64	239.58	279	179
isotig02661	lysosomal-associated transmembrane protein	2929	gi|242003562|ref|XP_002422774.1|lysosomal-associated transmembrane protein, putative [Pediculus humanus corporis] >gi|212505632|gb|EEB10036.1| lysosomal-associated transmembrane protein, putative [Pediculus humanus corporis]	XP_002422774	5.51917e-60	64	239.58	279	179
isotig02662	lysosomal-associated transmembrane protein	2998	gi|242003562|ref|XP_002422774.1|lysosomal-associated transmembrane protein, putative [Pediculus humanus corporis] >gi|212505632|gb|EEB10036.1| lysosomal-associated transmembrane protein, putative [Pediculus humanus corporis]	XP_002422774	5.67322e-60	64	239.58	279	179
isotig02663	lysosomal-associated transmembrane protein	2848	gi|242003562|ref|XP_002422774.1|lysosomal-associated transmembrane protein, putative [Pediculus humanus corporis] >gi|212505632|gb|EEB10036.1| lysosomal-associated transmembrane protein, putative [Pediculus humanus corporis]	XP_002422774	5.33832e-60	64	239.58	279	179
isotig02664	lysosomal-associated transmembrane protein	2856	gi|242003562|ref|XP_002422774.1|lysosomal-associated transmembrane protein, putative [Pediculus humanus corporis] >gi|212505632|gb|EEB10036.1| lysosomal-associated transmembrane protein, putative [Pediculus humanus corporis]	XP_002422774	5.35841e-60	64	239.58	279	179
isotig02665	lysosomal-associated transmembrane protein	2842	gi|242003562|ref|XP_002422774.1|lysosomal-associated transmembrane protein, putative [Pediculus humanus corporis] >gi|212505632|gb|EEB10036.1| lysosomal-associated transmembrane protein, putative [Pediculus humanus corporis]	XP_002422774	5.32492e-60	64	239.58	279	179
isotig02666	lysosomal-associated transmembrane protein	2848	gi|242003562|ref|XP_002422774.1|lysosomal-associated transmembrane protein, putative [Pediculus humanus corporis] >gi|212505632|gb|EEB10036.1| lysosomal-associated transmembrane protein, putative [Pediculus humanus corporis]	XP_002422774	5.33832e-60	64	239.58	279	179
isotig02667	lysosomal-associated transmembrane protein	2850	gi|242003562|ref|XP_002422774.1|lysosomal-associated transmembrane protein, putative [Pediculus humanus corporis] >gi|212505632|gb|EEB10036.1| lysosomal-associated transmembrane protein, putative [Pediculus humanus corporis]	XP_002422774	5.34502e-60	64	239.58	279	179
isotig02668	lysosomal-associated transmembrane protein	2918	gi|242003562|ref|XP_002422774.1|lysosomal-associated transmembrane protein, putative [Pediculus humanus corporis] >gi|212505632|gb|EEB10036.1| lysosomal-associated transmembrane protein, putative [Pediculus humanus corporis]	XP_002422774	5.49907e-60	64	239.58	279	179
isotig02669	lysosomal-associated transmembrane protein	2856	gi|242003562|ref|XP_002422774.1|lysosomal-associated transmembrane protein, putative [Pediculus humanus corporis] >gi|212505632|gb|EEB10036.1| lysosomal-associated transmembrane protein, putative [Pediculus humanus corporis]	XP_002422774	5.35841e-60	64	239.58	279	179
isotig02670	lysosomal-associated transmembrane protein	2845	gi|242003562|ref|XP_002422774.1|lysosomal-associated transmembrane protein, putative [Pediculus humanus corporis] >gi|212505632|gb|EEB10036.1| lysosomal-associated transmembrane protein, putative [Pediculus humanus corporis]	XP_002422774	5.33162e-60	64	239.58	279	179
isotig02671	lysosomal-associated transmembrane protein	2764	gi|242003562|ref|XP_002422774.1|lysosomal-associated transmembrane protein, putative [Pediculus humanus corporis] >gi|212505632|gb|EEB10036.1| lysosomal-associated transmembrane protein, putative [Pediculus humanus corporis]	XP_002422774	5.15077e-60	64	239.58	279	179
isotig02672	lysosomal-associated transmembrane protein	2772	gi|242003562|ref|XP_002422774.1|lysosomal-associated transmembrane protein, putative [Pediculus humanus corporis] >gi|212505632|gb|EEB10036.1| lysosomal-associated transmembrane protein, putative [Pediculus humanus corporis]	XP_002422774	5.17087e-60	64	239.58	279	179
isotig02673	lysosomal-associated transmembrane protein	2684	gi|242003562|ref|XP_002422774.1|lysosomal-associated transmembrane protein, putative [Pediculus humanus corporis] >gi|212505632|gb|EEB10036.1| lysosomal-associated transmembrane protein, putative [Pediculus humanus corporis]	XP_002422774	4.97663e-60	64	239.58	279	179
isotig02674	lysosomal-associated transmembrane protein	2692	gi|242003562|ref|XP_002422774.1|lysosomal-associated transmembrane protein, putative [Pediculus humanus corporis] >gi|212505632|gb|EEB10036.1| lysosomal-associated transmembrane protein, putative [Pediculus humanus corporis]	XP_002422774	4.99002e-60	64	239.58	279	179
isotig02675	lysosomal-associated transmembrane protein	2611	gi|242003562|ref|XP_002422774.1|lysosomal-associated transmembrane protein, putative [Pediculus humanus corporis] >gi|212505632|gb|EEB10036.1| lysosomal-associated transmembrane protein, putative [Pediculus humanus corporis]	XP_002422774	4.82745e-60	64	239.58	279	179
isotig02676	lysosomal-associated transmembrane protein	2619	gi|242003562|ref|XP_002422774.1|lysosomal-associated transmembrane protein, putative [Pediculus humanus corporis] >gi|212505632|gb|EEB10036.1| lysosomal-associated transmembrane protein, putative [Pediculus humanus corporis]	XP_002422774	4.84759e-60	64	239.58	279	179
isotig02707	protein takeout	2355	gi|193673918|ref|XP_001949424.1|PREDICTED: hypothetical protein LOC100165870 [Acyrthosiphon pisum]	XP_001949424	3.08411e-34	56	153.68	235	132
isotig02708	protein takeout	2355	gi|193673918|ref|XP_001949424.1|PREDICTED: hypothetical protein LOC100165870 [Acyrthosiphon pisum]	XP_001949424	3.08411e-34	56	153.68	235	132
isotig02709	protein takeout	2237	gi|193673918|ref|XP_001949424.1|PREDICTED: hypothetical protein LOC100165870 [Acyrthosiphon pisum]	XP_001949424	2.89469e-34	56	153.68	235	132
isotig02710	protein takeout	2239	gi|193673918|ref|XP_001949424.1|PREDICTED: hypothetical protein LOC100165870 [Acyrthosiphon pisum]	XP_001949424	2.89469e-34	56	153.68	235	132
isotig02711	protein takeout	2237	gi|193673918|ref|XP_001949424.1|PREDICTED: hypothetical protein LOC100165870 [Acyrthosiphon pisum]	XP_001949424	2.89469e-34	56	153.68	235	132
isotig02712	protein takeout	2239	gi|193673918|ref|XP_001949424.1|PREDICTED: hypothetical protein LOC100165870 [Acyrthosiphon pisum]	XP_001949424	2.89469e-34	56	153.68	235	132
isotig02713	protein takeout	1743	gi|193673918|ref|XP_001949424.1|PREDICTED: hypothetical protein LOC100165870 [Acyrthosiphon pisum]	XP_001949424	2.11308e-34	56	153.68	235	132
isotig02714	protein takeout	1704	gi|193673918|ref|XP_001949424.1|PREDICTED: hypothetical protein LOC100165870 [Acyrthosiphon pisum]	XP_001949424	2.04964e-34	56	153.68	235	132
isotig02715	protein takeout	1743	gi|193673918|ref|XP_001949424.1|PREDICTED: hypothetical protein LOC100165870 [Acyrthosiphon pisum]	XP_001949424	2.11308e-34	56	153.68	235	132
isotig02716	protein takeout	1704	gi|193673918|ref|XP_001949424.1|PREDICTED: hypothetical protein LOC100165870 [Acyrthosiphon pisum]	XP_001949424	2.04964e-34	56	153.68	235	132
isotig02717	protein takeout	1376	gi|193673918|ref|XP_001949424.1|PREDICTED: hypothetical protein LOC100165870 [Acyrthosiphon pisum]	XP_001949424	1.53474e-34	56	153.68	235	132
isotig02718	protein takeout	1416	gi|193673918|ref|XP_001949424.1|PREDICTED: hypothetical protein LOC100165870 [Acyrthosiphon pisum]	XP_001949424	1.59849e-34	56	153.68	235	132
isotig02719	protein takeout	1376	gi|193673918|ref|XP_001949424.1|PREDICTED: hypothetical protein LOC100165870 [Acyrthosiphon pisum]	XP_001949424	1.53474e-34	56	153.68	235	132
isotig02720	protein takeout	1383	gi|193673918|ref|XP_001949424.1|PREDICTED: hypothetical protein LOC100165870 [Acyrthosiphon pisum]	XP_001949424	1.54455e-34	56	153.68	235	132
isotig02721	protein takeout	1416	gi|193673918|ref|XP_001949424.1|PREDICTED: hypothetical protein LOC100165870 [Acyrthosiphon pisum]	XP_001949424	1.59849e-34	56	153.68	235	132
isotig02724	protein takeout	1383	gi|193673918|ref|XP_001949424.1|PREDICTED: hypothetical protein LOC100165870 [Acyrthosiphon pisum]	XP_001949424	1.54455e-34	56	153.68	235	132
isotig02726	staufen	6659	gi|375161470|gb|AFA41503.1|stau [Laodelphax striatellus]	AFA41503	7.95255e-177	63	629.017	753	475
isotig02727	staufen	6626	gi|375161470|gb|AFA41503.1|stau [Laodelphax striatellus]	AFA41503	7.93331e-177	63	629.017	753	475
isotig02728	staufen	6515	gi|375161470|gb|AFA41503.1|stau [Laodelphax striatellus]	AFA41503	1.79593e-173	66	617.846	661	441
isotig02729	staufen	6482	gi|375161470|gb|AFA41503.1|stau [Laodelphax striatellus]	AFA41503	1.78612e-173	66	617.846	661	441
isotig02730	staufen	4753	gi|375161470|gb|AFA41503.1|stau [Laodelphax striatellus]	AFA41503	5.55047e-177	63	629.017	753	475
isotig02731	staufen	4609	gi|375161470|gb|AFA41503.1|stau [Laodelphax striatellus]	AFA41503	1.23658e-173	66	617.846	661	441
isotig02738	double-stranded rna-binding protein staufen homolog 2-like	1821	gi|375161470|gb|AFA41503.1|stau [Laodelphax striatellus]	AFA41503	1.1605e-115	62	423.705	496	312
isotig02741	double-stranded rna-binding protein staufen homolog 2-like	1677	gi|375161470|gb|AFA41503.1|stau [Laodelphax striatellus]	AFA41503	2.40716e-112	68	412.535	404	278
isotig02771	nmda receptor glutamate-binding chain	4593	gi|157128927|ref|XP_001661552.1|nmda receptor glutamate-binding chain [Aedes aegypti] >gi|108872427|gb|EAT36652.1| nmda receptor glutamate-binding chain [Aedes aegypti]	XP_001661552	4.64127e-88	86	333.569	225	195
isotig02772	nmda receptor glutamate-binding chain	2888	gi|157128927|ref|XP_001661552.1|nmda receptor glutamate-binding chain [Aedes aegypti] >gi|108872427|gb|EAT36652.1| nmda receptor glutamate-binding chain [Aedes aegypti]	XP_001661552	2.76408e-88	86	333.569	225	195
isotig02773	nmda receptor glutamate-binding chain	2889	gi|157128927|ref|XP_001661552.1|nmda receptor glutamate-binding chain [Aedes aegypti] >gi|108872427|gb|EAT36652.1| nmda receptor glutamate-binding chain [Aedes aegypti]	XP_001661552	2.76408e-88	86	333.569	225	195
isotig02774	nmda receptor glutamate-binding chain	2767	gi|157128927|ref|XP_001661552.1|nmda receptor glutamate-binding chain [Aedes aegypti] >gi|108872427|gb|EAT36652.1| nmda receptor glutamate-binding chain [Aedes aegypti]	XP_001661552	2.62434e-88	86	333.569	225	195
isotig02775	nmda receptor glutamate-binding chain	2521	gi|157128927|ref|XP_001661552.1|nmda receptor glutamate-binding chain [Aedes aegypti] >gi|108872427|gb|EAT36652.1| nmda receptor glutamate-binding chain [Aedes aegypti]	XP_001661552	2.35392e-88	86	333.569	225	195
isotig02844	conserved hypothetical protein [Pediculus humanus corporis]	8600	gi|242022482|ref|XP_002431669.1|conserved hypothetical protein [Pediculus humanus corporis] >gi|212516977|gb|EEB18931.1| conserved hypothetical protein [Pediculus humanus corporis]	XP_002431669	2.85891e-33	49	152.525	382	188
isotig02845	conserved hypothetical protein [Pediculus humanus corporis]	8600	gi|242022482|ref|XP_002431669.1|conserved hypothetical protein [Pediculus humanus corporis] >gi|212516977|gb|EEB18931.1| conserved hypothetical protein [Pediculus humanus corporis]	XP_002431669	2.85891e-33	49	152.525	382	188
isotig02846	conserved hypothetical protein [Pediculus humanus corporis]	8600	gi|242022482|ref|XP_002431669.1|conserved hypothetical protein [Pediculus humanus corporis] >gi|212516977|gb|EEB18931.1| conserved hypothetical protein [Pediculus humanus corporis]	XP_002431669	2.85891e-33	49	152.525	382	188
isotig02847	conserved hypothetical protein [Pediculus humanus corporis]	8600	gi|242022482|ref|XP_002431669.1|conserved hypothetical protein [Pediculus humanus corporis] >gi|212516977|gb|EEB18931.1| conserved hypothetical protein [Pediculus humanus corporis]	XP_002431669	2.85891e-33	49	152.525	382	188
isotig02848	conserved hypothetical protein [Pediculus humanus corporis]	8600	gi|242022482|ref|XP_002431669.1|conserved hypothetical protein [Pediculus humanus corporis] >gi|212516977|gb|EEB18931.1| conserved hypothetical protein [Pediculus humanus corporis]	XP_002431669	2.85891e-33	49	152.525	382	188
isotig02849	conserved hypothetical protein [Pediculus humanus corporis]	8600	gi|242022482|ref|XP_002431669.1|conserved hypothetical protein [Pediculus humanus corporis] >gi|212516977|gb|EEB18931.1| conserved hypothetical protein [Pediculus humanus corporis]	XP_002431669	2.85891e-33	49	152.525	382	188
isotig02850	conserved hypothetical protein [Pediculus humanus corporis]	8582	gi|242022482|ref|XP_002431669.1|conserved hypothetical protein [Pediculus humanus corporis] >gi|212516977|gb|EEB18931.1| conserved hypothetical protein [Pediculus humanus corporis]	XP_002431669	2.85258e-33	49	152.525	382	188
isotig02851	conserved hypothetical protein [Pediculus humanus corporis]	8582	gi|242022482|ref|XP_002431669.1|conserved hypothetical protein [Pediculus humanus corporis] >gi|212516977|gb|EEB18931.1| conserved hypothetical protein [Pediculus humanus corporis]	XP_002431669	2.85258e-33	49	152.525	382	188
isotig02852	conserved hypothetical protein [Pediculus humanus corporis]	8582	gi|242022482|ref|XP_002431669.1|conserved hypothetical protein [Pediculus humanus corporis] >gi|212516977|gb|EEB18931.1| conserved hypothetical protein [Pediculus humanus corporis]	XP_002431669	2.85258e-33	49	152.525	382	188
isotig02853	conserved hypothetical protein [Pediculus humanus corporis]	8600	gi|242022482|ref|XP_002431669.1|conserved hypothetical protein [Pediculus humanus corporis] >gi|212516977|gb|EEB18931.1| conserved hypothetical protein [Pediculus humanus corporis]	XP_002431669	2.85891e-33	49	152.525	382	188
isotig02854	conserved hypothetical protein [Pediculus humanus corporis]	8582	gi|242022482|ref|XP_002431669.1|conserved hypothetical protein [Pediculus humanus corporis] >gi|212516977|gb|EEB18931.1| conserved hypothetical protein [Pediculus humanus corporis]	XP_002431669	2.85258e-33	49	152.525	382	188
isotig02855	conserved hypothetical protein [Pediculus humanus corporis]	8600	gi|242022482|ref|XP_002431669.1|conserved hypothetical protein [Pediculus humanus corporis] >gi|212516977|gb|EEB18931.1| conserved hypothetical protein [Pediculus humanus corporis]	XP_002431669	2.85891e-33	49	152.525	382	188
isotig02856	conserved hypothetical protein [Pediculus humanus corporis]	8606	gi|242022482|ref|XP_002431669.1|conserved hypothetical protein [Pediculus humanus corporis] >gi|212516977|gb|EEB18931.1| conserved hypothetical protein [Pediculus humanus corporis]	XP_002431669	2.86102e-33	49	152.525	382	188
isotig02857	conserved hypothetical protein [Pediculus humanus corporis]	8606	gi|242022482|ref|XP_002431669.1|conserved hypothetical protein [Pediculus humanus corporis] >gi|212516977|gb|EEB18931.1| conserved hypothetical protein [Pediculus humanus corporis]	XP_002431669	2.86102e-33	49	152.525	382	188
isotig02858	conserved hypothetical protein [Pediculus humanus corporis]	8582	gi|242022482|ref|XP_002431669.1|conserved hypothetical protein [Pediculus humanus corporis] >gi|212516977|gb|EEB18931.1| conserved hypothetical protein [Pediculus humanus corporis]	XP_002431669	2.85258e-33	49	152.525	382	188
isotig02859	conserved hypothetical protein [Pediculus humanus corporis]	8582	gi|242022482|ref|XP_002431669.1|conserved hypothetical protein [Pediculus humanus corporis] >gi|212516977|gb|EEB18931.1| conserved hypothetical protein [Pediculus humanus corporis]	XP_002431669	2.85258e-33	49	152.525	382	188
isotig02860	conserved hypothetical protein [Pediculus humanus corporis]	8605	gi|242022482|ref|XP_002431669.1|conserved hypothetical protein [Pediculus humanus corporis] >gi|212516977|gb|EEB18931.1| conserved hypothetical protein [Pediculus humanus corporis]	XP_002431669	2.85997e-33	49	152.525	382	188
isotig02861	conserved hypothetical protein [Pediculus humanus corporis]	8605	gi|242022482|ref|XP_002431669.1|conserved hypothetical protein [Pediculus humanus corporis] >gi|212516977|gb|EEB18931.1| conserved hypothetical protein [Pediculus humanus corporis]	XP_002431669	2.85997e-33	49	152.525	382	188
isotig02862	conserved hypothetical protein [Pediculus humanus corporis]	8582	gi|242022482|ref|XP_002431669.1|conserved hypothetical protein [Pediculus humanus corporis] >gi|212516977|gb|EEB18931.1| conserved hypothetical protein [Pediculus humanus corporis]	XP_002431669	2.85258e-33	49	152.525	382	188
isotig02863	conserved hypothetical protein [Pediculus humanus corporis]	8582	gi|242022482|ref|XP_002431669.1|conserved hypothetical protein [Pediculus humanus corporis] >gi|212516977|gb|EEB18931.1| conserved hypothetical protein [Pediculus humanus corporis]	XP_002431669	2.85258e-33	49	152.525	382	188
isotig02864	conserved hypothetical protein [Pediculus humanus corporis]	8606	gi|242022482|ref|XP_002431669.1|conserved hypothetical protein [Pediculus humanus corporis] >gi|212516977|gb|EEB18931.1| conserved hypothetical protein [Pediculus humanus corporis]	XP_002431669	2.86102e-33	49	152.525	382	188
isotig02865	conserved hypothetical protein [Pediculus humanus corporis]	8588	gi|242022482|ref|XP_002431669.1|conserved hypothetical protein [Pediculus humanus corporis] >gi|212516977|gb|EEB18931.1| conserved hypothetical protein [Pediculus humanus corporis]	XP_002431669	2.85469e-33	49	152.525	382	188
isotig02866	conserved hypothetical protein [Pediculus humanus corporis]	8588	gi|242022482|ref|XP_002431669.1|conserved hypothetical protein [Pediculus humanus corporis] >gi|212516977|gb|EEB18931.1| conserved hypothetical protein [Pediculus humanus corporis]	XP_002431669	2.85469e-33	49	152.525	382	188
isotig02867	conserved hypothetical protein [Pediculus humanus corporis]	8606	gi|242022482|ref|XP_002431669.1|conserved hypothetical protein [Pediculus humanus corporis] >gi|212516977|gb|EEB18931.1| conserved hypothetical protein [Pediculus humanus corporis]	XP_002431669	2.86102e-33	49	152.525	382	188
isotig02868	conserved hypothetical protein [Pediculus humanus corporis]	8605	gi|242022482|ref|XP_002431669.1|conserved hypothetical protein [Pediculus humanus corporis] >gi|212516977|gb|EEB18931.1| conserved hypothetical protein [Pediculus humanus corporis]	XP_002431669	2.85997e-33	49	152.525	382	188
isotig02869	conserved hypothetical protein [Pediculus humanus corporis]	8605	gi|242022482|ref|XP_002431669.1|conserved hypothetical protein [Pediculus humanus corporis] >gi|212516977|gb|EEB18931.1| conserved hypothetical protein [Pediculus humanus corporis]	XP_002431669	2.85997e-33	49	152.525	382	188
isotig02870	conserved hypothetical protein [Pediculus humanus corporis]	8605	gi|242022482|ref|XP_002431669.1|conserved hypothetical protein [Pediculus humanus corporis] >gi|212516977|gb|EEB18931.1| conserved hypothetical protein [Pediculus humanus corporis]	XP_002431669	2.85997e-33	49	152.525	382	188
isotig02871	conserved hypothetical protein [Pediculus humanus corporis]	8587	gi|242022482|ref|XP_002431669.1|conserved hypothetical protein [Pediculus humanus corporis] >gi|212516977|gb|EEB18931.1| conserved hypothetical protein [Pediculus humanus corporis]	XP_002431669	2.85363e-33	49	152.525	382	188
isotig02872	conserved hypothetical protein [Pediculus humanus corporis]	8587	gi|242022482|ref|XP_002431669.1|conserved hypothetical protein [Pediculus humanus corporis] >gi|212516977|gb|EEB18931.1| conserved hypothetical protein [Pediculus humanus corporis]	XP_002431669	2.85363e-33	49	152.525	382	188
isotig02873	conserved hypothetical protein [Pediculus humanus corporis]	8605	gi|242022482|ref|XP_002431669.1|conserved hypothetical protein [Pediculus humanus corporis] >gi|212516977|gb|EEB18931.1| conserved hypothetical protein [Pediculus humanus corporis]	XP_002431669	2.85997e-33	49	152.525	382	188
isotig02874	conserved hypothetical protein [Pediculus humanus corporis]	8588	gi|242022482|ref|XP_002431669.1|conserved hypothetical protein [Pediculus humanus corporis] >gi|212516977|gb|EEB18931.1| conserved hypothetical protein [Pediculus humanus corporis]	XP_002431669	2.85469e-33	49	152.525	382	188
isotig02875	conserved hypothetical protein [Pediculus humanus corporis]	8588	gi|242022482|ref|XP_002431669.1|conserved hypothetical protein [Pediculus humanus corporis] >gi|212516977|gb|EEB18931.1| conserved hypothetical protein [Pediculus humanus corporis]	XP_002431669	2.85469e-33	49	152.525	382	188
isotig02876	conserved hypothetical protein [Pediculus humanus corporis]	8587	gi|242022482|ref|XP_002431669.1|conserved hypothetical protein [Pediculus humanus corporis] >gi|212516977|gb|EEB18931.1| conserved hypothetical protein [Pediculus humanus corporis]	XP_002431669	2.85363e-33	49	152.525	382	188
isotig02877	conserved hypothetical protein [Pediculus humanus corporis]	8605	gi|242022482|ref|XP_002431669.1|conserved hypothetical protein [Pediculus humanus corporis] >gi|212516977|gb|EEB18931.1| conserved hypothetical protein [Pediculus humanus corporis]	XP_002431669	2.85997e-33	49	152.525	382	188
isotig02878	conserved hypothetical protein [Pediculus humanus corporis]	8605	gi|242022482|ref|XP_002431669.1|conserved hypothetical protein [Pediculus humanus corporis] >gi|212516977|gb|EEB18931.1| conserved hypothetical protein [Pediculus humanus corporis]	XP_002431669	2.85997e-33	49	152.525	382	188
isotig02879	conserved hypothetical protein [Pediculus humanus corporis]	8587	gi|242022482|ref|XP_002431669.1|conserved hypothetical protein [Pediculus humanus corporis] >gi|212516977|gb|EEB18931.1| conserved hypothetical protein [Pediculus humanus corporis]	XP_002431669	2.85363e-33	49	152.525	382	188
isotig02880	conserved hypothetical protein [Pediculus humanus corporis]	8611	gi|242022482|ref|XP_002431669.1|conserved hypothetical protein [Pediculus humanus corporis] >gi|212516977|gb|EEB18931.1| conserved hypothetical protein [Pediculus humanus corporis]	XP_002431669	2.86208e-33	49	152.525	382	188
isotig02881	conserved hypothetical protein [Pediculus humanus corporis]	8611	gi|242022482|ref|XP_002431669.1|conserved hypothetical protein [Pediculus humanus corporis] >gi|212516977|gb|EEB18931.1| conserved hypothetical protein [Pediculus humanus corporis]	XP_002431669	2.86208e-33	49	152.525	382	188
isotig02882	conserved hypothetical protein [Pediculus humanus corporis]	8587	gi|242022482|ref|XP_002431669.1|conserved hypothetical protein [Pediculus humanus corporis] >gi|212516977|gb|EEB18931.1| conserved hypothetical protein [Pediculus humanus corporis]	XP_002431669	2.85363e-33	49	152.525	382	188
isotig02883	conserved hypothetical protein [Pediculus humanus corporis]	8587	gi|242022482|ref|XP_002431669.1|conserved hypothetical protein [Pediculus humanus corporis] >gi|212516977|gb|EEB18931.1| conserved hypothetical protein [Pediculus humanus corporis]	XP_002431669	2.85363e-33	49	152.525	382	188
isotig02884	conserved hypothetical protein [Pediculus humanus corporis]	8587	gi|242022482|ref|XP_002431669.1|conserved hypothetical protein [Pediculus humanus corporis] >gi|212516977|gb|EEB18931.1| conserved hypothetical protein [Pediculus humanus corporis]	XP_002431669	2.85363e-33	49	152.525	382	188
isotig02885	conserved hypothetical protein [Pediculus humanus corporis]	8587	gi|242022482|ref|XP_002431669.1|conserved hypothetical protein [Pediculus humanus corporis] >gi|212516977|gb|EEB18931.1| conserved hypothetical protein [Pediculus humanus corporis]	XP_002431669	2.85363e-33	49	152.525	382	188
isotig02886	conserved hypothetical protein [Pediculus humanus corporis]	8593	gi|242022482|ref|XP_002431669.1|conserved hypothetical protein [Pediculus humanus corporis] >gi|212516977|gb|EEB18931.1| conserved hypothetical protein [Pediculus humanus corporis]	XP_002431669	2.85574e-33	49	152.525	382	188
isotig02887	conserved hypothetical protein [Pediculus humanus corporis]	8611	gi|242022482|ref|XP_002431669.1|conserved hypothetical protein [Pediculus humanus corporis] >gi|212516977|gb|EEB18931.1| conserved hypothetical protein [Pediculus humanus corporis]	XP_002431669	2.86208e-33	49	152.525	382	188
isotig02888	conserved hypothetical protein [Pediculus humanus corporis]	8611	gi|242022482|ref|XP_002431669.1|conserved hypothetical protein [Pediculus humanus corporis] >gi|212516977|gb|EEB18931.1| conserved hypothetical protein [Pediculus humanus corporis]	XP_002431669	2.86208e-33	49	152.525	382	188
isotig02889	conserved hypothetical protein [Pediculus humanus corporis]	8593	gi|242022482|ref|XP_002431669.1|conserved hypothetical protein [Pediculus humanus corporis] >gi|212516977|gb|EEB18931.1| conserved hypothetical protein [Pediculus humanus corporis]	XP_002431669	2.85574e-33	49	152.525	382	188
isotig02890	conserved hypothetical protein [Pediculus humanus corporis]	8593	gi|242022482|ref|XP_002431669.1|conserved hypothetical protein [Pediculus humanus corporis] >gi|212516977|gb|EEB18931.1| conserved hypothetical protein [Pediculus humanus corporis]	XP_002431669	2.85574e-33	49	152.525	382	188
isotig02891	conserved hypothetical protein [Pediculus humanus corporis]	8593	gi|242022482|ref|XP_002431669.1|conserved hypothetical protein [Pediculus humanus corporis] >gi|212516977|gb|EEB18931.1| conserved hypothetical protein [Pediculus humanus corporis]	XP_002431669	2.85574e-33	49	152.525	382	188
isotig02892	conserved hypothetical protein [Pediculus humanus corporis]	5443	gi|242022482|ref|XP_002431669.1|conserved hypothetical protein [Pediculus humanus corporis] >gi|212516977|gb|EEB18931.1| conserved hypothetical protein [Pediculus humanus corporis]	XP_002431669	1.76285e-33	49	152.525	382	188
isotig02893	conserved hypothetical protein [Pediculus humanus corporis]	5425	gi|242022482|ref|XP_002431669.1|conserved hypothetical protein [Pediculus humanus corporis] >gi|212516977|gb|EEB18931.1| conserved hypothetical protein [Pediculus humanus corporis]	XP_002431669	1.75647e-33	49	152.525	382	188
isotig02894	conserved hypothetical protein [Pediculus humanus corporis]	5443	gi|242022482|ref|XP_002431669.1|conserved hypothetical protein [Pediculus humanus corporis] >gi|212516977|gb|EEB18931.1| conserved hypothetical protein [Pediculus humanus corporis]	XP_002431669	1.76285e-33	49	152.525	382	188
isotig02895	conserved hypothetical protein [Pediculus humanus corporis]	5425	gi|242022482|ref|XP_002431669.1|conserved hypothetical protein [Pediculus humanus corporis] >gi|212516977|gb|EEB18931.1| conserved hypothetical protein [Pediculus humanus corporis]	XP_002431669	1.75647e-33	49	152.525	382	188
isotig02896	serine hydroxymethyltransferase	2197	gi|389608717|dbj|BAM17968.1|glycine hydroxylmethyltransferase [Papilio xuthus]	BAM17968	2.66273e-125	89	456.062	278	250
isotig02897	serine hydroxymethyltransferase	2197	gi|389608717|dbj|BAM17968.1|glycine hydroxylmethyltransferase [Papilio xuthus]	BAM17968	2.66273e-125	89	456.062	278	250
isotig02898	serine hydroxymethyltransferase	2197	gi|389608717|dbj|BAM17968.1|glycine hydroxylmethyltransferase [Papilio xuthus]	BAM17968	2.66273e-125	89	456.062	278	250
isotig02899	serine hydroxymethyltransferase	2189	gi|389608717|dbj|BAM17968.1|glycine hydroxylmethyltransferase [Papilio xuthus]	BAM17968	2.65358e-125	89	456.062	278	250
isotig02900	serine hydroxymethyltransferase	2197	gi|389608717|dbj|BAM17968.1|glycine hydroxylmethyltransferase [Papilio xuthus]	BAM17968	2.66273e-125	89	456.062	278	250
isotig02901	serine hydroxymethyltransferase	2195	gi|312383428|gb|EFR28521.1|hypothetical protein AND_03451 [Anopheles darlingi]	EFR28521	0	84	711.835	486	410
isotig02902	serine hydroxymethyltransferase	2195	gi|312383428|gb|EFR28521.1|hypothetical protein AND_03451 [Anopheles darlingi]	EFR28521	0	84	711.835	486	410
isotig02903	serine hydroxymethyltransferase	2195	gi|312383428|gb|EFR28521.1|hypothetical protein AND_03451 [Anopheles darlingi]	EFR28521	0	84	711.835	486	410
isotig02904	serine hydroxymethyltransferase	2187	gi|312383428|gb|EFR28521.1|hypothetical protein AND_03451 [Anopheles darlingi]	EFR28521	0	84	711.835	486	410
isotig02905	serine hydroxymethyltransferase	2195	gi|312383428|gb|EFR28521.1|hypothetical protein AND_03451 [Anopheles darlingi]	EFR28521	0	84	711.835	486	410
isotig02906	serine hydroxymethyltransferase	2201	gi|389608717|dbj|BAM17968.1|glycine hydroxylmethyltransferase [Papilio xuthus]	BAM17968	2.67188e-125	89	456.062	278	250
isotig02907	serine hydroxymethyltransferase	2165	gi|389608717|dbj|BAM17968.1|glycine hydroxylmethyltransferase [Papilio xuthus]	BAM17968	2.61698e-125	89	456.062	278	250
isotig02908	serine hydroxymethyltransferase	2120	gi|389608717|dbj|BAM17968.1|glycine hydroxylmethyltransferase [Papilio xuthus]	BAM17968	2.54835e-125	89	456.062	278	250
isotig02909	serine hydroxymethyltransferase	2120	gi|389608717|dbj|BAM17968.1|glycine hydroxylmethyltransferase [Papilio xuthus]	BAM17968	2.54835e-125	89	456.062	278	250
isotig02910	serine hydroxymethyltransferase	2199	gi|312383428|gb|EFR28521.1|hypothetical protein AND_03451 [Anopheles darlingi]	EFR28521	0	84	711.835	486	410
isotig02911	serine hydroxymethyltransferase	2120	gi|389608717|dbj|BAM17968.1|glycine hydroxylmethyltransferase [Papilio xuthus]	BAM17968	2.54835e-125	89	456.062	278	250
isotig02912	serine hydroxymethyltransferase	2112	gi|389608717|dbj|BAM17968.1|glycine hydroxylmethyltransferase [Papilio xuthus]	BAM17968	2.53463e-125	89	456.062	278	250
isotig02913	serine hydroxymethyltransferase	2163	gi|312383428|gb|EFR28521.1|hypothetical protein AND_03451 [Anopheles darlingi]	EFR28521	0	84	711.835	486	410
isotig02914	serine hydroxymethyltransferase	2120	gi|389608717|dbj|BAM17968.1|glycine hydroxylmethyltransferase [Papilio xuthus]	BAM17968	2.54835e-125	89	456.062	278	250
isotig02915	serine hydroxymethyltransferase	2118	gi|347965063|ref|XP_318298.5|AGAP001065-PA [Anopheles gambiae str. PEST] >gi|347965065|ref|XP_003437197.1| AGAP001065-PB [Anopheles gambiae str. PEST] >gi|347965067|ref|XP_003437198.1| AGAP001065-PC [Anopheles gambiae str. PEST] >gi|347965069|ref|XP_003437199.1| AGAP001065-PD [Anopheles gambiae str. PEST] >gi|347965071|ref|XP_003437200.1| AGAP001065-PE [Anopheles gambiae str. PEST] >gi|347965073|…	XP_318298	0	86	709.523	461	398
isotig02916	serine hydroxymethyltransferase	2118	gi|347965063|ref|XP_318298.5|AGAP001065-PA [Anopheles gambiae str. PEST] >gi|347965065|ref|XP_003437197.1| AGAP001065-PB [Anopheles gambiae str. PEST] >gi|347965067|ref|XP_003437198.1| AGAP001065-PC [Anopheles gambiae str. PEST] >gi|347965069|ref|XP_003437199.1| AGAP001065-PD [Anopheles gambiae str. PEST] >gi|347965071|ref|XP_003437200.1| AGAP001065-PE [Anopheles gambiae str. PEST] >gi|347965073|…	XP_318298	0	86	709.523	461	398
isotig02917	serine hydroxymethyltransferase	2118	gi|347965063|ref|XP_318298.5|AGAP001065-PA [Anopheles gambiae str. PEST] >gi|347965065|ref|XP_003437197.1| AGAP001065-PB [Anopheles gambiae str. PEST] >gi|347965067|ref|XP_003437198.1| AGAP001065-PC [Anopheles gambiae str. PEST] >gi|347965069|ref|XP_003437199.1| AGAP001065-PD [Anopheles gambiae str. PEST] >gi|347965071|ref|XP_003437200.1| AGAP001065-PE [Anopheles gambiae str. PEST] >gi|347965073|…	XP_318298	0	86	709.523	461	398
isotig02918	serine hydroxymethyltransferase	2110	gi|347965063|ref|XP_318298.5|AGAP001065-PA [Anopheles gambiae str. PEST] >gi|347965065|ref|XP_003437197.1| AGAP001065-PB [Anopheles gambiae str. PEST] >gi|347965067|ref|XP_003437198.1| AGAP001065-PC [Anopheles gambiae str. PEST] >gi|347965069|ref|XP_003437199.1| AGAP001065-PD [Anopheles gambiae str. PEST] >gi|347965071|ref|XP_003437200.1| AGAP001065-PE [Anopheles gambiae str. PEST] >gi|347965073|…	XP_318298	0	86	709.523	461	398
isotig02919	serine hydroxymethyltransferase	2118	gi|347965063|ref|XP_318298.5|AGAP001065-PA [Anopheles gambiae str. PEST] >gi|347965065|ref|XP_003437197.1| AGAP001065-PB [Anopheles gambiae str. PEST] >gi|347965067|ref|XP_003437198.1| AGAP001065-PC [Anopheles gambiae str. PEST] >gi|347965069|ref|XP_003437199.1| AGAP001065-PD [Anopheles gambiae str. PEST] >gi|347965071|ref|XP_003437200.1| AGAP001065-PE [Anopheles gambiae str. PEST] >gi|347965073|…	XP_318298	0	86	709.523	461	398
isotig02920	serine hydroxymethyltransferase	2082	gi|389608717|dbj|BAM17968.1|glycine hydroxylmethyltransferase [Papilio xuthus]	BAM17968	2.49942e-125	89	456.062	278	250
isotig02921	serine hydroxymethyltransferase	2124	gi|389608717|dbj|BAM17968.1|glycine hydroxylmethyltransferase [Papilio xuthus]	BAM17968	2.55293e-125	89	456.062	278	250
isotig02922	serine hydroxymethyltransferase	2088	gi|389608717|dbj|BAM17968.1|glycine hydroxylmethyltransferase [Papilio xuthus]	BAM17968	2.50859e-125	89	456.062	278	250
isotig02923	serine hydroxymethyltransferase	2080	gi|312383428|gb|EFR28521.1|hypothetical protein AND_03451 [Anopheles darlingi]	EFR28521	0	84	711.835	486	410
isotig02924	serine hydroxymethyltransferase	2122	gi|347965063|ref|XP_318298.5|AGAP001065-PA [Anopheles gambiae str. PEST] >gi|347965065|ref|XP_003437197.1| AGAP001065-PB [Anopheles gambiae str. PEST] >gi|347965067|ref|XP_003437198.1| AGAP001065-PC [Anopheles gambiae str. PEST] >gi|347965069|ref|XP_003437199.1| AGAP001065-PD [Anopheles gambiae str. PEST] >gi|347965071|ref|XP_003437200.1| AGAP001065-PE [Anopheles gambiae str. PEST] >gi|347965073|…	XP_318298	0	86	709.523	461	398
isotig02925	serine hydroxymethyltransferase	2086	gi|347965063|ref|XP_318298.5|AGAP001065-PA [Anopheles gambiae str. PEST] >gi|347965065|ref|XP_003437197.1| AGAP001065-PB [Anopheles gambiae str. PEST] >gi|347965067|ref|XP_003437198.1| AGAP001065-PC [Anopheles gambiae str. PEST] >gi|347965069|ref|XP_003437199.1| AGAP001065-PD [Anopheles gambiae str. PEST] >gi|347965071|ref|XP_003437200.1| AGAP001065-PE [Anopheles gambiae str. PEST] >gi|347965073|…	XP_318298	0	86	709.523	461	398
isotig02926	serine hydroxymethyltransferase	1976	gi|389608717|dbj|BAM17968.1|glycine hydroxylmethyltransferase [Papilio xuthus]	BAM17968	2.3389e-125	89	456.062	278	250
isotig02927	serine hydroxymethyltransferase	2005	gi|389608717|dbj|BAM17968.1|glycine hydroxylmethyltransferase [Papilio xuthus]	BAM17968	2.38018e-125	89	456.062	278	250
isotig02928	serine hydroxymethyltransferase	1976	gi|389608717|dbj|BAM17968.1|glycine hydroxylmethyltransferase [Papilio xuthus]	BAM17968	2.3389e-125	89	456.062	278	250
isotig02929	serine hydroxymethyltransferase	1976	gi|389608717|dbj|BAM17968.1|glycine hydroxylmethyltransferase [Papilio xuthus]	BAM17968	2.3389e-125	89	456.062	278	250
isotig02930	serine hydroxymethyltransferase	1968	gi|389608717|dbj|BAM17968.1|glycine hydroxylmethyltransferase [Papilio xuthus]	BAM17968	2.32514e-125	89	456.062	278	250
isotig02931	serine hydroxymethyltransferase	1976	gi|389608717|dbj|BAM17968.1|glycine hydroxylmethyltransferase [Papilio xuthus]	BAM17968	2.3389e-125	89	456.062	278	250
isotig02932	serine hydroxymethyltransferase	1974	gi|312383428|gb|EFR28521.1|hypothetical protein AND_03451 [Anopheles darlingi]	EFR28521	0	85	709.909	475	404
isotig02933	serine hydroxymethyltransferase	2003	gi|347965063|ref|XP_318298.5|AGAP001065-PA [Anopheles gambiae str. PEST] >gi|347965065|ref|XP_003437197.1| AGAP001065-PB [Anopheles gambiae str. PEST] >gi|347965067|ref|XP_003437198.1| AGAP001065-PC [Anopheles gambiae str. PEST] >gi|347965069|ref|XP_003437199.1| AGAP001065-PD [Anopheles gambiae str. PEST] >gi|347965071|ref|XP_003437200.1| AGAP001065-PE [Anopheles gambiae str. PEST] >gi|347965073|…	XP_318298	0	86	709.523	461	398
isotig02934	serine hydroxymethyltransferase	1974	gi|312383428|gb|EFR28521.1|hypothetical protein AND_03451 [Anopheles darlingi]	EFR28521	0	85	709.909	475	404
isotig02935	serine hydroxymethyltransferase	1974	gi|312383428|gb|EFR28521.1|hypothetical protein AND_03451 [Anopheles darlingi]	EFR28521	0	85	709.909	475	404
isotig02936	serine hydroxymethyltransferase	1966	gi|312383428|gb|EFR28521.1|hypothetical protein AND_03451 [Anopheles darlingi]	EFR28521	0	85	709.909	475	404
isotig02937	serine hydroxymethyltransferase	1974	gi|312383428|gb|EFR28521.1|hypothetical protein AND_03451 [Anopheles darlingi]	EFR28521	0	85	709.909	475	404
isotig02938	serine hydroxymethyltransferase	1980	gi|389608717|dbj|BAM17968.1|glycine hydroxylmethyltransferase [Papilio xuthus]	BAM17968	2.34349e-125	89	456.062	278	250
isotig02939	serine hydroxymethyltransferase	1944	gi|389608717|dbj|BAM17968.1|glycine hydroxylmethyltransferase [Papilio xuthus]	BAM17968	2.28846e-125	89	456.062	278	250
isotig02940	serine hydroxymethyltransferase	1978	gi|312383428|gb|EFR28521.1|hypothetical protein AND_03451 [Anopheles darlingi]	EFR28521	0	85	709.909	475	404
isotig02941	serine hydroxymethyltransferase	1942	gi|312383428|gb|EFR28521.1|hypothetical protein AND_03451 [Anopheles darlingi]	EFR28521	0	85	709.909	475	404
isotig02942	serine hydroxymethyltransferase	1861	gi|389608717|dbj|BAM17968.1|glycine hydroxylmethyltransferase [Papilio xuthus]	BAM17968	2.1698e-125	89	456.062	278	250
isotig02943	serine hydroxymethyltransferase	1859	gi|312383428|gb|EFR28521.1|hypothetical protein AND_03451 [Anopheles darlingi]	EFR28521	0	85	709.909	475	404
isotig02944	adiponectin receptor 2	4592	gi|350423990|ref|XP_003493655.1|PREDICTED: LOW QUALITY PROTEIN: ADIPOR-like receptor CG5315-like [Bombus impatiens]	XP_003493655	1.37176e-148	78	534.643	374	295
isotig02945	adiponectin receptor 2	4603	gi|350423990|ref|XP_003493655.1|PREDICTED: LOW QUALITY PROTEIN: ADIPOR-like receptor CG5315-like [Bombus impatiens]	XP_003493655	1.37475e-148	78	534.643	374	295
isotig02946	adiponectin receptor 2	4591	gi|350423990|ref|XP_003493655.1|PREDICTED: LOW QUALITY PROTEIN: ADIPOR-like receptor CG5315-like [Bombus impatiens]	XP_003493655	1.37076e-148	78	534.643	374	295
isotig02947	adiponectin receptor 2	4512	gi|350423990|ref|XP_003493655.1|PREDICTED: LOW QUALITY PROTEIN: ADIPOR-like receptor CG5315-like [Bombus impatiens]	XP_003493655	1.34482e-148	78	534.643	374	295
isotig02948	adiponectin receptor 2	4554	gi|350423990|ref|XP_003493655.1|PREDICTED: LOW QUALITY PROTEIN: ADIPOR-like receptor CG5315-like [Bombus impatiens]	XP_003493655	1.35879e-148	78	534.643	374	295
isotig02949	adiponectin receptor 2	4599	gi|350423990|ref|XP_003493655.1|PREDICTED: LOW QUALITY PROTEIN: ADIPOR-like receptor CG5315-like [Bombus impatiens]	XP_003493655	1.37375e-148	78	534.643	374	295
isotig02950	adiponectin receptor 2	4519	gi|350423990|ref|XP_003493655.1|PREDICTED: LOW QUALITY PROTEIN: ADIPOR-like receptor CG5315-like [Bombus impatiens]	XP_003493655	1.34682e-148	78	534.643	374	295
isotig02951	adiponectin receptor 2	4602	gi|350423990|ref|XP_003493655.1|PREDICTED: LOW QUALITY PROTEIN: ADIPOR-like receptor CG5315-like [Bombus impatiens]	XP_003493655	1.37475e-148	78	534.643	374	295
isotig02952	adiponectin receptor 2	4523	gi|350423990|ref|XP_003493655.1|PREDICTED: LOW QUALITY PROTEIN: ADIPOR-like receptor CG5315-like [Bombus impatiens]	XP_003493655	1.34881e-148	78	534.643	374	295
isotig02953	adiponectin receptor 2	4565	gi|350423990|ref|XP_003493655.1|PREDICTED: LOW QUALITY PROTEIN: ADIPOR-like receptor CG5315-like [Bombus impatiens]	XP_003493655	1.36278e-148	78	534.643	374	295
isotig02954	adiponectin receptor 2	4511	gi|350423990|ref|XP_003493655.1|PREDICTED: LOW QUALITY PROTEIN: ADIPOR-like receptor CG5315-like [Bombus impatiens]	XP_003493655	1.34482e-148	78	534.643	374	295
isotig02955	adiponectin receptor 2	4553	gi|350423990|ref|XP_003493655.1|PREDICTED: LOW QUALITY PROTEIN: ADIPOR-like receptor CG5315-like [Bombus impatiens]	XP_003493655	1.35879e-148	78	534.643	374	295
isotig02956	adiponectin receptor 2	4598	gi|350423990|ref|XP_003493655.1|PREDICTED: LOW QUALITY PROTEIN: ADIPOR-like receptor CG5315-like [Bombus impatiens]	XP_003493655	1.37375e-148	78	534.643	374	295
isotig02957	adiponectin receptor 2	4518	gi|350423990|ref|XP_003493655.1|PREDICTED: LOW QUALITY PROTEIN: ADIPOR-like receptor CG5315-like [Bombus impatiens]	XP_003493655	1.34682e-148	78	534.643	374	295
isotig02958	adiponectin receptor 2	4474	gi|350423990|ref|XP_003493655.1|PREDICTED: LOW QUALITY PROTEIN: ADIPOR-like receptor CG5315-like [Bombus impatiens]	XP_003493655	1.33185e-148	78	534.643	374	295
isotig02959	adiponectin receptor 2	4519	gi|350423990|ref|XP_003493655.1|PREDICTED: LOW QUALITY PROTEIN: ADIPOR-like receptor CG5315-like [Bombus impatiens]	XP_003493655	1.34682e-148	78	534.643	374	295
isotig02960	adiponectin receptor 2	4561	gi|350423990|ref|XP_003493655.1|PREDICTED: LOW QUALITY PROTEIN: ADIPOR-like receptor CG5315-like [Bombus impatiens]	XP_003493655	1.36078e-148	78	534.643	374	295
isotig02961	adiponectin receptor 2	4439	gi|350423990|ref|XP_003493655.1|PREDICTED: LOW QUALITY PROTEIN: ADIPOR-like receptor CG5315-like [Bombus impatiens]	XP_003493655	1.32508e-148	78	534.643	374	295
isotig02962	adiponectin receptor 2	4481	gi|350423990|ref|XP_003493655.1|PREDICTED: LOW QUALITY PROTEIN: ADIPOR-like receptor CG5315-like [Bombus impatiens]	XP_003493655	1.33485e-148	78	534.643	374	295
isotig02963	adiponectin receptor 2	4522	gi|350423990|ref|XP_003493655.1|PREDICTED: LOW QUALITY PROTEIN: ADIPOR-like receptor CG5315-like [Bombus impatiens]	XP_003493655	1.34782e-148	78	534.643	374	295
isotig02964	adiponectin receptor 2	4564	gi|350423990|ref|XP_003493655.1|PREDICTED: LOW QUALITY PROTEIN: ADIPOR-like receptor CG5315-like [Bombus impatiens]	XP_003493655	1.36178e-148	78	534.643	374	295
isotig02965	adiponectin receptor 2	4485	gi|350423990|ref|XP_003493655.1|PREDICTED: LOW QUALITY PROTEIN: ADIPOR-like receptor CG5315-like [Bombus impatiens]	XP_003493655	1.33584e-148	78	534.643	374	295
isotig02966	adiponectin receptor 2	4473	gi|350423990|ref|XP_003493655.1|PREDICTED: LOW QUALITY PROTEIN: ADIPOR-like receptor CG5315-like [Bombus impatiens]	XP_003493655	1.33185e-148	78	534.643	374	295
isotig02967	adiponectin receptor 2	4518	gi|350423990|ref|XP_003493655.1|PREDICTED: LOW QUALITY PROTEIN: ADIPOR-like receptor CG5315-like [Bombus impatiens]	XP_003493655	1.34682e-148	78	534.643	374	295
isotig02968	adiponectin receptor 2	4560	gi|350423990|ref|XP_003493655.1|PREDICTED: LOW QUALITY PROTEIN: ADIPOR-like receptor CG5315-like [Bombus impatiens]	XP_003493655	1.36078e-148	78	534.643	374	295
isotig02969	adiponectin receptor 2	4438	gi|350423990|ref|XP_003493655.1|PREDICTED: LOW QUALITY PROTEIN: ADIPOR-like receptor CG5315-like [Bombus impatiens]	XP_003493655	1.32408e-148	78	534.643	374	295
isotig02970	adiponectin receptor 2	4480	gi|350423990|ref|XP_003493655.1|PREDICTED: LOW QUALITY PROTEIN: ADIPOR-like receptor CG5315-like [Bombus impatiens]	XP_003493655	1.33385e-148	78	534.643	374	295
isotig02971	adiponectin receptor 2	4481	gi|350423990|ref|XP_003493655.1|PREDICTED: LOW QUALITY PROTEIN: ADIPOR-like receptor CG5315-like [Bombus impatiens]	XP_003493655	1.33485e-148	78	534.643	374	295
isotig02972	adiponectin receptor 2	4401	gi|350423990|ref|XP_003493655.1|PREDICTED: LOW QUALITY PROTEIN: ADIPOR-like receptor CG5315-like [Bombus impatiens]	XP_003493655	1.31208e-148	78	534.643	374	295
isotig02973	adiponectin receptor 2	4484	gi|350423990|ref|XP_003493655.1|PREDICTED: LOW QUALITY PROTEIN: ADIPOR-like receptor CG5315-like [Bombus impatiens]	XP_003493655	1.33584e-148	78	534.643	374	295
isotig02974	adiponectin receptor 2	4480	gi|350423990|ref|XP_003493655.1|PREDICTED: LOW QUALITY PROTEIN: ADIPOR-like receptor CG5315-like [Bombus impatiens]	XP_003493655	1.33385e-148	78	534.643	374	295
isotig02975	adiponectin receptor 2	4400	gi|350423990|ref|XP_003493655.1|PREDICTED: LOW QUALITY PROTEIN: ADIPOR-like receptor CG5315-like [Bombus impatiens]	XP_003493655	1.31208e-148	78	534.643	374	295
isotig02978	hexokinase	4231	gi|223036836|gb|ACM78948.1|hexokinase [Locusta migratoria]	ACM78948	2.32473e-94	82	354.369	255	211
isotig02979	hexokinase	4227	gi|223036836|gb|ACM78948.1|hexokinase [Locusta migratoria]	ACM78948	2.32288e-94	82	354.369	255	211
isotig02980	hexokinase	4231	gi|223036836|gb|ACM78948.1|hexokinase [Locusta migratoria]	ACM78948	2.32473e-94	82	354.369	255	211
isotig02981	hexokinase	4222	gi|223036836|gb|ACM78948.1|hexokinase [Locusta migratoria]	ACM78948	2.31917e-94	82	354.369	255	211
isotig02982	hexokinase	3420	gi|223036836|gb|ACM78948.1|hexokinase [Locusta migratoria]	ACM78948	1.83715e-94	82	354.369	255	211
isotig02983	hexokinase	3416	gi|223036836|gb|ACM78948.1|hexokinase [Locusta migratoria]	ACM78948	1.83528e-94	82	354.369	255	211
isotig02984	hexokinase	3420	gi|223036836|gb|ACM78948.1|hexokinase [Locusta migratoria]	ACM78948	1.83715e-94	82	354.369	255	211
isotig02985	hexokinase	3411	gi|223036836|gb|ACM78948.1|hexokinase [Locusta migratoria]	ACM78948	1.83156e-94	82	354.369	255	211
isotig02986	hexokinase	2961	gi|223036836|gb|ACM78948.1|hexokinase [Locusta migratoria]	ACM78948	1.55797e-94	82	354.369	255	211
isotig02987	hexokinase	2957	gi|223036836|gb|ACM78948.1|hexokinase [Locusta migratoria]	ACM78948	1.5561e-94	82	354.369	255	211
isotig02988	hexokinase	2961	gi|223036836|gb|ACM78948.1|hexokinase [Locusta migratoria]	ACM78948	1.55797e-94	82	354.369	255	211
isotig02989	hexokinase	2909	gi|223036836|gb|ACM78948.1|hexokinase [Locusta migratoria]	ACM78948	1.52625e-94	82	354.369	255	211
isotig02990	hexokinase	2905	gi|223036836|gb|ACM78948.1|hexokinase [Locusta migratoria]	ACM78948	1.52252e-94	82	354.369	255	211
isotig02991	hexokinase	2909	gi|223036836|gb|ACM78948.1|hexokinase [Locusta migratoria]	ACM78948	1.52625e-94	82	354.369	255	211
isotig02992	hexokinase	2952	gi|223036836|gb|ACM78948.1|hexokinase [Locusta migratoria]	ACM78948	1.55237e-94	82	354.369	255	211
isotig02993	hexokinase	2838	gi|223036836|gb|ACM78948.1|hexokinase [Locusta migratoria]	ACM78948	1.48147e-94	82	354.369	255	211
isotig02994	hexokinase	2900	gi|223036836|gb|ACM78948.1|hexokinase [Locusta migratoria]	ACM78948	1.52065e-94	82	354.369	255	211
isotig02995	hexokinase	3012	gi|223036836|gb|ACM78948.1|hexokinase [Locusta migratoria]	ACM78948	1.94326e-92	80	347.436	257	207
isotig02996	hexokinase	2834	gi|223036836|gb|ACM78948.1|hexokinase [Locusta migratoria]	ACM78948	1.4796e-94	82	354.369	255	211
isotig02997	hexokinase	2838	gi|223036836|gb|ACM78948.1|hexokinase [Locusta migratoria]	ACM78948	1.48147e-94	82	354.369	255	211
isotig02998	hexokinase	2785	gi|223036836|gb|ACM78948.1|hexokinase [Locusta migratoria]	ACM78948	1.44788e-94	82	354.369	255	211
isotig02999	hexokinase	2781	gi|223036836|gb|ACM78948.1|hexokinase [Locusta migratoria]	ACM78948	1.44602e-94	82	354.369	255	211
isotig03000	hexokinase	2785	gi|223036836|gb|ACM78948.1|hexokinase [Locusta migratoria]	ACM78948	1.44788e-94	82	354.369	255	211
isotig03001	hexokinase	2829	gi|223036836|gb|ACM78948.1|hexokinase [Locusta migratoria]	ACM78948	1.47587e-94	82	354.369	255	211
isotig03002	hexokinase	2776	gi|223036836|gb|ACM78948.1|hexokinase [Locusta migratoria]	ACM78948	1.44228e-94	82	354.369	255	211
isotig03003	hexokinase	2201	gi|223036836|gb|ACM78948.1|hexokinase [Locusta migratoria]	ACM78948	1.3384e-92	80	347.436	257	207
isotig03004	sugar transporter	1822	gi|291461563|dbj|BAI83416.1|sugar transporter 2 [Nilaparvata lugens]	BAI83416	4.35133e-46	62	192.586	224	140
isotig03005	hexokinase	1742	gi|223036836|gb|ACM78948.1|hexokinase [Locusta migratoria]	ACM78948	9.97088e-93	80	347.436	257	207
isotig03006	hexokinase	1690	gi|223036836|gb|ACM78948.1|hexokinase [Locusta migratoria]	ACM78948	9.55639e-93	80	347.436	257	207
isotig03007	hexokinase	1619	gi|223036836|gb|ACM78948.1|hexokinase [Locusta migratoria]	ACM78948	9.07133e-93	80	347.436	257	207
isotig03008	hexokinase	1566	gi|223036836|gb|ACM78948.1|hexokinase [Locusta migratoria]	ACM78948	8.65585e-93	80	347.436	257	207
isotig03009	sugar transporter	1011	gi|291461563|dbj|BAI83416.1|sugar transporter 2 [Nilaparvata lugens]	BAI83416	8.33882e-79	62	300.056	335	210
isotig03010	gamma-interferon-inducible lysosomal thiol reductase	2709	gi|157107814|ref|XP_001649949.1|hypothetical protein AaeL_AAEL004873 [Aedes aegypti] >gi|94468898|gb|ABF18298.1| gamma-interferon inducible lysosomal thiol reductase-like protein [Aedes aegypti] >gi|108879470|gb|EAT43695.1| conserved hypothetical protein [Aedes aegypti]	XP_001649949	4.15332e-30	59	140.198	189	112
isotig03011	gamma-interferon-inducible lysosomal thiol reductase	2709	gi|157107814|ref|XP_001649949.1|hypothetical protein AaeL_AAEL004873 [Aedes aegypti] >gi|94468898|gb|ABF18298.1| gamma-interferon inducible lysosomal thiol reductase-like protein [Aedes aegypti] >gi|108879470|gb|EAT43695.1| conserved hypothetical protein [Aedes aegypti]	XP_001649949	4.15332e-30	59	140.198	189	112
isotig03012	gamma-interferon-inducible lysosomal thiol reductase	2710	gi|157107814|ref|XP_001649949.1|hypothetical protein AaeL_AAEL004873 [Aedes aegypti] >gi|94468898|gb|ABF18298.1| gamma-interferon inducible lysosomal thiol reductase-like protein [Aedes aegypti] >gi|108879470|gb|EAT43695.1| conserved hypothetical protein [Aedes aegypti]	XP_001649949	4.15332e-30	59	140.198	189	112
isotig03013	gamma-interferon-inducible lysosomal thiol reductase	2699	gi|157107814|ref|XP_001649949.1|hypothetical protein AaeL_AAEL004873 [Aedes aegypti] >gi|94468898|gb|ABF18298.1| gamma-interferon inducible lysosomal thiol reductase-like protein [Aedes aegypti] >gi|108879470|gb|EAT43695.1| conserved hypothetical protein [Aedes aegypti]	XP_001649949	4.13673e-30	59	140.198	189	112
isotig03014	gamma-interferon-inducible lysosomal thiol reductase	2707	gi|157107814|ref|XP_001649949.1|hypothetical protein AaeL_AAEL004873 [Aedes aegypti] >gi|94468898|gb|ABF18298.1| gamma-interferon inducible lysosomal thiol reductase-like protein [Aedes aegypti] >gi|108879470|gb|EAT43695.1| conserved hypothetical protein [Aedes aegypti]	XP_001649949	4.14779e-30	59	140.198	189	112
isotig03015	gamma-interferon-inducible lysosomal thiol reductase	2707	gi|157107814|ref|XP_001649949.1|hypothetical protein AaeL_AAEL004873 [Aedes aegypti] >gi|94468898|gb|ABF18298.1| gamma-interferon inducible lysosomal thiol reductase-like protein [Aedes aegypti] >gi|108879470|gb|EAT43695.1| conserved hypothetical protein [Aedes aegypti]	XP_001649949	4.14779e-30	59	140.198	189	112
isotig03016	gamma-interferon-inducible lysosomal thiol reductase	2710	gi|157107814|ref|XP_001649949.1|hypothetical protein AaeL_AAEL004873 [Aedes aegypti] >gi|94468898|gb|ABF18298.1| gamma-interferon inducible lysosomal thiol reductase-like protein [Aedes aegypti] >gi|108879470|gb|EAT43695.1| conserved hypothetical protein [Aedes aegypti]	XP_001649949	4.15332e-30	59	140.198	189	112
isotig03017	gamma-interferon-inducible lysosomal thiol reductase	2708	gi|157107814|ref|XP_001649949.1|hypothetical protein AaeL_AAEL004873 [Aedes aegypti] >gi|94468898|gb|ABF18298.1| gamma-interferon inducible lysosomal thiol reductase-like protein [Aedes aegypti] >gi|108879470|gb|EAT43695.1| conserved hypothetical protein [Aedes aegypti]	XP_001649949	4.15332e-30	59	140.198	189	112
isotig03018	gamma-interferon-inducible lysosomal thiol reductase	2697	gi|157107814|ref|XP_001649949.1|hypothetical protein AaeL_AAEL004873 [Aedes aegypti] >gi|94468898|gb|ABF18298.1| gamma-interferon inducible lysosomal thiol reductase-like protein [Aedes aegypti] >gi|108879470|gb|EAT43695.1| conserved hypothetical protein [Aedes aegypti]	XP_001649949	4.1312e-30	59	140.198	189	112
isotig03019	gamma-interferon-inducible lysosomal thiol reductase	2718	gi|157107814|ref|XP_001649949.1|hypothetical protein AaeL_AAEL004873 [Aedes aegypti] >gi|94468898|gb|ABF18298.1| gamma-interferon inducible lysosomal thiol reductase-like protein [Aedes aegypti] >gi|108879470|gb|EAT43695.1| conserved hypothetical protein [Aedes aegypti]	XP_001649949	4.16992e-30	59	140.198	189	112
isotig03020	gamma-interferon-inducible lysosomal thiol reductase	2710	gi|157107814|ref|XP_001649949.1|hypothetical protein AaeL_AAEL004873 [Aedes aegypti] >gi|94468898|gb|ABF18298.1| gamma-interferon inducible lysosomal thiol reductase-like protein [Aedes aegypti] >gi|108879470|gb|EAT43695.1| conserved hypothetical protein [Aedes aegypti]	XP_001649949	4.15332e-30	59	140.198	189	112
isotig03021	gamma-interferon-inducible lysosomal thiol reductase	2718	gi|157107814|ref|XP_001649949.1|hypothetical protein AaeL_AAEL004873 [Aedes aegypti] >gi|94468898|gb|ABF18298.1| gamma-interferon inducible lysosomal thiol reductase-like protein [Aedes aegypti] >gi|108879470|gb|EAT43695.1| conserved hypothetical protein [Aedes aegypti]	XP_001649949	4.16992e-30	59	140.198	189	112
isotig03022	gamma-interferon-inducible lysosomal thiol reductase	2711	gi|157107814|ref|XP_001649949.1|hypothetical protein AaeL_AAEL004873 [Aedes aegypti] >gi|94468898|gb|ABF18298.1| gamma-interferon inducible lysosomal thiol reductase-like protein [Aedes aegypti] >gi|108879470|gb|EAT43695.1| conserved hypothetical protein [Aedes aegypti]	XP_001649949	4.15885e-30	59	140.198	189	112
isotig03023	gamma-interferon-inducible lysosomal thiol reductase	2700	gi|157107814|ref|XP_001649949.1|hypothetical protein AaeL_AAEL004873 [Aedes aegypti] >gi|94468898|gb|ABF18298.1| gamma-interferon inducible lysosomal thiol reductase-like protein [Aedes aegypti] >gi|108879470|gb|EAT43695.1| conserved hypothetical protein [Aedes aegypti]	XP_001649949	4.13673e-30	59	140.198	189	112
isotig03024	gamma-interferon-inducible lysosomal thiol reductase	2719	gi|157107814|ref|XP_001649949.1|hypothetical protein AaeL_AAEL004873 [Aedes aegypti] >gi|94468898|gb|ABF18298.1| gamma-interferon inducible lysosomal thiol reductase-like protein [Aedes aegypti] >gi|108879470|gb|EAT43695.1| conserved hypothetical protein [Aedes aegypti]	XP_001649949	4.16992e-30	59	140.198	189	112
isotig03025	gamma-interferon-inducible lysosomal thiol reductase	2708	gi|157107814|ref|XP_001649949.1|hypothetical protein AaeL_AAEL004873 [Aedes aegypti] >gi|94468898|gb|ABF18298.1| gamma-interferon inducible lysosomal thiol reductase-like protein [Aedes aegypti] >gi|108879470|gb|EAT43695.1| conserved hypothetical protein [Aedes aegypti]	XP_001649949	4.15332e-30	59	140.198	189	112
isotig03026	gamma-interferon-inducible lysosomal thiol reductase	2716	gi|157107814|ref|XP_001649949.1|hypothetical protein AaeL_AAEL004873 [Aedes aegypti] >gi|94468898|gb|ABF18298.1| gamma-interferon inducible lysosomal thiol reductase-like protein [Aedes aegypti] >gi|108879470|gb|EAT43695.1| conserved hypothetical protein [Aedes aegypti]	XP_001649949	4.16438e-30	59	140.198	189	112
isotig03027	gamma-interferon-inducible lysosomal thiol reductase	2716	gi|157107814|ref|XP_001649949.1|hypothetical protein AaeL_AAEL004873 [Aedes aegypti] >gi|94468898|gb|ABF18298.1| gamma-interferon inducible lysosomal thiol reductase-like protein [Aedes aegypti] >gi|108879470|gb|EAT43695.1| conserved hypothetical protein [Aedes aegypti]	XP_001649949	4.16438e-30	59	140.198	189	112
isotig03028	gamma-interferon-inducible lysosomal thiol reductase	2719	gi|157107814|ref|XP_001649949.1|hypothetical protein AaeL_AAEL004873 [Aedes aegypti] >gi|94468898|gb|ABF18298.1| gamma-interferon inducible lysosomal thiol reductase-like protein [Aedes aegypti] >gi|108879470|gb|EAT43695.1| conserved hypothetical protein [Aedes aegypti]	XP_001649949	4.16992e-30	59	140.198	189	112
isotig03029	gamma-interferon-inducible lysosomal thiol reductase	2717	gi|157107814|ref|XP_001649949.1|hypothetical protein AaeL_AAEL004873 [Aedes aegypti] >gi|94468898|gb|ABF18298.1| gamma-interferon inducible lysosomal thiol reductase-like protein [Aedes aegypti] >gi|108879470|gb|EAT43695.1| conserved hypothetical protein [Aedes aegypti]	XP_001649949	4.16992e-30	59	140.198	189	112
isotig03030	gamma-interferon-inducible lysosomal thiol reductase	2706	gi|157107814|ref|XP_001649949.1|hypothetical protein AaeL_AAEL004873 [Aedes aegypti] >gi|94468898|gb|ABF18298.1| gamma-interferon inducible lysosomal thiol reductase-like protein [Aedes aegypti] >gi|108879470|gb|EAT43695.1| conserved hypothetical protein [Aedes aegypti]	XP_001649949	4.14779e-30	59	140.198	189	112
isotig03031	gamma-interferon-inducible lysosomal thiol reductase	2719	gi|157107814|ref|XP_001649949.1|hypothetical protein AaeL_AAEL004873 [Aedes aegypti] >gi|94468898|gb|ABF18298.1| gamma-interferon inducible lysosomal thiol reductase-like protein [Aedes aegypti] >gi|108879470|gb|EAT43695.1| conserved hypothetical protein [Aedes aegypti]	XP_001649949	4.16992e-30	59	140.198	189	112
isotig03032	gamma-interferon-inducible lysosomal thiol reductase	2720	gi|157107814|ref|XP_001649949.1|hypothetical protein AaeL_AAEL004873 [Aedes aegypti] >gi|94468898|gb|ABF18298.1| gamma-interferon inducible lysosomal thiol reductase-like protein [Aedes aegypti] >gi|108879470|gb|EAT43695.1| conserved hypothetical protein [Aedes aegypti]	XP_001649949	4.17545e-30	59	140.198	189	112
isotig03033	gamma-interferon-inducible lysosomal thiol reductase	2709	gi|157107814|ref|XP_001649949.1|hypothetical protein AaeL_AAEL004873 [Aedes aegypti] >gi|94468898|gb|ABF18298.1| gamma-interferon inducible lysosomal thiol reductase-like protein [Aedes aegypti] >gi|108879470|gb|EAT43695.1| conserved hypothetical protein [Aedes aegypti]	XP_001649949	4.15332e-30	59	140.198	189	112
isotig03034	gamma-interferon-inducible lysosomal thiol reductase	1575	gi|157107814|ref|XP_001649949.1|hypothetical protein AaeL_AAEL004873 [Aedes aegypti] >gi|94468898|gb|ABF18298.1| gamma-interferon inducible lysosomal thiol reductase-like protein [Aedes aegypti] >gi|108879470|gb|EAT43695.1| conserved hypothetical protein [Aedes aegypti]	XP_001649949	2.11561e-30	59	140.198	189	112
isotig03035	gamma-interferon-inducible lysosomal thiol reductase	1573	gi|157107814|ref|XP_001649949.1|hypothetical protein AaeL_AAEL004873 [Aedes aegypti] >gi|94468898|gb|ABF18298.1| gamma-interferon inducible lysosomal thiol reductase-like protein [Aedes aegypti] >gi|108879470|gb|EAT43695.1| conserved hypothetical protein [Aedes aegypti]	XP_001649949	2.11001e-30	59	140.198	189	112
isotig03036	gamma-interferon-inducible lysosomal thiol reductase	1576	gi|157107814|ref|XP_001649949.1|hypothetical protein AaeL_AAEL004873 [Aedes aegypti] >gi|94468898|gb|ABF18298.1| gamma-interferon inducible lysosomal thiol reductase-like protein [Aedes aegypti] >gi|108879470|gb|EAT43695.1| conserved hypothetical protein [Aedes aegypti]	XP_001649949	2.11561e-30	59	140.198	189	112
isotig03042	juvenile hormone-inducible	3498	gi|157105229|ref|XP_001648774.1|Juvenile hormone-inducible protein, putative [Aedes aegypti] >gi|108869059|gb|EAT33284.1| Juvenile hormone-inducible protein, putative [Aedes aegypti]	XP_001648774	2.34555e-20	41	108.227	350	144
isotig03043	juvenile hormone-inducible	3483	gi|157105229|ref|XP_001648774.1|Juvenile hormone-inducible protein, putative [Aedes aegypti] >gi|108869059|gb|EAT33284.1| Juvenile hormone-inducible protein, putative [Aedes aegypti]	XP_001648774	2.33396e-20	41	108.227	350	144
isotig03044	juvenile hormone-inducible	3482	gi|157105229|ref|XP_001648774.1|Juvenile hormone-inducible protein, putative [Aedes aegypti] >gi|108869059|gb|EAT33284.1| Juvenile hormone-inducible protein, putative [Aedes aegypti]	XP_001648774	2.33396e-20	41	108.227	350	144
isotig03045	juvenile hormone-inducible	3467	gi|157105229|ref|XP_001648774.1|Juvenile hormone-inducible protein, putative [Aedes aegypti] >gi|108869059|gb|EAT33284.1| Juvenile hormone-inducible protein, putative [Aedes aegypti]	XP_001648774	2.32237e-20	41	108.227	350	144
isotig03046	juvenile hormone-inducible	3426	gi|157105229|ref|XP_001648774.1|Juvenile hormone-inducible protein, putative [Aedes aegypti] >gi|108869059|gb|EAT33284.1| Juvenile hormone-inducible protein, putative [Aedes aegypti]	XP_001648774	2.29777e-20	41	108.227	350	144
isotig03047	juvenile hormone-inducible	3411	gi|157105229|ref|XP_001648774.1|Juvenile hormone-inducible protein, putative [Aedes aegypti] >gi|108869059|gb|EAT33284.1| Juvenile hormone-inducible protein, putative [Aedes aegypti]	XP_001648774	2.28616e-20	41	108.227	350	144
isotig03048	juvenile hormone-inducible	3147	gi|157105229|ref|XP_001648774.1|Juvenile hormone-inducible protein, putative [Aedes aegypti] >gi|108869059|gb|EAT33284.1| Juvenile hormone-inducible protein, putative [Aedes aegypti]	XP_001648774	2.0817e-20	41	108.227	350	144
isotig03049	juvenile hormone-inducible	3147	gi|157105229|ref|XP_001648774.1|Juvenile hormone-inducible protein, putative [Aedes aegypti] >gi|108869059|gb|EAT33284.1| Juvenile hormone-inducible protein, putative [Aedes aegypti]	XP_001648774	2.0817e-20	41	108.227	350	144
isotig03050	juvenile hormone-inducible	3132	gi|157105229|ref|XP_001648774.1|Juvenile hormone-inducible protein, putative [Aedes aegypti] >gi|108869059|gb|EAT33284.1| Juvenile hormone-inducible protein, putative [Aedes aegypti]	XP_001648774	2.07009e-20	41	108.227	350	144
isotig03051	juvenile hormone-inducible	3131	gi|157105229|ref|XP_001648774.1|Juvenile hormone-inducible protein, putative [Aedes aegypti] >gi|108869059|gb|EAT33284.1| Juvenile hormone-inducible protein, putative [Aedes aegypti]	XP_001648774	2.07009e-20	41	108.227	350	144
isotig03052	juvenile hormone-inducible	3132	gi|157105229|ref|XP_001648774.1|Juvenile hormone-inducible protein, putative [Aedes aegypti] >gi|108869059|gb|EAT33284.1| Juvenile hormone-inducible protein, putative [Aedes aegypti]	XP_001648774	2.07009e-20	41	108.227	350	144
isotig03053	juvenile hormone-inducible	3131	gi|157105229|ref|XP_001648774.1|Juvenile hormone-inducible protein, putative [Aedes aegypti] >gi|108869059|gb|EAT33284.1| Juvenile hormone-inducible protein, putative [Aedes aegypti]	XP_001648774	2.07009e-20	41	108.227	350	144
isotig03054	juvenile hormone-inducible	3116	gi|157105229|ref|XP_001648774.1|Juvenile hormone-inducible protein, putative [Aedes aegypti] >gi|108869059|gb|EAT33284.1| Juvenile hormone-inducible protein, putative [Aedes aegypti]	XP_001648774	2.05847e-20	41	108.227	350	144
isotig03055	juvenile hormone-inducible	3116	gi|157105229|ref|XP_001648774.1|Juvenile hormone-inducible protein, putative [Aedes aegypti] >gi|108869059|gb|EAT33284.1| Juvenile hormone-inducible protein, putative [Aedes aegypti]	XP_001648774	2.05847e-20	41	108.227	350	144
isotig03056	juvenile hormone-inducible	3075	gi|157105229|ref|XP_001648774.1|Juvenile hormone-inducible protein, putative [Aedes aegypti] >gi|108869059|gb|EAT33284.1| Juvenile hormone-inducible protein, putative [Aedes aegypti]	XP_001648774	2.02594e-20	41	108.227	350	144
isotig03057	juvenile hormone-inducible	3075	gi|157105229|ref|XP_001648774.1|Juvenile hormone-inducible protein, putative [Aedes aegypti] >gi|108869059|gb|EAT33284.1| Juvenile hormone-inducible protein, putative [Aedes aegypti]	XP_001648774	2.02594e-20	41	108.227	350	144
isotig03058	juvenile hormone-inducible	3060	gi|157105229|ref|XP_001648774.1|Juvenile hormone-inducible protein, putative [Aedes aegypti] >gi|108869059|gb|EAT33284.1| Juvenile hormone-inducible protein, putative [Aedes aegypti]	XP_001648774	2.01433e-20	41	108.227	350	144
isotig03059	juvenile hormone-inducible	3060	gi|157105229|ref|XP_001648774.1|Juvenile hormone-inducible protein, putative [Aedes aegypti] >gi|108869059|gb|EAT33284.1| Juvenile hormone-inducible protein, putative [Aedes aegypti]	XP_001648774	2.01433e-20	41	108.227	350	144
isotig03067	retrovirus-related pol polyprotein from transposon tnt 1-94	2609	gi|339241765|ref|XP_003376808.1|retrovirus-related Pol polyprotein from transposon TNT 1-94 [Trichinella spiralis] >gi|316974460|gb|EFV57947.1| retrovirus-related Pol polyprotein from transposon TNT 1-94 [Trichinella spiralis]	XP_003376808	2.96975e-09	54	70.8626	110	60
isotig03068	retrovirus-related pol polyprotein from transposon tnt 1-94	2587	gi|194912570|ref|XP_001982532.1|GG12688 [Drosophila erecta] >gi|190648208|gb|EDV45501.1| GG12688 [Drosophila erecta]	XP_001982532	5.35194e-11	51	76.6406	140	72
isotig03070	GG12688 [Drosophila erecta]	2181	gi|194912570|ref|XP_001982532.1|GG12688 [Drosophila erecta] >gi|190648208|gb|EDV45501.1| GG12688 [Drosophila erecta]	XP_001982532	4.35369e-11	51	76.6406	140	72
isotig03073	GG12688 [Drosophila erecta]	2113	gi|194912570|ref|XP_001982532.1|GG12688 [Drosophila erecta] >gi|190648208|gb|EDV45501.1| GG12688 [Drosophila erecta]	XP_001982532	4.18015e-11	51	76.6406	140	72
isotig03074	GG12688 [Drosophila erecta]	2110	gi|194912570|ref|XP_001982532.1|GG12688 [Drosophila erecta] >gi|190648208|gb|EDV45501.1| GG12688 [Drosophila erecta]	XP_001982532	4.19014e-11	51	76.6406	140	72
isotig03076	GG12688 [Drosophila erecta]	1962	gi|194912570|ref|XP_001982532.1|GG12688 [Drosophila erecta] >gi|190648208|gb|EDV45501.1| GG12688 [Drosophila erecta]	XP_001982532	3.81954e-11	51	76.6406	140	72
isotig03078	GG12688 [Drosophila erecta]	1920	gi|194912570|ref|XP_001982532.1|GG12688 [Drosophila erecta] >gi|190648208|gb|EDV45501.1| GG12688 [Drosophila erecta]	XP_001982532	3.71365e-11	51	76.6406	140	72
isotig03079	retrovirus-related pol polyprotein from transposon tnt 1-94	1475	gi|339241765|ref|XP_003376808.1|retrovirus-related Pol polyprotein from transposon TNT 1-94 [Trichinella spiralis] >gi|316974460|gb|EFV57947.1| retrovirus-related Pol polyprotein from transposon TNT 1-94 [Trichinella spiralis]	XP_003376808	1.44625e-09	54	70.8626	110	60
isotig03080	retrovirus-related pol polyprotein from transposon tnt 1-94	1364	gi|339241765|ref|XP_003376808.1|retrovirus-related Pol polyprotein from transposon TNT 1-94 [Trichinella spiralis] >gi|316974460|gb|EFV57947.1| retrovirus-related Pol polyprotein from transposon TNT 1-94 [Trichinella spiralis]	XP_003376808	1.29159e-09	54	70.8626	110	60
isotig03082	retrovirus-related pol polyprotein from transposon tnt 1-94	1021	gi|339241765|ref|XP_003376808.1|retrovirus-related Pol polyprotein from transposon TNT 1-94 [Trichinella spiralis] >gi|316974460|gb|EFV57947.1| retrovirus-related Pol polyprotein from transposon TNT 1-94 [Trichinella spiralis]	XP_003376808	8.35464e-10	54	70.8626	110	60
isotig03091	peptidoglycan recognition protein-lc isoform	3926	gi|170040548|ref|XP_001848057.1|peptidoglycan recognition protein-lc [Culex quinquefasciatus] >gi|167864167|gb|EDS27550.1| peptidoglycan recognition protein-lc [Culex quinquefasciatus]	XP_001848057	1.19493e-28	57	135.961	189	108
isotig03092	peptidoglycan recognition protein-lc isoform	3917	gi|170040548|ref|XP_001848057.1|peptidoglycan recognition protein-lc [Culex quinquefasciatus] >gi|167864167|gb|EDS27550.1| peptidoglycan recognition protein-lc [Culex quinquefasciatus]	XP_001848057	1.19182e-28	57	135.961	189	108
isotig03093	peptidoglycan recognition protein-lc isoform	3911	gi|170040548|ref|XP_001848057.1|peptidoglycan recognition protein-lc [Culex quinquefasciatus] >gi|167864167|gb|EDS27550.1| peptidoglycan recognition protein-lc [Culex quinquefasciatus]	XP_001848057	1.18975e-28	57	135.961	189	108
isotig03094	peptidoglycan recognition protein-lc isoform	3923	gi|170040548|ref|XP_001848057.1|peptidoglycan recognition protein-lc [Culex quinquefasciatus] >gi|167864167|gb|EDS27550.1| peptidoglycan recognition protein-lc [Culex quinquefasciatus]	XP_001848057	1.19389e-28	57	135.961	189	108
isotig03095	peptidoglycan recognition protein-lc isoform	3914	gi|170040548|ref|XP_001848057.1|peptidoglycan recognition protein-lc [Culex quinquefasciatus] >gi|167864167|gb|EDS27550.1| peptidoglycan recognition protein-lc [Culex quinquefasciatus]	XP_001848057	1.19079e-28	57	135.961	189	108
isotig03096	peptidoglycan recognition protein-lc isoform	3908	gi|170040548|ref|XP_001848057.1|peptidoglycan recognition protein-lc [Culex quinquefasciatus] >gi|167864167|gb|EDS27550.1| peptidoglycan recognition protein-lc [Culex quinquefasciatus]	XP_001848057	1.18872e-28	57	135.961	189	108
isotig03097	peptidoglycan recognition protein-lc isoform	3865	gi|170040548|ref|XP_001848057.1|peptidoglycan recognition protein-lc [Culex quinquefasciatus] >gi|167864167|gb|EDS27550.1| peptidoglycan recognition protein-lc [Culex quinquefasciatus]	XP_001848057	1.17706e-28	57	135.961	189	108
isotig03098	peptidoglycan recognition protein-lc isoform	3850	gi|170040548|ref|XP_001848057.1|peptidoglycan recognition protein-lc [Culex quinquefasciatus] >gi|167864167|gb|EDS27550.1| peptidoglycan recognition protein-lc [Culex quinquefasciatus]	XP_001848057	1.17187e-28	57	135.961	189	108
isotig03099	peptidoglycan recognition protein-lc isoform	3887	gi|170040548|ref|XP_001848057.1|peptidoglycan recognition protein-lc [Culex quinquefasciatus] >gi|167864167|gb|EDS27550.1| peptidoglycan recognition protein-lc [Culex quinquefasciatus]	XP_001848057	1.18537e-28	57	135.961	189	108
isotig03100	peptidoglycan recognition protein-lc isoform	3878	gi|170040548|ref|XP_001848057.1|peptidoglycan recognition protein-lc [Culex quinquefasciatus] >gi|167864167|gb|EDS27550.1| peptidoglycan recognition protein-lc [Culex quinquefasciatus]	XP_001848057	1.18225e-28	57	135.961	189	108
isotig03101	peptidoglycan recognition protein-lc isoform	3872	gi|170040548|ref|XP_001848057.1|peptidoglycan recognition protein-lc [Culex quinquefasciatus] >gi|167864167|gb|EDS27550.1| peptidoglycan recognition protein-lc [Culex quinquefasciatus]	XP_001848057	1.18018e-28	57	135.961	189	108
isotig03102	peptidoglycan recognition protein-lc isoform	3862	gi|170040548|ref|XP_001848057.1|peptidoglycan recognition protein-lc [Culex quinquefasciatus] >gi|167864167|gb|EDS27550.1| peptidoglycan recognition protein-lc [Culex quinquefasciatus]	XP_001848057	1.17602e-28	57	135.961	189	108
isotig03103	peptidoglycan recognition protein-lc isoform	3847	gi|170040548|ref|XP_001848057.1|peptidoglycan recognition protein-lc [Culex quinquefasciatus] >gi|167864167|gb|EDS27550.1| peptidoglycan recognition protein-lc [Culex quinquefasciatus]	XP_001848057	1.17083e-28	57	135.961	189	108
isotig03104	peptidoglycan recognition protein-lc isoform	3826	gi|170040548|ref|XP_001848057.1|peptidoglycan recognition protein-lc [Culex quinquefasciatus] >gi|167864167|gb|EDS27550.1| peptidoglycan recognition protein-lc [Culex quinquefasciatus]	XP_001848057	1.16357e-28	57	135.961	189	108
isotig03105	peptidoglycan recognition protein-lc isoform	3811	gi|170040548|ref|XP_001848057.1|peptidoglycan recognition protein-lc [Culex quinquefasciatus] >gi|167864167|gb|EDS27550.1| peptidoglycan recognition protein-lc [Culex quinquefasciatus]	XP_001848057	1.15838e-28	57	135.961	189	108
isotig03106	peptidoglycan recognition protein-lc isoform	1791	gi|170040548|ref|XP_001848057.1|peptidoglycan recognition protein-lc [Culex quinquefasciatus] >gi|167864167|gb|EDS27550.1| peptidoglycan recognition protein-lc [Culex quinquefasciatus]	XP_001848057	4.72803e-29	57	135.961	189	108
isotig03107	peptidoglycan recognition protein lf	1766	gi|195015067|ref|XP_001984131.1|GH15173 [Drosophila grimshawi] >gi|193897613|gb|EDV96479.1| GH15173 [Drosophila grimshawi]	XP_001984131	5.47283e-38	55	165.622	329	183
isotig03115	eukaryotic translation initiation factor 4 gamma 1	2193	gi|224060725|ref|XP_002192226.1|PREDICTED: similar to eukaryotic translation intiation factor 4GI [Taeniopygia guttata]	XP_002192226	3.34108e-27	54	130.183	281	153
isotig03116	eukaryotic translation initiation factor 4 gamma 3	2172	gi|260841383|ref|XP_002613895.1|hypothetical protein BRAFLDRAFT_277494 [Branchiostoma floridae] >gi|229299285|gb|EEN69904.1| hypothetical protein BRAFLDRAFT_277494 [Branchiostoma floridae]	XP_002613895	1.93962e-19	52	104.375	217	114
isotig03117	eukaryotic translation initiation factor 4 gamma 3	2118	gi|260841383|ref|XP_002613895.1|hypothetical protein BRAFLDRAFT_277494 [Branchiostoma floridae] >gi|229299285|gb|EEN69904.1| hypothetical protein BRAFLDRAFT_277494 [Branchiostoma floridae]	XP_002613895	1.8788e-19	52	104.375	217	114
isotig03118	eukaryotic translation initiation factor 4 gamma 3	1991	gi|260841383|ref|XP_002613895.1|hypothetical protein BRAFLDRAFT_277494 [Branchiostoma floridae] >gi|229299285|gb|EEN69904.1| hypothetical protein BRAFLDRAFT_277494 [Branchiostoma floridae]	XP_002613895	1.74441e-19	52	104.375	217	114
isotig03119	eukaryotic translation initiation factor 4 gamma 1	1820	gi|224060725|ref|XP_002192226.1|PREDICTED: similar to eukaryotic translation intiation factor 4GI [Taeniopygia guttata]	XP_002192226	2.65214e-27	54	130.183	281	153
isotig03120	eukaryotic translation initiation factor 4 gamma 1	1863	gi|224060725|ref|XP_002192226.1|PREDICTED: similar to eukaryotic translation intiation factor 4GI [Taeniopygia guttata]	XP_002192226	7.19219e-28	55	132.109	281	155
isotig03121	eukaryotic translation initiation factor 4 gamma 1	1652	gi|260841383|ref|XP_002613895.1|hypothetical protein BRAFLDRAFT_277494 [Branchiostoma floridae] >gi|229299285|gb|EEN69904.1| hypothetical protein BRAFLDRAFT_277494 [Branchiostoma floridae]	XP_002613895	1.52373e-10	60	74.3294	112	68
isotig03122	eukaryotic translation initiation factor 4 gamma 1	1598	gi|321456034|gb|EFX67152.1|hypothetical protein DAPPUDRAFT_331348 [Daphnia pulex]	EFX67152	5.00366e-11	43	75.8702	299	131
isotig03123	eukaryotic translation initiation factor 4 gamma 3	1618	gi|260841383|ref|XP_002613895.1|hypothetical protein BRAFLDRAFT_277494 [Branchiostoma floridae] >gi|229299285|gb|EEN69904.1| hypothetical protein BRAFLDRAFT_277494 [Branchiostoma floridae]	XP_002613895	1.33412e-19	52	104.375	217	114
isotig03124	eukaryotic translation initiation factor 4 gamma 1	1565	gi|321456034|gb|EFX67152.1|hypothetical protein DAPPUDRAFT_331348 [Daphnia pulex]	EFX67152	1.8472e-10	46	73.9442	229	106
isotig03125	eukaryotic translation initiation factor 4 gamma 1	1511	gi|321456034|gb|EFX67152.1|hypothetical protein DAPPUDRAFT_331348 [Daphnia pulex]	EFX67152	4.65172e-11	43	75.8702	299	131
isotig03126	eukaryotic translation initiation factor 4 gamma 1	1490	gi|224060725|ref|XP_002192226.1|PREDICTED: similar to eukaryotic translation intiation factor 4GI [Taeniopygia guttata]	XP_002192226	5.36253e-28	55	132.109	281	155
isotig03127	eukaryotic translation initiation factor 4 gamma 1	1471	gi|260841383|ref|XP_002613895.1|hypothetical protein BRAFLDRAFT_277494 [Branchiostoma floridae] >gi|229299285|gb|EEN69904.1| hypothetical protein BRAFLDRAFT_277494 [Branchiostoma floridae]	XP_002613895	1.30051e-10	60	74.3294	112	68
isotig03128	eukaryotic translation initiation factor 4 gamma 1	1384	gi|224060725|ref|XP_002192226.1|PREDICTED: similar to eukaryotic translation intiation factor 4GI [Taeniopygia guttata]	XP_002192226	5.00334e-09	41	68.9366	257	107
isotig03129	eukaryotic translation initiation factor 4 gamma 1	1276	gi|321456034|gb|EFX67152.1|hypothetical protein DAPPUDRAFT_331348 [Daphnia pulex]	EFX67152	1.3858e-10	46	73.9442	229	106
isotig03130	eukaryotic translation initiation factor 4 gamma 1	1098	gi|260841383|ref|XP_002613895.1|hypothetical protein BRAFLDRAFT_277494 [Branchiostoma floridae] >gi|229299285|gb|EEN69904.1| hypothetical protein BRAFLDRAFT_277494 [Branchiostoma floridae]	XP_002613895	8.49058e-11	60	74.3294	112	68
isotig03131	eukaryotic translation initiation factor 4 gamma 3	1119	gi|260841383|ref|XP_002613895.1|hypothetical protein BRAFLDRAFT_277494 [Branchiostoma floridae] >gi|229299285|gb|EEN69904.1| hypothetical protein BRAFLDRAFT_277494 [Branchiostoma floridae]	XP_002613895	6.90656e-24	50	117.857	287	144
isotig03134	eukaryotic translation initiation factor 4 gamma 3-like	629	gi|224060725|ref|XP_002192226.1|PREDICTED: similar to eukaryotic translation intiation factor 4GI [Taeniopygia guttata]	XP_002192226	1.62622e-06	54	58.5362	124	67
isotig03135	eukaryotic translation initiation factor 4 gamma 1	599	gi|260841383|ref|XP_002613895.1|hypothetical protein BRAFLDRAFT_277494 [Branchiostoma floridae] >gi|229299285|gb|EEN69904.1| hypothetical protein BRAFLDRAFT_277494 [Branchiostoma floridae]	XP_002613895	2.20374e-15	53	87.8113	182	98
isotig03136	y-box factor-like protein	3788	gi|149898790|gb|ABR27857.1|predicted RNA-binding protein [Triatoma infestans]	ABR27857	1.88862e-47	60	198.364	215	130
isotig03137	y-box factor-like protein	3784	gi|149898790|gb|ABR27857.1|predicted RNA-binding protein [Triatoma infestans]	ABR27857	1.88521e-47	60	198.364	215	130
isotig03138	y-box factor-like protein	3791	gi|149898790|gb|ABR27857.1|predicted RNA-binding protein [Triatoma infestans]	ABR27857	1.89032e-47	60	198.364	215	130
isotig03139	y-box factor-like protein	3787	gi|149898790|gb|ABR27857.1|predicted RNA-binding protein [Triatoma infestans]	ABR27857	1.88692e-47	60	198.364	215	130
isotig03140	y-box factor-like protein	3787	gi|149898790|gb|ABR27857.1|predicted RNA-binding protein [Triatoma infestans]	ABR27857	1.88692e-47	60	198.364	215	130
isotig03141	y-box factor-like protein	3783	gi|149898790|gb|ABR27857.1|predicted RNA-binding protein [Triatoma infestans]	ABR27857	1.88521e-47	60	198.364	215	130
isotig03142	y-box factor-like protein	3789	gi|149898790|gb|ABR27857.1|predicted RNA-binding protein [Triatoma infestans]	ABR27857	1.88862e-47	60	198.364	215	130
isotig03143	y-box factor-like protein	3789	gi|149898790|gb|ABR27857.1|predicted RNA-binding protein [Triatoma infestans]	ABR27857	1.88862e-47	60	198.364	215	130
isotig03144	y-box factor-like protein	3785	gi|149898790|gb|ABR27857.1|predicted RNA-binding protein [Triatoma infestans]	ABR27857	1.88692e-47	60	198.364	215	130
isotig03145	y-box factor-like protein	3785	gi|149898790|gb|ABR27857.1|predicted RNA-binding protein [Triatoma infestans]	ABR27857	1.88692e-47	60	198.364	215	130
isotig03146	y-box factor-like protein	3780	gi|149898790|gb|ABR27857.1|predicted RNA-binding protein [Triatoma infestans]	ABR27857	1.88351e-47	60	198.364	215	130
isotig03147	y-box factor-like protein	3783	gi|149898790|gb|ABR27857.1|predicted RNA-binding protein [Triatoma infestans]	ABR27857	1.88521e-47	60	198.364	215	130
isotig03148	y-box factor-like protein	3779	gi|149898790|gb|ABR27857.1|predicted RNA-binding protein [Triatoma infestans]	ABR27857	1.88351e-47	60	198.364	215	130
isotig03149	y-box factor-like protein	3781	gi|149898790|gb|ABR27857.1|predicted RNA-binding protein [Triatoma infestans]	ABR27857	1.88351e-47	60	198.364	215	130
isotig03150	y-box factor-like protein	3781	gi|149898790|gb|ABR27857.1|predicted RNA-binding protein [Triatoma infestans]	ABR27857	1.88351e-47	60	198.364	215	130
isotig03151	y-box factor-like protein	3426	gi|149898790|gb|ABR27857.1|predicted RNA-binding protein [Triatoma infestans]	ABR27857	1.68833e-47	60	198.364	215	130
isotig03155	isoform b	3128	gi|149898792|gb|ABR27858.1|hypothetical protein [Triatoma infestans]	ABR27858	4.43082e-39	73	170.244	123	90
isotig03156	isoform b	3128	gi|149898792|gb|ABR27858.1|hypothetical protein [Triatoma infestans]	ABR27858	4.43082e-39	73	170.244	123	90
isotig03157	isoform b	3133	gi|149898792|gb|ABR27858.1|hypothetical protein [Triatoma infestans]	ABR27858	4.4358e-39	73	170.244	123	90
isotig03158	isoform b	3136	gi|149898792|gb|ABR27858.1|hypothetical protein [Triatoma infestans]	ABR27858	4.44078e-39	73	170.244	123	90
isotig03159	isoform b	3128	gi|149898792|gb|ABR27858.1|hypothetical protein [Triatoma infestans]	ABR27858	4.43082e-39	73	170.244	123	90
isotig03174	pacifastin-related serine protease inhibitor precursor	1400	gi|312379177|gb|EFR25541.1|hypothetical protein AND_09044 [Anopheles darlingi]	EFR25541	9.88162e-29	51	134.42	199	103
isotig03175	pacifastin-related serine protease inhibitor precursor	1400	gi|312379177|gb|EFR25541.1|hypothetical protein AND_09044 [Anopheles darlingi]	EFR25541	9.88162e-29	51	134.42	199	103
isotig03176	pacifastin-related serine protease inhibitor precursor	1400	gi|312379177|gb|EFR25541.1|hypothetical protein AND_09044 [Anopheles darlingi]	EFR25541	9.88162e-29	51	134.42	199	103
isotig03177	pacifastin-related serine protease inhibitor precursor	1400	gi|312379177|gb|EFR25541.1|hypothetical protein AND_09044 [Anopheles darlingi]	EFR25541	9.88162e-29	51	134.42	199	103
isotig03178	pacifastin-related serine protease inhibitor precursor	1393	gi|312379177|gb|EFR25541.1|hypothetical protein AND_09044 [Anopheles darlingi]	EFR25541	9.78927e-29	51	134.42	199	103
isotig03179	pacifastin-related serine protease inhibitor precursor	1393	gi|312379177|gb|EFR25541.1|hypothetical protein AND_09044 [Anopheles darlingi]	EFR25541	9.78927e-29	51	134.42	199	103
isotig03180	pacifastin-related serine protease inhibitor precursor	1213	gi|312379177|gb|EFR25541.1|hypothetical protein AND_09044 [Anopheles darlingi]	EFR25541	8.04173e-29	51	134.42	199	103
isotig03181	pacifastin-related serine protease inhibitor precursor	1213	gi|312379177|gb|EFR25541.1|hypothetical protein AND_09044 [Anopheles darlingi]	EFR25541	8.04173e-29	51	134.42	199	103
isotig03182	pacifastin-related serine protease inhibitor precursor	1206	gi|312379177|gb|EFR25541.1|hypothetical protein AND_09044 [Anopheles darlingi]	EFR25541	7.97987e-29	51	134.42	199	103
isotig03183	pacifastin-related serine protease inhibitor precursor	855	gi|18496019|emb|CAD11970.1|pacifastin-related serine protease inhibitor precursor [Locusta migratoria migratorioides]	CAD11970	7.0168e-14	53	83.9593	101	54
isotig03184	pacifastin-related serine protease inhibitor precursor	855	gi|18496019|emb|CAD11970.1|pacifastin-related serine protease inhibitor precursor [Locusta migratoria migratorioides]	CAD11970	7.0168e-14	53	83.9593	101	54
isotig03185	pacifastin-related peptide precursor	886	gi|1764109|gb|AAC64661.1|pacifastin light chain precursor [Pacifastacus leniusculus]	AAC64661	1.45101e-09	53	69.707	71	38
isotig03186	pacifastin-related peptide precursor	886	gi|1764109|gb|AAC64661.1|pacifastin light chain precursor [Pacifastacus leniusculus]	AAC64661	1.45101e-09	53	69.707	71	38
isotig03187	pacifastin-related serine protease inhibitor precursor	848	gi|18496019|emb|CAD11970.1|pacifastin-related serine protease inhibitor precursor [Locusta migratoria migratorioides]	CAD11970	6.92002e-14	53	83.9593	101	54
isotig03189	pacifastin-related peptide precursor	634	gi|1764109|gb|AAC64661.1|pacifastin light chain precursor [Pacifastacus leniusculus]	AAC64661	7.14935e-10	53	69.707	71	38
isotig03190	pacifastin-related peptide precursor	634	gi|1764109|gb|AAC64661.1|pacifastin light chain precursor [Pacifastacus leniusculus]	AAC64661	7.14935e-10	53	69.707	71	38
isotig03191	pacifastin-related peptide precursor	570	gi|1764109|gb|AAC64661.1|pacifastin light chain precursor [Pacifastacus leniusculus]	AAC64661	5.36289e-10	53	69.707	71	38
isotig03193	glutamine synthetase 2 (glutamate-amonia ligase)	2232	gi|91079628|ref|XP_967731.1|PREDICTED: similar to AGAP002355-PA [Tribolium castaneum] >gi|270003374|gb|EEZ99821.1| hypothetical protein TcasGA2_TC002601 [Tribolium castaneum]	XP_967731	9.00502e-137	90	494.197	275	250
isotig03194	glutamine synthetase 2 (glutamate-amonia ligase)	2198	gi|91079628|ref|XP_967731.1|PREDICTED: similar to AGAP002355-PA [Tribolium castaneum] >gi|270003374|gb|EEZ99821.1| hypothetical protein TcasGA2_TC002601 [Tribolium castaneum]	XP_967731	9.04072e-174	88	617.076	364	321
isotig03195	glutamine synthetase 2 (glutamate-amonia ligase)	2199	gi|91079628|ref|XP_967731.1|PREDICTED: similar to AGAP002355-PA [Tribolium castaneum] >gi|270003374|gb|EEZ99821.1| hypothetical protein TcasGA2_TC002601 [Tribolium castaneum]	XP_967731	8.83826e-137	90	494.197	275	250
isotig03196	glutamine synthetase 2 (glutamate-amonia ligase)	2204	gi|91079628|ref|XP_967731.1|PREDICTED: similar to AGAP002355-PA [Tribolium castaneum] >gi|270003374|gb|EEZ99821.1| hypothetical protein TcasGA2_TC002601 [Tribolium castaneum]	XP_967731	8.86858e-137	90	494.197	275	250
isotig03197	glutamine synthetase 2 (glutamate-amonia ligase)	2207	gi|91079628|ref|XP_967731.1|PREDICTED: similar to AGAP002355-PA [Tribolium castaneum] >gi|270003374|gb|EEZ99821.1| hypothetical protein TcasGA2_TC002601 [Tribolium castaneum]	XP_967731	8.88374e-137	90	494.197	275	250
isotig03198	glutamine synthetase 2 (glutamate-amonia ligase)	2165	gi|91079628|ref|XP_967731.1|PREDICTED: similar to AGAP002355-PA [Tribolium castaneum] >gi|270003374|gb|EEZ99821.1| hypothetical protein TcasGA2_TC002601 [Tribolium castaneum]	XP_967731	8.87014e-174	88	617.076	364	321
isotig03199	glutamine synthetase 2 (glutamate-amonia ligase)	2199	gi|91079628|ref|XP_967731.1|PREDICTED: similar to AGAP002355-PA [Tribolium castaneum] >gi|270003374|gb|EEZ99821.1| hypothetical protein TcasGA2_TC002601 [Tribolium castaneum]	XP_967731	8.83826e-137	90	494.197	275	250
isotig03200	glutamine synthetase 2 (glutamate-amonia ligase)	2170	gi|91079628|ref|XP_967731.1|PREDICTED: similar to AGAP002355-PA [Tribolium castaneum] >gi|270003374|gb|EEZ99821.1| hypothetical protein TcasGA2_TC002601 [Tribolium castaneum]	XP_967731	8.88565e-174	88	617.076	364	321
isotig03201	glutamine synthetase 2 (glutamate-amonia ligase)	2198	gi|91079628|ref|XP_967731.1|PREDICTED: similar to AGAP002355-PA [Tribolium castaneum] >gi|270003374|gb|EEZ99821.1| hypothetical protein TcasGA2_TC002601 [Tribolium castaneum]	XP_967731	8.83826e-137	90	494.197	275	250
isotig03202	glutamine synthetase 2 (glutamate-amonia ligase)	2173	gi|91079628|ref|XP_967731.1|PREDICTED: similar to AGAP002355-PA [Tribolium castaneum] >gi|270003374|gb|EEZ99821.1| hypothetical protein TcasGA2_TC002601 [Tribolium castaneum]	XP_967731	8.90116e-174	88	617.076	364	321
isotig03203	glutamine synthetase 2 (glutamate-amonia ligase)	2165	gi|91079628|ref|XP_967731.1|PREDICTED: similar to AGAP002355-PA [Tribolium castaneum] >gi|270003374|gb|EEZ99821.1| hypothetical protein TcasGA2_TC002601 [Tribolium castaneum]	XP_967731	8.87014e-174	88	617.076	364	321
isotig03204	glutamine synthetase 2 (glutamate-amonia ligase)	2164	gi|91079628|ref|XP_967731.1|PREDICTED: similar to AGAP002355-PA [Tribolium castaneum] >gi|270003374|gb|EEZ99821.1| hypothetical protein TcasGA2_TC002601 [Tribolium castaneum]	XP_967731	8.85463e-174	88	617.076	364	321
isotig03205	glutamine synthetase 2 (glutamate-amonia ligase)	1864	gi|91079628|ref|XP_967731.1|PREDICTED: similar to AGAP002355-PA [Tribolium castaneum] >gi|270003374|gb|EEZ99821.1| hypothetical protein TcasGA2_TC002601 [Tribolium castaneum]	XP_967731	7.20497e-137	90	494.197	275	250
isotig03206	glutamine synthetase 2 (glutamate-amonia ligase)	1830	gi|91079628|ref|XP_967731.1|PREDICTED: similar to AGAP002355-PA [Tribolium castaneum] >gi|270003374|gb|EEZ99821.1| hypothetical protein TcasGA2_TC002601 [Tribolium castaneum]	XP_967731	7.19862e-174	88	617.076	364	321
isotig03211	lysophospholipase-like 1	4468	gi|195997215|ref|XP_002108476.1|hypothetical protein TRIADDRAFT_49569 [Trichoplax adhaerens] >gi|190589252|gb|EDV29274.1| hypothetical protein TRIADDRAFT_49569 [Trichoplax adhaerens]	XP_002108476	3.51781e-16	46	94.7449	230	107
isotig03212	lysophospholipase-like 1	3945	gi|195997215|ref|XP_002108476.1|hypothetical protein TRIADDRAFT_49569 [Trichoplax adhaerens] >gi|190589252|gb|EDV29274.1| hypothetical protein TRIADDRAFT_49569 [Trichoplax adhaerens]	XP_002108476	3.06869e-16	46	94.7449	230	107
isotig03215	lysophospholipase-like 1	2613	gi|195997215|ref|XP_002108476.1|hypothetical protein TRIADDRAFT_49569 [Trichoplax adhaerens] >gi|190589252|gb|EDV29274.1| hypothetical protein TRIADDRAFT_49569 [Trichoplax adhaerens]	XP_002108476	1.92315e-16	46	94.7449	230	107
isotig03216	lysophospholipase-like 1	2190	gi|270016550|gb|EFA12996.1|hypothetical protein TcasGA2_TC012936 [Tribolium castaneum]	EFA12996	2.47353e-22	70	114.005	117	82
isotig03218	lysophospholipase-like 1	1594	gi|195997215|ref|XP_002108476.1|hypothetical protein TRIADDRAFT_49569 [Trichoplax adhaerens] >gi|190589252|gb|EDV29274.1| hypothetical protein TRIADDRAFT_49569 [Trichoplax adhaerens]	XP_002108476	1.03552e-16	46	94.7449	230	107
isotig03219	52 kda repressor of the inhibitor of the protein kinase-like	1520	gi|270016550|gb|EFA12996.1|hypothetical protein TcasGA2_TC012936 [Tribolium castaneum]	EFA12996	1.54631e-22	70	114.005	117	82
isotig03220	lysophospholipase-like 1	1392	gi|195997215|ref|XP_002108476.1|hypothetical protein TRIADDRAFT_49569 [Trichoplax adhaerens] >gi|190589252|gb|EDV29274.1| hypothetical protein TRIADDRAFT_49569 [Trichoplax adhaerens]	XP_002108476	8.59573e-17	46	94.7449	230	107
isotig03221	lysophospholipase-like 1	1376	gi|195997215|ref|XP_002108476.1|hypothetical protein TRIADDRAFT_49569 [Trichoplax adhaerens] >gi|190589252|gb|EDV29274.1| hypothetical protein TRIADDRAFT_49569 [Trichoplax adhaerens]	XP_002108476	8.46057e-17	46	94.7449	230	107
isotig03222	lysophospholipase-like 1	1380	gi|195997215|ref|XP_002108476.1|hypothetical protein TRIADDRAFT_49569 [Trichoplax adhaerens] >gi|190589252|gb|EDV29274.1| hypothetical protein TRIADDRAFT_49569 [Trichoplax adhaerens]	XP_002108476	1.10852e-16	46	94.3597	230	107
isotig03243	chitinase isoform a	3042	gi|189239365|ref|XP_970191.2|PREDICTED: similar to AGAP005634-PA [Tribolium castaneum] >gi|270010475|gb|EFA06923.1| hypothetical protein TcasGA2_TC009872 [Tribolium castaneum]	XP_970191	3.78805e-120	71	439.499	422	301
isotig03244	chitinase isoform a	3042	gi|189239365|ref|XP_970191.2|PREDICTED: similar to AGAP005634-PA [Tribolium castaneum] >gi|270010475|gb|EFA06923.1| hypothetical protein TcasGA2_TC009872 [Tribolium castaneum]	XP_970191	3.78805e-120	71	439.499	422	301
isotig03245	chitinase isoform a	3045	gi|189239365|ref|XP_970191.2|PREDICTED: similar to AGAP005634-PA [Tribolium castaneum] >gi|270010475|gb|EFA06923.1| hypothetical protein TcasGA2_TC009872 [Tribolium castaneum]	XP_970191	3.79244e-120	71	439.499	422	301
isotig03246	chitinase isoform a	3045	gi|189239365|ref|XP_970191.2|PREDICTED: similar to AGAP005634-PA [Tribolium castaneum] >gi|270010475|gb|EFA06923.1| hypothetical protein TcasGA2_TC009872 [Tribolium castaneum]	XP_970191	3.79244e-120	71	439.499	422	301
isotig03247	chitinase isoform a	3037	gi|189239365|ref|XP_970191.2|PREDICTED: similar to AGAP005634-PA [Tribolium castaneum] >gi|270010475|gb|EFA06923.1| hypothetical protein TcasGA2_TC009872 [Tribolium castaneum]	XP_970191	7.61492e-121	71	441.81	422	302
isotig03248	chitinase isoform a	3040	gi|189239365|ref|XP_970191.2|PREDICTED: similar to AGAP005634-PA [Tribolium castaneum] >gi|270010475|gb|EFA06923.1| hypothetical protein TcasGA2_TC009872 [Tribolium castaneum]	XP_970191	7.62379e-121	71	441.81	422	302
isotig03249	chitinase isoform a	3034	gi|189239365|ref|XP_970191.2|PREDICTED: similar to AGAP005634-PA [Tribolium castaneum] >gi|270010475|gb|EFA06923.1| hypothetical protein TcasGA2_TC009872 [Tribolium castaneum]	XP_970191	3.77485e-120	71	439.499	422	301
isotig03250	chitinase isoform a	3034	gi|189239365|ref|XP_970191.2|PREDICTED: similar to AGAP005634-PA [Tribolium castaneum] >gi|270010475|gb|EFA06923.1| hypothetical protein TcasGA2_TC009872 [Tribolium castaneum]	XP_970191	3.77485e-120	71	439.499	422	301
isotig03251	chitinase isoform a	3029	gi|189239365|ref|XP_970191.2|PREDICTED: similar to AGAP005634-PA [Tribolium castaneum] >gi|270010475|gb|EFA06923.1| hypothetical protein TcasGA2_TC009872 [Tribolium castaneum]	XP_970191	7.59719e-121	71	441.81	422	302
isotig03252	chitinase isoform a	2051	gi|189239365|ref|XP_970191.2|PREDICTED: similar to AGAP005634-PA [Tribolium castaneum] >gi|270010475|gb|EFA06923.1| hypothetical protein TcasGA2_TC009872 [Tribolium castaneum]	XP_970191	2.37646e-120	71	439.499	422	301
isotig03253	chitinase isoform a	2051	gi|189239365|ref|XP_970191.2|PREDICTED: similar to AGAP005634-PA [Tribolium castaneum] >gi|270010475|gb|EFA06923.1| hypothetical protein TcasGA2_TC009872 [Tribolium castaneum]	XP_970191	2.37646e-120	71	439.499	422	301
isotig03254	chitinase isoform a	1811	gi|189239365|ref|XP_970191.2|PREDICTED: similar to AGAP005634-PA [Tribolium castaneum] >gi|270010475|gb|EFA06923.1| hypothetical protein TcasGA2_TC009872 [Tribolium castaneum]	XP_970191	2.03038e-120	71	439.499	422	301
isotig03255	chitinase isoform a	1811	gi|189239365|ref|XP_970191.2|PREDICTED: similar to AGAP005634-PA [Tribolium castaneum] >gi|270010475|gb|EFA06923.1| hypothetical protein TcasGA2_TC009872 [Tribolium castaneum]	XP_970191	2.03038e-120	71	439.499	422	301
isotig03257	glycinamide ribonucleotide synthetase-aminoimidazole ribonucleotide synthetase-glycinamide ribonucleotide transformylase	5225	gi|189240108|ref|XP_972976.2|PREDICTED: similar to glycinamide ribonucleotide synthetase-aminoimidazole ribonucleotide synthetase-glycinamide ribonucleotide transformylase [Tribolium castaneum] >gi|270011705|gb|EFA08153.1| hypothetical protein TcasGA2_TC005772 [Tribolium castaneum]	XP_972976	0	70	1088.17	1002	710
isotig03258	glycinamide ribonucleotide synthetase-aminoimidazole ribonucleotide synthetase-glycinamide ribonucleotide transformylase	4774	gi|189240108|ref|XP_972976.2|PREDICTED: similar to glycinamide ribonucleotide synthetase-aminoimidazole ribonucleotide synthetase-glycinamide ribonucleotide transformylase [Tribolium castaneum] >gi|270011705|gb|EFA08153.1| hypothetical protein TcasGA2_TC005772 [Tribolium castaneum]	XP_972976	0	70	1088.17	1002	710
isotig03260	glycinamide ribonucleotide synthetase-aminoimidazole ribonucleotide synthetase-glycinamide ribonucleotide transformylase	4270	gi|189240108|ref|XP_972976.2|PREDICTED: similar to glycinamide ribonucleotide synthetase-aminoimidazole ribonucleotide synthetase-glycinamide ribonucleotide transformylase [Tribolium castaneum] >gi|270011705|gb|EFA08153.1| hypothetical protein TcasGA2_TC005772 [Tribolium castaneum]	XP_972976	0	70	1088.17	1002	710
isotig03261	glycinamide ribonucleotide synthetase-aminoimidazole ribonucleotide synthetase-glycinamide ribonucleotide transformylase	3670	gi|189240108|ref|XP_972976.2|PREDICTED: similar to glycinamide ribonucleotide synthetase-aminoimidazole ribonucleotide synthetase-glycinamide ribonucleotide transformylase [Tribolium castaneum] >gi|270011705|gb|EFA08153.1| hypothetical protein TcasGA2_TC005772 [Tribolium castaneum]	XP_972976	0	70	1088.17	1002	710
isotig03267	atp-binding cassette sub-family f member 1-like	3124	gi|91076670|ref|XP_971562.1|PREDICTED: similar to AGAP012249-PA [Tribolium castaneum] >gi|270002367|gb|EEZ98814.1| hypothetical protein TcasGA2_TC004420 [Tribolium castaneum]	XP_971562	0	81	886.33	602	492
isotig03268	atp-binding cassette sub-family f member 1-like	2825	gi|242009582|ref|XP_002425562.1|ATP-dependent transporter, putative [Pediculus humanus corporis] >gi|212509441|gb|EEB12824.1| ATP-dependent transporter, putative [Pediculus humanus corporis]	XP_002425562	1.90837e-09	88	71.633	45	40
isotig03269	atp-binding cassette sub-family f member 1-like	2578	gi|242009582|ref|XP_002425562.1|ATP-dependent transporter, putative [Pediculus humanus corporis] >gi|212509441|gb|EEB12824.1| ATP-dependent transporter, putative [Pediculus humanus corporis]	XP_002425562	1.7144e-09	88	71.633	45	40
isotig03270	atp-binding cassette sub-family f member 1-like	2451	gi|242009582|ref|XP_002425562.1|ATP-dependent transporter, putative [Pediculus humanus corporis] >gi|212509441|gb|EEB12824.1| ATP-dependent transporter, putative [Pediculus humanus corporis]	XP_002425562	1.61269e-09	88	71.633	45	40
isotig03271	atp-binding cassette sub-family f member 1-like	2022	gi|242009582|ref|XP_002425562.1|ATP-dependent transporter, putative [Pediculus humanus corporis] >gi|212509441|gb|EEB12824.1| ATP-dependent transporter, putative [Pediculus humanus corporis]	XP_002425562	2.48139e-21	89	110.538	69	62
isotig03272	atp-binding cassette sub-family f member 1-like	2022	gi|242009582|ref|XP_002425562.1|ATP-dependent transporter, putative [Pediculus humanus corporis] >gi|212509441|gb|EEB12824.1| ATP-dependent transporter, putative [Pediculus humanus corporis]	XP_002425562	2.48139e-21	89	110.538	69	62
isotig03273	atp-binding cassette sub-family f member 1-like	1980	gi|357619095|gb|EHJ71806.1|hypothetical protein KGM_10186 [Danaus plexippus]	EHJ71806	8.86886e-24	79	118.627	89	71
isotig03274	atp-binding cassette sub-family f member 1-like	1898	gi|242009582|ref|XP_002425562.1|ATP-dependent transporter, putative [Pediculus humanus corporis] >gi|212509441|gb|EEB12824.1| ATP-dependent transporter, putative [Pediculus humanus corporis]	XP_002425562	9.24459e-39	75	168.318	144	108
isotig03275	atp-binding cassette sub-family f member 1-like	1663	gi|242009582|ref|XP_002425562.1|ATP-dependent transporter, putative [Pediculus humanus corporis] >gi|212509441|gb|EEB12824.1| ATP-dependent transporter, putative [Pediculus humanus corporis]	XP_002425562	1.86778e-24	70	120.553	111	78
isotig03276	adenylate kinase 3	5791	gi|357631580|gb|EHJ79049.1|putative N-glycosylase/DNA lyase [Danaus plexippus]	EHJ79049	4.02319e-68	60	267.7	323	194
isotig03277	adenylate kinase 3	5791	gi|357631580|gb|EHJ79049.1|putative N-glycosylase/DNA lyase [Danaus plexippus]	EHJ79049	4.02319e-68	60	267.7	323	194
isotig03278	gtp:amp phosphotransferase mitochondrial	5235	gi|157106105|ref|XP_001649167.1|adenylate kinase 3, putative [Aedes aegypti] >gi|108884103|gb|EAT48328.1| adenylate kinase 3, putative [Aedes aegypti]	XP_001649167	1.97725e-66	77	261.922	209	161
isotig03279	gtp:amp phosphotransferase mitochondrial	5235	gi|157106105|ref|XP_001649167.1|adenylate kinase 3, putative [Aedes aegypti] >gi|108884103|gb|EAT48328.1| adenylate kinase 3, putative [Aedes aegypti]	XP_001649167	1.97725e-66	77	261.922	209	161
isotig03280	adenylate kinase 3	4705	gi|357631580|gb|EHJ79049.1|putative N-glycosylase/DNA lyase [Danaus plexippus]	EHJ79049	3.21183e-68	60	267.7	323	194
isotig03281	adenylate kinase 3	4696	gi|357631580|gb|EHJ79049.1|putative N-glycosylase/DNA lyase [Danaus plexippus]	EHJ79049	3.205e-68	60	267.7	323	194
isotig03282	adenylate kinase 3	4650	gi|357631580|gb|EHJ79049.1|putative N-glycosylase/DNA lyase [Danaus plexippus]	EHJ79049	3.17088e-68	60	267.7	323	194
isotig03283	adenylate kinase 3	4641	gi|357631580|gb|EHJ79049.1|putative N-glycosylase/DNA lyase [Danaus plexippus]	EHJ79049	3.16406e-68	60	267.7	323	194
isotig03284	adenylate kinase 3	4705	gi|357631580|gb|EHJ79049.1|putative N-glycosylase/DNA lyase [Danaus plexippus]	EHJ79049	3.21183e-68	60	267.7	323	194
isotig03285	adenylate kinase 3	4654	gi|357631580|gb|EHJ79049.1|putative N-glycosylase/DNA lyase [Danaus plexippus]	EHJ79049	3.17316e-68	60	267.7	323	194
isotig03286	adenylate kinase 3	4696	gi|357631580|gb|EHJ79049.1|putative N-glycosylase/DNA lyase [Danaus plexippus]	EHJ79049	3.205e-68	60	267.7	323	194
isotig03287	adenylate kinase 3	4645	gi|357631580|gb|EHJ79049.1|putative N-glycosylase/DNA lyase [Danaus plexippus]	EHJ79049	3.16633e-68	60	267.7	323	194
isotig03288	adenylate kinase 3	4650	gi|357631580|gb|EHJ79049.1|putative N-glycosylase/DNA lyase [Danaus plexippus]	EHJ79049	3.17088e-68	60	267.7	323	194
isotig03289	adenylate kinase 3	4641	gi|357631580|gb|EHJ79049.1|putative N-glycosylase/DNA lyase [Danaus plexippus]	EHJ79049	3.16406e-68	60	267.7	323	194
isotig03290	adenylate kinase 3	4654	gi|357631580|gb|EHJ79049.1|putative N-glycosylase/DNA lyase [Danaus plexippus]	EHJ79049	3.17316e-68	60	267.7	323	194
isotig03291	adenylate kinase 3	4645	gi|357631580|gb|EHJ79049.1|putative N-glycosylase/DNA lyase [Danaus plexippus]	EHJ79049	3.16633e-68	60	267.7	323	194
isotig03292	gtp:amp phosphotransferase mitochondrial	4149	gi|157106105|ref|XP_001649167.1|adenylate kinase 3, putative [Aedes aegypti] >gi|108884103|gb|EAT48328.1| adenylate kinase 3, putative [Aedes aegypti]	XP_001649167	1.53645e-66	77	261.922	209	161
isotig03293	gtp:amp phosphotransferase mitochondrial	4140	gi|157106105|ref|XP_001649167.1|adenylate kinase 3, putative [Aedes aegypti] >gi|108884103|gb|EAT48328.1| adenylate kinase 3, putative [Aedes aegypti]	XP_001649167	1.53269e-66	77	261.922	209	161
isotig03294	gtp:amp phosphotransferase mitochondrial	4094	gi|157106105|ref|XP_001649167.1|adenylate kinase 3, putative [Aedes aegypti] >gi|108884103|gb|EAT48328.1| adenylate kinase 3, putative [Aedes aegypti]	XP_001649167	1.51393e-66	77	261.922	209	161
isotig03295	gtp:amp phosphotransferase mitochondrial	4085	gi|157106105|ref|XP_001649167.1|adenylate kinase 3, putative [Aedes aegypti] >gi|108884103|gb|EAT48328.1| adenylate kinase 3, putative [Aedes aegypti]	XP_001649167	1.51017e-66	77	261.922	209	161
isotig03296	gtp:amp phosphotransferase mitochondrial	4149	gi|157106105|ref|XP_001649167.1|adenylate kinase 3, putative [Aedes aegypti] >gi|108884103|gb|EAT48328.1| adenylate kinase 3, putative [Aedes aegypti]	XP_001649167	1.53645e-66	77	261.922	209	161
isotig03297	gtp:amp phosphotransferase mitochondrial	4098	gi|157106105|ref|XP_001649167.1|adenylate kinase 3, putative [Aedes aegypti] >gi|108884103|gb|EAT48328.1| adenylate kinase 3, putative [Aedes aegypti]	XP_001649167	1.51518e-66	77	261.922	209	161
isotig03298	gtp:amp phosphotransferase mitochondrial	4140	gi|157106105|ref|XP_001649167.1|adenylate kinase 3, putative [Aedes aegypti] >gi|108884103|gb|EAT48328.1| adenylate kinase 3, putative [Aedes aegypti]	XP_001649167	1.53269e-66	77	261.922	209	161
isotig03299	gtp:amp phosphotransferase mitochondrial	4089	gi|157106105|ref|XP_001649167.1|adenylate kinase 3, putative [Aedes aegypti] >gi|108884103|gb|EAT48328.1| adenylate kinase 3, putative [Aedes aegypti]	XP_001649167	1.51142e-66	77	261.922	209	161
isotig03300	gtp:amp phosphotransferase mitochondrial	4094	gi|157106105|ref|XP_001649167.1|adenylate kinase 3, putative [Aedes aegypti] >gi|108884103|gb|EAT48328.1| adenylate kinase 3, putative [Aedes aegypti]	XP_001649167	1.51393e-66	77	261.922	209	161
isotig03301	gtp:amp phosphotransferase mitochondrial	4085	gi|157106105|ref|XP_001649167.1|adenylate kinase 3, putative [Aedes aegypti] >gi|108884103|gb|EAT48328.1| adenylate kinase 3, putative [Aedes aegypti]	XP_001649167	1.51017e-66	77	261.922	209	161
isotig03302	gtp:amp phosphotransferase mitochondrial	4098	gi|157106105|ref|XP_001649167.1|adenylate kinase 3, putative [Aedes aegypti] >gi|108884103|gb|EAT48328.1| adenylate kinase 3, putative [Aedes aegypti]	XP_001649167	1.51518e-66	77	261.922	209	161
isotig03303	gtp:amp phosphotransferase mitochondrial	4089	gi|157106105|ref|XP_001649167.1|adenylate kinase 3, putative [Aedes aegypti] >gi|108884103|gb|EAT48328.1| adenylate kinase 3, putative [Aedes aegypti]	XP_001649167	1.51142e-66	77	261.922	209	161
isotig03305	adenylate kinase 3	2486	gi|357631580|gb|EHJ79049.1|putative N-glycosylase/DNA lyase [Danaus plexippus]	EHJ79049	1.56093e-68	60	267.7	323	194
isotig03306	adenylate kinase 3	2486	gi|357631580|gb|EHJ79049.1|putative N-glycosylase/DNA lyase [Danaus plexippus]	EHJ79049	1.56093e-68	60	267.7	323	194
isotig03309	gtp:amp phosphotransferase mitochondrial	1930	gi|157106105|ref|XP_001649167.1|adenylate kinase 3, putative [Aedes aegypti] >gi|108884103|gb|EAT48328.1| adenylate kinase 3, putative [Aedes aegypti]	XP_001649167	6.2706e-67	77	261.922	209	161
isotig03310	gtp:amp phosphotransferase mitochondrial	1930	gi|157106105|ref|XP_001649167.1|adenylate kinase 3, putative [Aedes aegypti] >gi|108884103|gb|EAT48328.1| adenylate kinase 3, putative [Aedes aegypti]	XP_001649167	6.2706e-67	77	261.922	209	161
isotig03311	bmp and activin membrane-bound inhibitor homolog	5059	gi|270014280|gb|EFA10728.1|BMP and activin membrane-bound inhibitor-like [Tribolium castaneum]	EFA10728	3.2954e-26	53	128.257	179	96
isotig03312	bmp and activin membrane-bound inhibitor homolog	5058	gi|270014280|gb|EFA10728.1|BMP and activin membrane-bound inhibitor-like [Tribolium castaneum]	EFA10728	3.2954e-26	53	128.257	179	96
isotig03313	bmp and activin membrane-bound inhibitor homolog	5058	gi|270014280|gb|EFA10728.1|BMP and activin membrane-bound inhibitor-like [Tribolium castaneum]	EFA10728	3.2954e-26	53	128.257	179	96
isotig03314	bmp and activin membrane-bound inhibitor homolog	5043	gi|270014280|gb|EFA10728.1|BMP and activin membrane-bound inhibitor-like [Tribolium castaneum]	EFA10728	3.28463e-26	53	128.257	179	96
isotig03315	bmp and activin membrane-bound inhibitor homolog	5057	gi|270014280|gb|EFA10728.1|BMP and activin membrane-bound inhibitor-like [Tribolium castaneum]	EFA10728	3.2954e-26	53	128.257	179	96
isotig03316	bmp and activin membrane-bound inhibitor homolog	5042	gi|270014280|gb|EFA10728.1|BMP and activin membrane-bound inhibitor-like [Tribolium castaneum]	EFA10728	3.28463e-26	53	128.257	179	96
isotig03317	bmp and activin membrane-bound inhibitor homolog	5042	gi|270014280|gb|EFA10728.1|BMP and activin membrane-bound inhibitor-like [Tribolium castaneum]	EFA10728	3.28463e-26	53	128.257	179	96
isotig03318	bmp and activin membrane-bound inhibitor homolog	5048	gi|270014280|gb|EFA10728.1|BMP and activin membrane-bound inhibitor-like [Tribolium castaneum]	EFA10728	3.28893e-26	53	128.257	179	96
isotig03319	bmp and activin membrane-bound inhibitor homolog	5047	gi|270014280|gb|EFA10728.1|BMP and activin membrane-bound inhibitor-like [Tribolium castaneum]	EFA10728	3.28678e-26	53	128.257	179	96
isotig03320	bmp and activin membrane-bound inhibitor homolog	5041	gi|270014280|gb|EFA10728.1|BMP and activin membrane-bound inhibitor-like [Tribolium castaneum]	EFA10728	3.28247e-26	53	128.257	179	96
isotig03321	bmp and activin membrane-bound inhibitor homolog	5046	gi|270014280|gb|EFA10728.1|BMP and activin membrane-bound inhibitor-like [Tribolium castaneum]	EFA10728	3.28678e-26	53	128.257	179	96
isotig03322	bmp and activin membrane-bound inhibitor homolog	5047	gi|270014280|gb|EFA10728.1|BMP and activin membrane-bound inhibitor-like [Tribolium castaneum]	EFA10728	3.28678e-26	53	128.257	179	96
isotig03323	bmp and activin membrane-bound inhibitor homolog	5047	gi|270014280|gb|EFA10728.1|BMP and activin membrane-bound inhibitor-like [Tribolium castaneum]	EFA10728	3.28678e-26	53	128.257	179	96
isotig03324	bmp and activin membrane-bound inhibitor homolog	5031	gi|270014280|gb|EFA10728.1|BMP and activin membrane-bound inhibitor-like [Tribolium castaneum]	EFA10728	3.27601e-26	53	128.257	179	96
isotig03325	bmp and activin membrane-bound inhibitor homolog	5032	gi|270014280|gb|EFA10728.1|BMP and activin membrane-bound inhibitor-like [Tribolium castaneum]	EFA10728	3.27601e-26	53	128.257	179	96
isotig03326	bmp and activin membrane-bound inhibitor homolog	5046	gi|270014280|gb|EFA10728.1|BMP and activin membrane-bound inhibitor-like [Tribolium castaneum]	EFA10728	3.28678e-26	53	128.257	179	96
isotig03327	bmp and activin membrane-bound inhibitor homolog	5031	gi|270014280|gb|EFA10728.1|BMP and activin membrane-bound inhibitor-like [Tribolium castaneum]	EFA10728	3.27601e-26	53	128.257	179	96
isotig03328	bmp and activin membrane-bound inhibitor homolog	5030	gi|270014280|gb|EFA10728.1|BMP and activin membrane-bound inhibitor-like [Tribolium castaneum]	EFA10728	3.27601e-26	53	128.257	179	96
isotig03329	bmp and activin membrane-bound inhibitor homolog	5031	gi|270014280|gb|EFA10728.1|BMP and activin membrane-bound inhibitor-like [Tribolium castaneum]	EFA10728	3.27601e-26	53	128.257	179	96
isotig03330	bmp and activin membrane-bound inhibitor homolog	5036	gi|270014280|gb|EFA10728.1|BMP and activin membrane-bound inhibitor-like [Tribolium castaneum]	EFA10728	3.28032e-26	53	128.257	179	96
isotig03331	bmp and activin membrane-bound inhibitor homolog	5030	gi|270014280|gb|EFA10728.1|BMP and activin membrane-bound inhibitor-like [Tribolium castaneum]	EFA10728	3.27601e-26	53	128.257	179	96
isotig03332	bmp and activin membrane-bound inhibitor homolog	5035	gi|270014280|gb|EFA10728.1|BMP and activin membrane-bound inhibitor-like [Tribolium castaneum]	EFA10728	3.27817e-26	53	128.257	179	96
isotig03333	bmp and activin membrane-bound inhibitor homolog	5020	gi|270014280|gb|EFA10728.1|BMP and activin membrane-bound inhibitor-like [Tribolium castaneum]	EFA10728	3.2674e-26	53	128.257	179	96
isotig03334	bmp and activin membrane-bound inhibitor homolog	5019	gi|270014280|gb|EFA10728.1|BMP and activin membrane-bound inhibitor-like [Tribolium castaneum]	EFA10728	3.2674e-26	53	128.257	179	96
isotig03340	glutamine-oxaloacetic transaminase	2849	gi|332023054|gb|EGI63319.1|Putative aspartate aminotransferase, cytoplasmic [Acromyrmex echinatior]	EGI63319	2.88568e-114	78	419.853	307	241
isotig03341	glutamine-oxaloacetic transaminase	2864	gi|332023054|gb|EGI63319.1|Putative aspartate aminotransferase, cytoplasmic [Acromyrmex echinatior]	EGI63319	2.90376e-114	78	419.853	307	241
isotig03342	glutamine-oxaloacetic transaminase	2876	gi|332023054|gb|EGI63319.1|Putative aspartate aminotransferase, cytoplasmic [Acromyrmex echinatior]	EGI63319	2.91822e-114	78	419.853	307	241
isotig03343	glutamine-oxaloacetic transaminase	2891	gi|332023054|gb|EGI63319.1|Putative aspartate aminotransferase, cytoplasmic [Acromyrmex echinatior]	EGI63319	2.9363e-114	78	419.853	307	241
isotig03344	glutamine-oxaloacetic transaminase	2849	gi|332023054|gb|EGI63319.1|Putative aspartate aminotransferase, cytoplasmic [Acromyrmex echinatior]	EGI63319	2.88568e-114	78	419.853	307	241
isotig03345	glutamine-oxaloacetic transaminase	2864	gi|332023054|gb|EGI63319.1|Putative aspartate aminotransferase, cytoplasmic [Acromyrmex echinatior]	EGI63319	2.90376e-114	78	419.853	307	241
isotig03346	glutamine-oxaloacetic transaminase	2876	gi|332023054|gb|EGI63319.1|Putative aspartate aminotransferase, cytoplasmic [Acromyrmex echinatior]	EGI63319	2.91822e-114	78	419.853	307	241
isotig03347	glutamine-oxaloacetic transaminase	2891	gi|332023054|gb|EGI63319.1|Putative aspartate aminotransferase, cytoplasmic [Acromyrmex echinatior]	EGI63319	2.9363e-114	78	419.853	307	241
isotig03348	glutamine-oxaloacetic transaminase	2849	gi|332023054|gb|EGI63319.1|Putative aspartate aminotransferase, cytoplasmic [Acromyrmex echinatior]	EGI63319	2.88568e-114	78	419.853	307	241
isotig03349	glutamine-oxaloacetic transaminase	2864	gi|332023054|gb|EGI63319.1|Putative aspartate aminotransferase, cytoplasmic [Acromyrmex echinatior]	EGI63319	2.90376e-114	78	419.853	307	241
isotig03350	glutamine-oxaloacetic transaminase	2849	gi|332023054|gb|EGI63319.1|Putative aspartate aminotransferase, cytoplasmic [Acromyrmex echinatior]	EGI63319	2.88568e-114	78	419.853	307	241
isotig03351	glutamine-oxaloacetic transaminase	2864	gi|332023054|gb|EGI63319.1|Putative aspartate aminotransferase, cytoplasmic [Acromyrmex echinatior]	EGI63319	2.90376e-114	78	419.853	307	241
isotig03352	glutamine-oxaloacetic transaminase	2849	gi|332023054|gb|EGI63319.1|Putative aspartate aminotransferase, cytoplasmic [Acromyrmex echinatior]	EGI63319	2.88568e-114	78	419.853	307	241
isotig03353	glutamine-oxaloacetic transaminase	2754	gi|332023054|gb|EGI63319.1|Putative aspartate aminotransferase, cytoplasmic [Acromyrmex echinatior]	EGI63319	2.76996e-114	78	419.853	307	241
isotig03354	glutamine-oxaloacetic transaminase	2769	gi|332023054|gb|EGI63319.1|Putative aspartate aminotransferase, cytoplasmic [Acromyrmex echinatior]	EGI63319	2.78804e-114	78	419.853	307	241
isotig03355	glutamine-oxaloacetic transaminase	2781	gi|332023054|gb|EGI63319.1|Putative aspartate aminotransferase, cytoplasmic [Acromyrmex echinatior]	EGI63319	2.80251e-114	78	419.853	307	241
isotig03356	glutamine-oxaloacetic transaminase	2796	gi|332023054|gb|EGI63319.1|Putative aspartate aminotransferase, cytoplasmic [Acromyrmex echinatior]	EGI63319	2.82059e-114	78	419.853	307	241
isotig03357	glutamine-oxaloacetic transaminase	2754	gi|332023054|gb|EGI63319.1|Putative aspartate aminotransferase, cytoplasmic [Acromyrmex echinatior]	EGI63319	2.76996e-114	78	419.853	307	241
isotig03358	glutamine-oxaloacetic transaminase	2769	gi|332023054|gb|EGI63319.1|Putative aspartate aminotransferase, cytoplasmic [Acromyrmex echinatior]	EGI63319	2.78804e-114	78	419.853	307	241
isotig03359	glutamine-oxaloacetic transaminase	2781	gi|332023054|gb|EGI63319.1|Putative aspartate aminotransferase, cytoplasmic [Acromyrmex echinatior]	EGI63319	2.80251e-114	78	419.853	307	241
isotig03360	glutamine-oxaloacetic transaminase	2796	gi|332023054|gb|EGI63319.1|Putative aspartate aminotransferase, cytoplasmic [Acromyrmex echinatior]	EGI63319	2.82059e-114	78	419.853	307	241
isotig03361	glutamine-oxaloacetic transaminase	2754	gi|332023054|gb|EGI63319.1|Putative aspartate aminotransferase, cytoplasmic [Acromyrmex echinatior]	EGI63319	2.76996e-114	78	419.853	307	241
isotig03362	glutamine-oxaloacetic transaminase	2769	gi|332023054|gb|EGI63319.1|Putative aspartate aminotransferase, cytoplasmic [Acromyrmex echinatior]	EGI63319	2.78804e-114	78	419.853	307	241
isotig03363	glutamine-oxaloacetic transaminase	2754	gi|332023054|gb|EGI63319.1|Putative aspartate aminotransferase, cytoplasmic [Acromyrmex echinatior]	EGI63319	2.76996e-114	78	419.853	307	241
isotig03364	glutamine-oxaloacetic transaminase	2769	gi|332023054|gb|EGI63319.1|Putative aspartate aminotransferase, cytoplasmic [Acromyrmex echinatior]	EGI63319	2.78804e-114	78	419.853	307	241
isotig03365	glutamine-oxaloacetic transaminase	2754	gi|332023054|gb|EGI63319.1|Putative aspartate aminotransferase, cytoplasmic [Acromyrmex echinatior]	EGI63319	2.76996e-114	78	419.853	307	241
isotig03369	transcription elongation factor spt6-like	6283	gi|350412618|ref|XP_003489706.1|PREDICTED: transcription elongation factor SPT6-like [Bombus impatiens]	XP_003489706	0	68	1309.28	1209	834
isotig03370	transcription elongation factor spt6-like	6283	gi|350412618|ref|XP_003489706.1|PREDICTED: transcription elongation factor SPT6-like [Bombus impatiens]	XP_003489706	0	68	1309.28	1209	834
isotig03371	transcription elongation factor spt6-like	6284	gi|350412618|ref|XP_003489706.1|PREDICTED: transcription elongation factor SPT6-like [Bombus impatiens]	XP_003489706	0	67	1095.49	1062	715
[truncated: 17,577 more rows]
