# Supplementary material for: Sequencing and De Novo Assembly of the Western Tarnished Plant Bug (Lygus hesperus) Transcriptome
Source: PLoS One. 2013 Jan 24;8(1):e55105. doi: 10.1371/journal.pone.0055105 (PMC3554660; doi:10.1371/journal.pone.0055105)
Supplement: Table S3 — Comparison of translated L. hesperus isotig sequences with those from Drosophila melanogaster, Acyrthosiphon pisum , and Pediculus humanus humanus . (XLSX) [file pone.0055105.s010.xlsx]

## Sheet: blast comp analysis
Table S3. Comparison of translated L. hesperus isotig sequences with those from Acyrthosiphon pisum,
Drosophila melanogaster, and Pediculus humanus humanus.
Lh	Ap	Dm	Ph
isotig00001	+	+	+		Lh = Lygus hesperus
isotig00002	+	+	+		Ap = Acyrthosiphon pisum
isotig00003	+	+	+		Dm = Drosophila melanogaster
isotig00004	+	+	+		Ph = Pediculus humanus humanus
isotig00005	+	+	+
isotig00006	+	+	+		+ = similar sequence present
isotig00007	+	+	+		- = similar sequence absent
isotig00008	+	+	+
isotig00009	+	+	+
isotig00010	+	+	+
isotig00011	+	+	+
isotig00012	+	+	+
isotig00013	+	+	+
isotig00014	+	+	+
isotig00015	+	+	+
isotig00016	+	+	+
isotig00017	+	+	+
isotig00018	+	+	+
isotig00019	+	+	+
isotig00020	+	+	+
isotig00021	+	+	+
isotig00022	+	+	+
isotig00023	+	+	+
isotig00024	+	+	+
isotig00025	+	+	+
isotig00026	+	+	+
isotig00027	+	+	+
isotig00028	+	+	+
isotig00029	+	+	+
isotig00030	+	+	+
isotig00031	+	+	+
isotig00032	+	+	+
isotig00033	+	+	+
isotig00034	+	+	+
isotig00035	+	+	+
isotig00036	+	+	+
isotig00037	+	+	+
isotig00038	+	+	+
isotig00039	+	+	+
isotig00040	+	+	+
isotig00041	+	+	+
isotig00042	+	+	+
isotig00043	+	+	+
isotig00044	+	+	+
isotig00045	+	+	+
isotig00046	+	+	+
isotig00047	+	+	+
isotig00048	+	+	+
isotig00049	+	+	+
isotig00050	+	+	+
isotig00051	+	+	+
isotig00052	+	+	+
isotig00053	+	+	+
isotig00054	+	+	+
isotig00055	+	+	+
isotig00056	+	+	+
isotig00057	+	+	+
isotig00058	+	+	+
isotig00059	+	+	+
isotig00060	+	+	+
isotig00061	+	+	+
isotig00062	+	+	+
isotig00063	+	+	+
isotig00064	+	+	+
isotig00065	+	+	+
isotig00066	+	+	+
isotig00067	+	+	+
isotig00068	+	+	+
isotig00069	+	+	+
isotig00070	+	+	+
isotig00071	-	-	-
isotig00072	+	+	+
isotig00073	+	+	+
isotig00074	-	-	-
isotig00075	+	+	+
isotig00076	+	+	+
isotig00077	-	-	-
isotig00078	-	-	-
isotig00079	-	-	-
isotig00080	-	-	-
isotig00081	-	-	-
isotig00082	-	-	-
isotig00083	+	+	+
isotig00084	+	+	+
isotig00085	-	-	-
isotig00086	+	+	+
isotig00087	-	-	-
isotig00088	-	-	-
isotig00089	-	-	-
isotig00090	-	-	-
isotig00091	-	-	-
isotig00092	-	-	-
isotig00093	-	-	-
isotig00094	-	-	-
isotig00095	-	-	-
isotig00096	-	-	-
isotig00097	-	-	-
isotig00098	-	-	-
isotig00099	-	-	-
isotig00100	-	-	-
isotig00101	+	-	-
isotig00102	+	-	-
isotig00103	+	-	-
isotig00104	+	-	-
isotig00105	+	-	-
isotig00106	+	-	-
isotig00107	+	-	-
isotig00108	+	-	-
isotig00109	-	-	-
isotig00110	-	-	-
isotig00111	-	-	-
isotig00112	-	-	-
isotig00113	-	-	-
isotig00114	-	-	-
isotig00115	-	-	-
isotig00116	-	-	-
isotig00117	-	-	-
isotig00118	-	-	-
isotig00119	-	-	-
isotig00120	-	-	-
isotig00121	-	-	-
isotig00122	+	-	-
isotig00123	-	-	-
isotig00124	-	-	-
isotig00125	-	-	-
isotig00126	-	-	-
isotig00127	+	-	-
isotig00128	-	-	-
isotig00129	-	-	-
isotig00130	-	-	-
isotig00131	-	-	-
isotig00132	-	-	-
isotig00133	-	-	-
isotig00134	-	-	-
isotig00135	-	-	-
isotig00136	-	-	-
isotig00137	-	-	-
isotig00138	-	-	-
isotig00139	-	-	-
isotig00140	-	-	-
isotig00141	-	-	-
isotig00142	-	-	-
isotig00143	-	-	-
isotig00144	-	-	-
isotig00145	-	-	-
isotig00146	-	-	-
isotig00147	-	-	-
isotig00148	-	-	-
isotig00149	-	-	-
isotig00150	-	-	-
isotig00151	+	+	+
isotig00152	+	+	+
isotig00153	-	-	-
isotig00154	-	-	-
isotig00155	-	-	-
isotig00156	-	-	-
isotig00157	-	-	-
isotig00158	-	-	-
isotig00159	-	-	-
isotig00160	+	+	+
isotig00161	+	+	+
isotig00162	-	-	-
isotig00163	-	-	-
isotig00164	-	-	-
isotig00165	-	-	-
isotig00166	-	-	-
isotig00167	-	-	-
isotig00168	-	-	-
isotig00169	-	-	-
isotig00170	-	-	-
isotig00171	-	-	-
isotig00172	-	-	-
isotig00173	-	-	-
isotig00174	-	-	-
isotig00175	-	-	-
isotig00176	-	-	-
isotig00177	-	-	-
isotig00178	-	-	-
isotig00179	-	-	-
isotig00180	-	-	-
isotig00181	-	-	-
isotig00182	+	+	+
isotig00183	+	+	+
isotig00184	+	+	+
isotig00185	+	+	+
isotig00186	+	+	+
isotig00187	+	+	+
isotig00188	+	+	+
isotig00189	+	+	+
isotig00190	+	+	+
isotig00191	+	+	+
isotig00192	+	+	+
isotig00193	+	+	+
isotig00194	+	+	+
isotig00195	+	+	+
isotig00196	+	+	+
isotig00197	+	+	+
isotig00198	+	+	+
isotig00199	+	+	+
isotig00200	+	+	+
isotig00201	+	+	+
isotig00202	+	+	+
isotig00203	+	+	+
isotig00204	+	+	+
isotig00205	+	+	+
isotig00206	+	+	+
isotig00207	+	+	+
isotig00208	+	+	+
isotig00209	-	-	-
isotig00210	-	-	-
isotig00211	-	-	-
isotig00212	-	-	-
isotig00213	-	-	-
isotig00214	-	-	-
isotig00215	-	-	-
isotig00216	-	-	-
isotig00217	-	-	-
isotig00218	-	-	-
isotig00219	-	-	-
isotig00220	-	-	-
isotig00221	-	-	-
isotig00222	-	-	-
isotig00223	-	-	-
isotig00224	-	-	-
isotig00225	+	-	-
isotig00226	-	-	-
isotig00227	+	+	-
isotig00228	+	+	-
isotig00229	+	+	-
isotig00230	+	+	-
isotig00231	-	-	-
isotig00232	+	+	-
isotig00233	+	+	-
isotig00234	+	+	-
isotig00235	+	+	-
isotig00236	+	-	-
isotig00237	+	-	-
isotig00238	-	-	-
isotig00239	+	+	-
isotig00240	+	+	-
isotig00241	+	+	-
isotig00242	+	+	-
isotig00243	-	-	-
isotig00244	-	-	-
isotig00245	+	+	-
isotig00246	+	+	-
isotig00247	+	+	-
isotig00248	+	+	-
isotig00249	+	+	-
isotig00250	+	+	-
isotig00251	+	+	-
isotig00252	+	+	-
isotig00253	-	-	-
isotig00254	+	+	-
isotig00255	+	+	-
isotig00256	+	+	-
isotig00257	+	+	-
isotig00258	-	-	-
isotig00259	-	-	-
isotig00260	+	-	-
isotig00261	-	-	-
isotig00262	-	-	-
isotig00263	-	-	-
isotig00264	-	-	-
isotig00265	+	+	-
isotig00266	+	+	-
isotig00267	+	+	-
isotig00268	+	+	-
isotig00269	-	-	-
isotig00270	-	-	-
isotig00271	+	+	-
isotig00272	+	+	-
isotig00273	+	+	-
isotig00274	+	+	-
isotig00275	-	-	-
isotig00276	+	-	-
isotig00277	-	-	-
isotig00278	+	-	-
isotig00279	+	+	-
isotig00280	+	+	-
isotig00281	+	+	-
isotig00282	+	+	-
isotig00283	-	-	-
isotig00284	-	-	-
isotig00285	+	+	-
isotig00286	+	+	-
isotig00287	+	+	-
isotig00288	+	+	-
isotig00289	-	-	-
isotig00290	-	-	-
isotig00291	-	-	-
isotig00292	-	-	-
isotig00293	-	-	-
isotig00294	-	-	-
isotig00295	-	-	-
isotig00296	-	-	-
isotig00297	-	-	-
isotig00298	-	-	-
isotig00299	-	-	-
isotig00300	-	-	-
isotig00301	-	-	-
isotig00302	-	-	-
isotig00303	-	-	-
isotig00304	-	-	-
isotig00305	-	-	-
isotig00306	-	-	-
isotig00307	-	-	-
isotig00308	-	-	-
isotig00309	-	-	-
isotig00310	-	-	-
isotig00311	-	-	-
isotig00312	-	-	-
isotig00313	-	-	-
isotig00314	-	-	-
isotig00315	-	-	-
isotig00316	-	-	-
isotig00317	-	-	-
isotig00318	-	-	-
isotig00319	-	-	-
isotig00320	-	-	-
isotig00321	-	-	-
isotig00322	-	-	-
isotig00323	-	-	-
isotig00324	-	-	-
isotig00325	-	-	-
isotig00326	-	-	-
isotig00327	-	-	-
isotig00328	-	-	-
isotig00329	-	-	-
isotig00330	-	-	-
isotig00331	-	-	-
isotig00332	-	-	-
isotig00333	-	-	-
isotig00334	-	-	-
isotig00335	-	-	-
isotig00336	-	-	-
isotig00337	-	-	-
isotig00338	-	-	-
isotig00339	-	-	-
isotig00340	-	-	-
isotig00341	-	-	-
isotig00342	-	-	-
isotig00343	-	-	-
isotig00344	-	-	-
isotig00345	-	-	-
isotig00346	-	-	-
isotig00347	-	-	-
isotig00348	-	-	-
isotig00349	-	-	-
isotig00350	-	-	-
isotig00351	-	-	-
isotig00352	-	-	-
isotig00353	-	-	-
isotig00354	-	-	-
isotig00355	-	-	-
isotig00356	-	-	-
isotig00357	-	-	-
isotig00358	-	-	-
isotig00359	-	-	-
isotig00360	-	-	-
isotig00361	-	-	-
isotig00362	-	-	-
isotig00363	-	-	-
isotig00364	-	-	-
isotig00365	-	-	-
isotig00366	-	-	-
isotig00367	-	-	-
isotig00368	-	-	-
isotig00369	-	-	-
isotig00370	-	-	-
isotig00371	-	-	-
isotig00372	-	-	-
isotig00373	-	-	-
isotig00374	-	-	-
isotig00375	-	-	-
isotig00376	+	+	+
isotig00377	+	+	+
isotig00378	+	+	+
isotig00379	+	+	+
isotig00380	+	+	+
isotig00381	+	+	+
isotig00382	+	+	+
isotig00383	+	+	+
isotig00384	+	+	+
isotig00385	+	+	+
isotig00386	+	+	+
isotig00387	+	+	+
isotig00388	-	-	-
isotig00389	-	-	-
isotig00390	-	-	-
isotig00391	-	-	-
isotig00392	-	-	-
isotig00393	-	-	-
isotig00394	-	-	-
isotig00395	-	-	-
isotig00396	-	-	-
isotig00397	-	-	-
isotig00398	-	-	-
isotig00399	-	-	-
isotig00400	-	-	-
isotig00401	-	-	-
isotig00402	-	-	-
isotig00403	-	-	-
isotig00404	+	+	+
isotig00405	+	+	+
isotig00406	-	-	-
isotig00407	-	-	-
isotig00408	-	-	-
isotig00409	+	+	+
isotig00410	-	-	-
isotig00411	-	-	-
isotig00412	+	+	+
isotig00413	+	+	+
isotig00414	-	-	-
isotig00415	-	-	-
isotig00416	-	-	-
isotig00417	-	-	-
isotig00418	-	-	-
isotig00419	-	-	-
isotig00420	-	-	-
isotig00421	-	-	-
isotig00422	-	-	-
isotig00423	-	-	-
isotig00424	-	-	-
isotig00425	-	-	-
isotig00426	-	-	-
isotig00427	-	-	-
isotig00428	-	-	-
isotig00429	-	-	-
isotig00430	-	-	-
isotig00431	-	-	-
isotig00432	-	-	-
isotig00433	-	-	-
isotig00434	-	-	-
isotig00435	-	-	-
isotig00436	-	-	-
isotig00437	-	-	-
isotig00438	-	-	-
isotig00439	-	-	-
isotig00440	-	-	-
isotig00441	-	-	-
isotig00442	-	-	-
isotig00443	-	-	-
isotig00444	-	-	-
isotig00445	-	-	-
isotig00446	-	-	-
isotig00447	-	-	-
isotig00448	-	-	-
isotig00449	-	-	-
isotig00450	-	-	-
isotig00451	-	-	-
isotig00452	-	-	-
isotig00453	-	-	-
isotig00454	-	-	-
isotig00455	-	-	-
isotig00456	-	-	-
isotig00457	+	+	+
isotig00458	+	+	+
isotig00459	+	+	+
isotig00460	+	+	+
isotig00461	+	+	+
isotig00462	+	+	+
isotig00463	+	+	+
isotig00464	+	+	+
isotig00465	+	+	+
isotig00466	+	+	+
isotig00467	+	+	+
isotig00468	+	+	+
isotig00469	+	+	+
isotig00470	+	+	+
isotig00471	-	-	-
isotig00472	-	-	-
isotig00473	-	-	-
isotig00474	-	-	-
isotig00475	-	-	-
isotig00476	-	-	-
isotig00477	-	-	-
isotig00478	-	-	-
isotig00479	-	-	-
isotig00480	-	-	-
isotig00481	-	-	-
isotig00482	-	-	-
isotig00483	-	-	-
isotig00484	-	-	-
isotig00485	-	-	-
isotig00486	-	-	-
isotig00487	-	-	-
isotig00488	-	-	-
isotig00489	-	-	-
isotig00490	-	-	-
isotig00491	-	-	-
isotig00492	-	-	-
isotig00493	-	-	-
isotig00494	-	-	-
isotig00495	-	-	-
isotig00496	-	-	-
isotig00497	-	-	-
isotig00498	-	-	-
isotig00499	-	-	-
isotig00500	-	-	-
isotig00501	-	-	-
isotig00502	-	-	-
isotig00503	-	-	-
isotig00504	-	-	-
isotig00505	-	-	-
isotig00506	-	-	-
isotig00507	-	-	-
isotig00508	-	-	-
isotig00509	-	-	-
isotig00510	-	-	-
isotig00511	-	-	-
isotig00512	-	-	-
isotig00513	-	-	-
isotig00514	-	-	-
isotig00515	-	-	-
isotig00516	-	-	-
isotig00517	-	-	-
isotig00518	-	-	-
isotig00519	-	-	-
isotig00520	-	-	-
isotig00521	-	-	-
isotig00522	+	+	+
isotig00523	+	+	+
isotig00524	+	+	+
isotig00525	-	-	-
isotig00526	-	-	-
isotig00527	+	+	+
isotig00528	+	+	+
isotig00529	+	+	+
isotig00530	-	-	-
isotig00531	-	-	-
isotig00532	-	-	-
isotig00533	-	-	-
isotig00534	-	-	-
isotig00535	-	-	-
isotig00536	-	-	-
isotig00537	-	-	-
isotig00538	-	-	-
isotig00539	-	-	-
isotig00540	-	-	-
isotig00541	-	-	-
isotig00542	-	-	-
isotig00543	-	-	-
isotig00544	-	-	-
isotig00545	-	-	-
isotig00546	-	-	-
isotig00547	-	-	-
isotig00548	-	-	-
isotig00549	-	-	-
isotig00550	-	-	-
isotig00551	-	-	-
isotig00552	-	-	-
isotig00553	-	-	-
isotig00554	-	-	-
isotig00555	-	-	-
isotig00556	-	-	-
isotig00557	-	-	-
isotig00558	-	-	-
isotig00559	-	-	-
isotig00560	-	-	-
isotig00561	-	-	-
isotig00562	-	-	-
isotig00563	-	-	-
isotig00564	-	-	-
isotig00565	-	-	-
isotig00566	-	-	-
isotig00567	-	-	-
isotig00568	-	-	-
isotig00569	-	-	-
isotig00570	-	-	-
isotig00571	-	-	-
isotig00572	-	-	-
isotig00573	-	-	-
isotig00574	-	-	-
isotig00575	-	-	-
isotig00576	-	-	-
isotig00577	-	-	-
isotig00578	-	-	-
isotig00579	-	-	-
isotig00580	-	-	-
isotig00581	-	-	-
isotig00582	-	-	-
isotig00583	-	-	-
isotig00584	-	-	-
isotig00585	-	-	-
isotig00586	-	-	-
isotig00587	-	-	-
isotig00588	-	-	-
isotig00589	-	-	-
isotig00590	-	-	-
isotig00591	-	-	-
isotig00592	-	-	-
isotig00593	-	-	-
isotig00594	-	-	-
isotig00595	-	-	-
isotig00596	-	-	-
isotig00597	-	-	-
isotig00598	-	-	-
isotig00599	-	-	-
isotig00600	-	-	-
isotig00601	-	-	-
isotig00602	-	-	-
isotig00603	-	-	-
isotig00604	-	-	-
isotig00605	-	-	-
isotig00606	-	-	-
isotig00607	-	-	-
isotig00608	-	-	-
isotig00609	-	-	-
isotig00610	-	-	-
isotig00611	-	-	-
isotig00612	-	-	-
isotig00613	-	-	-
isotig00614	-	-	-
isotig00615	-	-	-
isotig00616	-	-	-
isotig00617	-	-	-
isotig00618	-	-	-
isotig00619	-	-	-
isotig00620	-	-	-
isotig00621	-	-	-
isotig00622	-	-	-
isotig00623	-	-	-
isotig00624	-	-	-
isotig00625	-	-	-
isotig00626	-	-	-
isotig00627	+	+	+
isotig00628	-	+	+
isotig00629	+	+	+
isotig00630	+	+	+
isotig00631	-	+	+
isotig00632	+	+	+
isotig00633	+	+	+
isotig00634	+	+	+
isotig00635	-	+	+
isotig00636	+	+	+
isotig00637	-	+	+
isotig00638	+	+	+
isotig00639	+	+	+
isotig00640	+	+	+
isotig00641	-	+	+
isotig00642	+	+	+
isotig00643	+	+	+
isotig00644	-	+	+
isotig00645	+	+	+
isotig00646	+	+	+
isotig00647	-	+	+
isotig00648	+	+	+
isotig00649	+	+	+
isotig00650	-	+	+
isotig00651	+	+	+
isotig00652	+	+	+
isotig00653	+	+	+
isotig00654	+	+	+
isotig00655	+	+	+
isotig00656	+	+	+
isotig00657	+	+	+
isotig00658	+	+	+
isotig00659	+	+	+
isotig00660	+	+	+
isotig00661	+	+	+
isotig00662	-	+	+
isotig00663	+	+	+
isotig00664	-	+	+
isotig00665	+	+	+
isotig00666	+	+	+
isotig00667	+	+	+
isotig00668	+	+	+
isotig00669	+	+	+
isotig00670	-	+	+
isotig00671	+	+	+
isotig00672	+	+	+
isotig00673	-	+	+
isotig00674	-	+	+
isotig00675	+	+	+
isotig00676	+	+	+
isotig00677	+	+	+
isotig00678	-	+	+
isotig00679	-	+	+
isotig00680	-	+	+
isotig00681	-	-	-
isotig00682	-	-	-
isotig00683	+	+	+
isotig00684	-	-	-
isotig00685	-	-	-
isotig00686	+	+	+
isotig00687	-	-	-
isotig00688	-	-	-
isotig00689	+	+	+
isotig00690	-	-	-
isotig00691	-	-	-
isotig00692	+	+	+
isotig00693	+	+	+
isotig00694	-	-	-
isotig00695	-	-	-
isotig00696	-	-	-
isotig00697	-	-	-
isotig00698	-	-	-
isotig00699	-	-	-
isotig00700	-	-	-
isotig00701	-	-	-
isotig00702	+	+	+
isotig00703	-	-	-
isotig00704	-	-	-
isotig00705	-	-	-
isotig00706	-	-	-
isotig00707	-	-	-
isotig00708	-	-	-
isotig00709	-	-	-
isotig00710	-	-	-
isotig00711	-	-	-
isotig00712	-	-	-
isotig00713	-	-	-
isotig00714	-	-	-
isotig00715	-	-	-
isotig00716	-	-	-
isotig00717	-	-	-
isotig00718	-	-	-
isotig00719	-	-	-
isotig00720	-	-	-
isotig00721	-	-	-
isotig00722	-	-	-
isotig00723	-	-	-
isotig00724	-	-	-
isotig00725	-	-	-
isotig00726	-	-	-
isotig00727	-	-	-
isotig00728	-	-	-
isotig00729	-	-	-
isotig00730	-	-	-
isotig00731	-	-	-
isotig00732	-	-	-
isotig00733	-	-	-
isotig00734	-	-	-
isotig00735	-	-	-
isotig00736	-	-	-
isotig00737	+	+	+
isotig00738	+	+	+
isotig00739	+	+	+
isotig00740	+	+	+
isotig00741	+	+	+
isotig00742	+	+	+
isotig00743	+	+	+
isotig00744	+	+	+
isotig00745	+	+	+
isotig00746	+	+	+
isotig00747	+	+	+
isotig00748	+	+	+
isotig00749	+	+	+
isotig00750	+	+	+
isotig00751	+	+	+
isotig00752	+	+	+
isotig00753	+	+	+
isotig00754	+	+	+
isotig00755	+	+	+
isotig00756	+	+	+
isotig00757	+	+	+
isotig00758	+	+	+
isotig00759	+	+	+
isotig00760	+	+	+
isotig00761	-	-	-
isotig00762	-	-	-
isotig00763	+	+	+
isotig00764	+	+	+
isotig00765	+	+	+
isotig00766	-	-	-
isotig00767	+	+	+
isotig00768	-	-	-
isotig00769	-	-	-
isotig00770	-	-	-
isotig00771	-	-	-
isotig00772	-	-	-
isotig00773	-	-	-
isotig00774	-	-	-
isotig00775	-	-	-
isotig00776	-	-	-
isotig00777	-	-	-
isotig00778	-	-	-
isotig00779	-	-	-
isotig00780	-	-	-
isotig00781	-	-	-
isotig00782	-	-	-
isotig00783	-	-	-
isotig00784	-	-	-
isotig00785	-	-	-
isotig00786	-	-	-
isotig00787	-	-	-
isotig00788	-	-	-
isotig00789	-	-	-
isotig00790	-	-	-
isotig00791	-	-	-
isotig00792	-	-	-
isotig00793	-	-	-
isotig00794	-	-	-
isotig00795	-	-	-
isotig00796	-	-	-
isotig00797	-	-	-
isotig00798	-	-	-
isotig00799	-	-	-
isotig00800	-	-	-
isotig00801	-	-	-
isotig00802	-	-	-
isotig00803	-	-	-
isotig00804	-	-	-
isotig00805	-	-	-
isotig00806	-	-	-
isotig00807	-	-	-
isotig00808	-	-	-
isotig00809	-	-	-
isotig00810	-	-	-
isotig00811	-	-	-
isotig00812	-	-	-
isotig00813	-	-	-
isotig00814	-	-	-
isotig00815	-	-	-
isotig00816	-	-	-
isotig00817	-	-	-
isotig00818	-	-	-
isotig00819	-	-	-
isotig00820	-	-	-
isotig00821	-	-	-
isotig00822	-	-	-
isotig00823	-	-	-
isotig00824	-	-	-
isotig00825	-	-	-
isotig00826	-	-	-
isotig00827	-	-	-
isotig00828	-	-	-
isotig00829	-	-	-
isotig00830	-	-	-
isotig00831	-	-	-
isotig00832	-	-	-
isotig00833	-	-	-
isotig00834	-	-	-
isotig00835	-	-	-
isotig00836	-	-	-
isotig00837	-	-	-
isotig00838	-	-	-
isotig00839	-	-	-
isotig00840	-	-	-
isotig00841	-	-	-
isotig00842	-	-	-
isotig00843	-	-	-
isotig00844	-	-	-
isotig00845	-	-	-
isotig00846	-	-	-
isotig00847	-	-	-
isotig00848	-	-	-
isotig00849	-	-	-
isotig00850	-	-	-
isotig00851	-	-	-
isotig00852	-	-	-
isotig00853	-	-	-
isotig00854	-	-	-
isotig00855	-	-	-
isotig00856	-	-	-
isotig00857	-	-	-
isotig00858	-	-	-
isotig00859	-	-	-
isotig00860	-	-	-
isotig00861	-	-	-
isotig00862	-	-	-
isotig00863	-	-	-
isotig00864	-	-	-
isotig00865	-	-	-
isotig00866	-	-	-
isotig00867	-	-	-
isotig00868	-	-	-
isotig00869	-	-	-
isotig00870	-	-	-
isotig00871	-	-	-
isotig00872	-	-	-
isotig00873	-	-	-
isotig00874	-	-	-
isotig00875	-	-	-
isotig00876	-	-	-
isotig00877	-	-	-
isotig00878	-	-	-
isotig00879	-	-	-
isotig00880	-	-	-
isotig00881	-	-	-
isotig00882	-	-	-
isotig00883	-	-	-
isotig00884	-	-	-
isotig00885	-	-	-
isotig00886	-	-	-
isotig00887	-	-	-
isotig00888	-	-	-
isotig00889	-	-	-
isotig00890	-	-	-
isotig00891	-	-	-
isotig00892	-	-	-
isotig00893	-	-	-
isotig00894	-	-	-
isotig00895	-	-	-
isotig00896	-	-	-
isotig00897	-	-	-
isotig00898	-	-	-
isotig00899	-	-	-
isotig00900	-	-	-
isotig00901	-	-	-
isotig00902	-	-	-
isotig00903	-	-	-
isotig00904	-	-	-
isotig00905	-	-	-
isotig00906	-	-	-
isotig00907	-	-	-
isotig00908	-	-	-
isotig00909	-	-	-
isotig00910	-	-	-
isotig00911	-	-	-
isotig00912	-	-	-
isotig00913	-	-	-
isotig00914	-	-	-
isotig00915	-	-	-
isotig00916	-	-	-
isotig00917	+	+	+
isotig00918	+	+	+
isotig00919	+	+	+
isotig00920	+	+	+
isotig00921	+	+	+
isotig00922	+	+	+
isotig00923	+	+	+
isotig00924	+	+	+
isotig00925	+	+	+
isotig00926	+	+	+
isotig00927	+	+	+
isotig00928	+	+	+
isotig00929	+	+	+
isotig00930	+	+	+
isotig00931	+	+	+
isotig00932	+	+	+
isotig00933	+	+	+
isotig00934	+	+	+
isotig00935	+	+	+
isotig00936	+	+	+
isotig00937	+	+	+
isotig00938	+	+	+
isotig00939	+	+	+
isotig00940	+	+	+
isotig00941	+	+	+
isotig00942	+	+	+
isotig00943	+	-	+
isotig00944	+	-	+
isotig00945	+	+	+
isotig00946	+	+	+
isotig00947	+	+	+
isotig00948	+	+	+
isotig00949	+	+	+
isotig00950	+	+	+
isotig00951	+	+	+
isotig00952	+	+	+
isotig00953	+	+	+
isotig00954	+	+	+
isotig00955	+	+	+
isotig00956	+	+	+
isotig00957	+	+	+
isotig00958	+	+	+
isotig00959	+	+	+
isotig00960	+	+	+
isotig00961	+	+	+
isotig00962	+	+	+
isotig00963	+	+	+
isotig00964	+	+	+
isotig00965	+	+	+
isotig00966	+	+	+
isotig00967	+	+	+
isotig00968	+	+	+
isotig00969	-	-	-
isotig00970	-	-	-
isotig00971	-	-	-
isotig00972	-	-	-
isotig00973	+	-	-
isotig00974	+	-	-
isotig00975	+	-	-
isotig00976	+	-	-
isotig00977	+	-	-
isotig00978	+	-	-
isotig00979	+	-	-
isotig00980	-	-	-
isotig00981	+	-	-
isotig00982	+	-	-
isotig00983	-	-	-
isotig00984	+	-	-
isotig00985	-	-	-
isotig00986	-	-	-
isotig00987	-	-	-
isotig00988	-	-	-
isotig00989	+	-	-
isotig00990	+	-	-
isotig00991	-	-	-
isotig00992	-	-	-
isotig00993	-	-	-
isotig00994	+	-	+
isotig00995	+	-	+
isotig00996	-	-	-
isotig00997	-	-	-
isotig00998	-	-	-
isotig00999	+	+	+
isotig01000	+	+	+
isotig01001	+	+	+
isotig01002	+	+	+
isotig01003	+	+	+
isotig01004	-	-	-
isotig01005	-	-	-
isotig01006	-	-	-
isotig01007	-	-	-
isotig01008	-	-	-
isotig01009	-	-	-
isotig01010	-	-	-
isotig01011	-	-	-
isotig01012	-	-	-
isotig01013	-	-	-
isotig01014	-	-	-
isotig01015	-	-	-
isotig01016	-	-	-
isotig01017	+	+	+
isotig01018	+	+	+
isotig01019	+	+	+
isotig01020	+	+	+
isotig01021	+	+	+
isotig01022	+	+	+
isotig01023	+	+	+
isotig01024	+	+	+
isotig01025	+	+	+
isotig01026	-	-	-
isotig01027	-	-	-
isotig01028	+	+	+
isotig01029	-	-	-
isotig01030	+	+	+
isotig01031	+	+	+
isotig01032	-	-	-
isotig01033	-	-	-
isotig01034	+	+	+
isotig01035	+	+	+
isotig01036	+	+	+
isotig01037	+	+	+
isotig01038	+	+	+
isotig01039	+	+	+
isotig01040	+	+	+
isotig01041	+	+	+
isotig01042	+	+	+
isotig01043	+	+	+
isotig01044	+	+	+
isotig01045	+	+	+
isotig01046	+	+	+
isotig01047	+	+	+
isotig01048	+	+	+
isotig01049	+	+	+
isotig01050	+	+	+
isotig01051	+	+	+
isotig01052	+	+	+
isotig01053	+	+	+
isotig01054	+	+	+
isotig01055	+	+	+
isotig01056	+	+	+
isotig01057	+	+	+
isotig01058	-	-	-
isotig01059	-	-	-
isotig01060	-	-	-
isotig01061	-	-	-
isotig01062	-	-	-
isotig01063	-	-	-
isotig01064	-	-	-
isotig01065	-	-	-
isotig01066	-	-	-
isotig01067	-	-	-
isotig01068	-	-	-
isotig01069	-	-	-
isotig01070	-	-	-
isotig01071	-	-	-
isotig01072	-	-	-
isotig01073	-	-	-
isotig01074	-	-	-
isotig01075	-	-	-
isotig01076	-	-	-
isotig01077	-	-	-
isotig01078	-	-	-
isotig01079	-	-	-
isotig01080	-	-	-
isotig01081	-	-	-
isotig01082	-	-	-
isotig01083	-	-	-
isotig01084	-	-	-
isotig01085	-	-	-
isotig01086	-	-	-
isotig01087	-	-	-
isotig01088	-	-	-
isotig01089	-	-	-
isotig01090	-	-	-
isotig01091	-	-	-
isotig01092	-	-	-
isotig01093	-	-	-
isotig01094	-	-	-
isotig01095	-	-	-
isotig01096	-	-	-
isotig01097	-	-	-
isotig01098	+	+	+
isotig01099	-	-	-
isotig01100	-	-	-
isotig01101	-	-	-
isotig01102	-	-	-
isotig01103	-	-	-
isotig01104	-	-	-
isotig01105	-	-	-
isotig01106	-	-	-
isotig01107	-	-	-
isotig01108	-	-	-
isotig01109	-	-	-
isotig01110	-	-	-
isotig01111	-	-	-
isotig01112	+	+	+
isotig01113	+	+	+
isotig01114	+	+	+
isotig01115	+	+	+
isotig01116	+	+	+
isotig01117	+	+	+
isotig01118	+	+	+
isotig01119	+	+	+
isotig01120	+	+	+
isotig01121	+	+	+
isotig01122	+	+	+
isotig01123	+	+	+
isotig01124	+	+	+
isotig01125	+	+	+
isotig01126	+	+	+
isotig01127	+	+	+
isotig01128	+	+	+
isotig01129	+	+	+
isotig01130	+	+	+
isotig01131	+	+	+
isotig01132	+	+	+
isotig01133	+	+	+
isotig01134	+	+	+
isotig01135	+	+	+
isotig01136	+	+	+
isotig01137	+	+	+
isotig01138	+	+	+
isotig01139	+	+	+
isotig01140	+	+	+
isotig01141	+	+	+
isotig01142	+	+	+
isotig01143	+	+	+
isotig01144	+	+	+
isotig01145	+	+	+
isotig01146	+	+	+
isotig01147	+	+	+
isotig01148	+	+	+
isotig01149	+	+	+
isotig01150	+	+	+
isotig01151	+	+	+
isotig01152	+	+	+
isotig01153	+	+	+
isotig01154	+	+	+
isotig01155	+	+	+
isotig01156	+	+	+
isotig01157	+	+	+
isotig01158	+	+	+
isotig01159	+	+	+
isotig01160	+	+	+
isotig01161	+	+	+
isotig01162	+	+	+
isotig01163	+	+	+
isotig01164	+	+	+
isotig01165	+	+	+
isotig01166	+	+	+
isotig01167	+	+	+
isotig01168	+	+	+
isotig01169	+	+	+
isotig01170	+	+	+
isotig01171	+	+	+
isotig01172	+	+	+
isotig01173	+	+	+
isotig01174	+	+	+
isotig01175	-	-	-
isotig01176	-	-	-
isotig01177	-	-	-
isotig01178	+	+	-
isotig01179	+	+	-
isotig01180	+	+	-
isotig01181	+	+	-
isotig01182	+	+	-
isotig01183	+	+	-
isotig01184	-	-	-
isotig01185	-	-	-
isotig01186	-	-	-
isotig01187	-	-	-
isotig01188	-	-	-
isotig01189	+	+	-
isotig01190	-	-	-
isotig01191	+	+	-
isotig01192	+	+	-
isotig01193	-	-	-
isotig01194	-	-	-
isotig01195	-	-	-
isotig01196	-	-	-
isotig01197	-	-	-
isotig01198	-	-	-
isotig01199	-	-	-
isotig01200	-	-	-
isotig01201	-	-	-
isotig01202	-	-	-
isotig01203	-	-	-
isotig01204	-	-	-
isotig01205	-	-	-
isotig01206	-	-	-
isotig01207	-	-	-
isotig01208	-	-	-
isotig01209	-	-	-
isotig01210	-	-	-
isotig01211	-	-	-
isotig01212	-	-	-
isotig01213	-	-	-
isotig01214	-	-	-
isotig01215	-	-	-
isotig01216	-	-	-
isotig01217	-	-	-
isotig01218	-	-	-
isotig01219	-	-	-
isotig01220	+	+	-
isotig01221	-	-	-
isotig01222	-	-	-
isotig01223	-	-	-
isotig01224	-	-	-
isotig01225	-	-	-
isotig01226	-	-	-
isotig01227	-	-	-
isotig01228	-	-	-
isotig01229	-	-	-
isotig01230	-	-	-
isotig01231	-	-	-
isotig01232	-	-	-
isotig01233	-	-	-
isotig01234	-	-	-
isotig01235	-	-	-
isotig01236	-	-	-
isotig01237	-	-	-
isotig01238	-	-	-
isotig01239	-	-	-
isotig01240	-	-	-
isotig01241	-	-	-
isotig01242	-	-	-
isotig01243	-	-	-
isotig01244	-	-	-
isotig01245	-	-	-
isotig01246	-	-	-
isotig01247	-	-	-
isotig01248	-	-	-
isotig01249	-	-	-
isotig01250	-	-	-
isotig01251	-	-	-
isotig01252	-	-	-
isotig01253	-	-	-
isotig01254	-	-	-
isotig01255	-	-	-
isotig01256	-	-	-
isotig01257	-	-	-
isotig01258	-	-	-
isotig01259	-	-	-
isotig01260	-	-	-
isotig01261	-	-	-
isotig01262	-	-	-
isotig01263	-	-	-
isotig01264	-	-	-
isotig01265	-	-	-
isotig01266	+	+	+
isotig01267	+	+	+
isotig01268	+	+	+
isotig01269	+	+	+
isotig01270	+	+	+
isotig01271	+	+	+
isotig01272	+	+	+
isotig01273	+	+	+
isotig01274	+	+	+
isotig01275	+	+	+
isotig01276	+	+	+
isotig01277	+	+	+
isotig01278	+	+	+
isotig01279	+	+	+
isotig01280	+	+	+
isotig01281	+	+	+
isotig01282	+	+	+
isotig01283	+	+	+
isotig01284	+	+	+
isotig01285	+	+	+
isotig01286	+	+	+
isotig01287	+	+	+
isotig01288	+	+	+
isotig01289	+	+	+
isotig01290	+	+	+
isotig01291	+	+	+
isotig01292	+	+	+
isotig01293	+	+	+
isotig01294	+	+	+
isotig01295	+	+	+
isotig01296	+	+	+
isotig01297	+	+	+
isotig01298	+	+	+
isotig01299	+	+	+
isotig01300	+	+	+
isotig01301	+	+	+
isotig01302	+	+	+
isotig01303	+	+	+
isotig01304	+	+	+
isotig01305	+	+	+
isotig01306	+	+	+
isotig01307	+	+	+
isotig01308	+	+	+
isotig01309	+	+	+
isotig01310	+	+	+
isotig01311	+	+	+
isotig01312	+	+	+
isotig01313	+	+	+
isotig01314	+	+	+
isotig01315	+	+	+
isotig01316	+	+	+
isotig01317	+	+	+
isotig01318	+	+	+
isotig01319	+	+	+
isotig01320	+	+	+
isotig01321	+	+	+
isotig01322	+	+	+
isotig01323	+	+	+
isotig01324	+	+	+
isotig01325	+	+	+
isotig01326	+	+	+
isotig01327	+	+	+
isotig01328	+	+	+
isotig01329	+	+	+
isotig01330	+	+	+
isotig01331	+	+	+
isotig01332	+	+	+
isotig01333	+	+	+
isotig01334	+	+	+
isotig01335	+	+	+
isotig01336	+	+	+
isotig01337	+	+	+
isotig01338	+	+	+
isotig01339	+	+	+
isotig01340	+	+	+
isotig01341	+	+	+
isotig01342	+	+	+
isotig01343	+	+	+
isotig01344	+	+	+
isotig01345	+	+	+
isotig01346	+	+	+
isotig01347	+	+	+
isotig01348	+	+	+
isotig01349	+	+	+
isotig01350	+	+	+
isotig01351	+	+	+
isotig01352	+	+	+
isotig01353	+	+	+
isotig01354	+	+	+
isotig01355	+	+	+
isotig01356	+	+	+
isotig01357	+	+	+
isotig01358	+	+	+
isotig01359	+	+	+
isotig01360	+	+	+
isotig01361	+	+	+
isotig01362	+	+	+
isotig01363	+	+	+
isotig01364	+	+	+
isotig01365	+	+	+
isotig01366	+	+	+
isotig01367	+	+	+
isotig01368	+	+	+
isotig01369	+	+	+
isotig01370	+	+	+
isotig01371	+	+	+
isotig01372	+	+	+
isotig01373	+	+	+
isotig01374	+	+	+
isotig01375	+	+	+
isotig01376	+	+	+
isotig01377	+	+	+
isotig01378	+	+	+
isotig01379	+	+	+
isotig01380	+	+	+
isotig01381	+	+	+
isotig01382	+	+	+
isotig01383	+	+	+
isotig01384	+	+	+
isotig01385	+	-	-
isotig01386	-	-	-
isotig01387	-	-	-
isotig01388	-	-	-
isotig01389	-	-	-
isotig01390	-	-	-
isotig01391	-	-	-
isotig01392	-	-	-
isotig01393	-	-	-
isotig01394	-	-	-
isotig01395	-	-	-
isotig01396	-	-	-
isotig01397	-	-	-
isotig01398	-	-	-
isotig01399	-	-	-
isotig01400	-	-	-
isotig01401	-	-	-
isotig01402	-	-	-
isotig01403	-	-	-
isotig01404	-	-	-
isotig01405	-	-	-
isotig01406	-	-	-
isotig01407	-	-	-
isotig01408	-	-	-
isotig01409	-	-	-
isotig01410	-	-	-
isotig01411	-	-	-
isotig01412	-	-	-
isotig01413	-	-	-
isotig01414	-	-	-
isotig01415	-	-	-
isotig01416	-	-	-
isotig01417	-	-	-
isotig01418	-	-	-
isotig01419	-	-	-
isotig01420	-	-	-
isotig01421	-	-	-
isotig01422	-	-	-
isotig01423	-	-	-
isotig01424	-	-	-
isotig01425	-	-	-
isotig01426	-	-	-
isotig01427	-	-	-
isotig01428	-	-	-
isotig01429	-	-	-
isotig01430	-	-	-
isotig01431	-	-	-
isotig01432	-	-	-
isotig01433	-	-	-
isotig01434	-	-	-
isotig01435	-	-	-
isotig01436	-	-	-
isotig01437	-	-	-
isotig01438	-	-	-
isotig01439	-	-	-
isotig01440	-	-	-
isotig01441	-	-	-
isotig01442	-	-	-
isotig01443	-	-	-
isotig01444	-	-	-
isotig01445	+	-	+
isotig01446	-	-	-
isotig01447	-	-	-
isotig01448	-	-	-
isotig01449	-	-	-
isotig01450	-	-	-
isotig01451	-	-	-
isotig01452	-	-	-
isotig01453	-	-	-
isotig01454	-	-	-
isotig01455	-	-	-
isotig01456	-	-	-
isotig01457	-	-	-
isotig01458	-	-	-
isotig01459	-	-	-
isotig01460	-	-	-
isotig01461	-	-	-
isotig01462	-	-	-
isotig01463	-	-	-
isotig01464	-	-	-
isotig01465	+	+	+
isotig01466	+	+	+
isotig01467	+	+	+
isotig01468	+	+	+
isotig01469	+	+	+
isotig01470	+	+	+
isotig01471	+	+	+
isotig01472	+	+	+
isotig01473	+	+	+
isotig01474	-	-	-
isotig01475	-	-	-
isotig01476	-	-	-
isotig01477	-	-	-
isotig01478	-	-	-
isotig01479	-	-	-
isotig01480	-	-	-
isotig01481	-	-	-
isotig01482	-	-	-
isotig01483	+	+	+
isotig01484	+	+	+
isotig01485	+	+	+
isotig01486	+	+	+
isotig01487	+	+	+
isotig01488	+	+	+
isotig01489	+	+	+
isotig01490	+	+	+
isotig01491	+	+	+
isotig01492	+	+	+
isotig01493	+	+	+
isotig01494	+	+	+
isotig01495	+	+	+
isotig01496	+	+	+
isotig01497	+	+	+
isotig01498	+	+	+
isotig01499	+	+	+
isotig01500	+	+	+
isotig01501	+	+	+
isotig01502	+	+	+
isotig01503	+	+	+
isotig01504	+	+	+
isotig01505	+	+	+
isotig01506	+	+	+
isotig01507	+	+	+
isotig01508	+	+	+
isotig01509	+	+	+
isotig01510	+	+	+
isotig01511	+	+	+
isotig01512	+	+	+
isotig01513	+	+	+
isotig01514	+	+	+
isotig01515	+	+	+
isotig01516	+	+	+
isotig01517	+	+	+
isotig01518	+	+	+
isotig01519	+	+	+
isotig01520	+	+	+
isotig01521	+	+	+
isotig01522	+	+	+
isotig01523	+	+	+
isotig01524	+	+	+
isotig01525	+	+	+
isotig01526	+	+	+
isotig01527	+	+	+
isotig01528	+	+	+
isotig01529	+	+	+
isotig01530	+	+	+
isotig01531	+	+	+
isotig01532	+	+	+
isotig01533	+	+	+
isotig01534	+	+	+
isotig01535	+	+	+
isotig01536	+	+	+
isotig01537	+	+	+
isotig01538	-	-	-
isotig01539	-	-	-
isotig01540	-	-	-
isotig01541	-	-	-
isotig01542	-	-	-
isotig01543	-	-	-
isotig01544	-	-	-
isotig01545	-	-	-
isotig01546	-	-	-
isotig01547	-	-	-
isotig01548	-	-	-
isotig01549	+	+	+
isotig01550	+	+	+
isotig01551	-	-	-
isotig01552	+	+	+
isotig01553	+	+	+
isotig01554	+	+	+
isotig01555	+	+	+
isotig01556	+	+	+
isotig01557	+	+	+
isotig01558	+	+	+
isotig01559	+	+	+
isotig01560	+	+	+
isotig01561	+	+	+
isotig01562	+	+	+
isotig01563	+	+	+
isotig01564	+	+	+
isotig01565	+	+	+
isotig01566	+	+	+
isotig01567	+	+	+
isotig01568	+	+	+
isotig01569	+	+	+
isotig01570	+	+	+
isotig01571	+	+	+
isotig01572	+	+	+
isotig01573	+	+	+
isotig01574	-	-	-
isotig01575	-	-	-
isotig01576	-	-	-
isotig01577	-	-	-
isotig01578	-	-	-
isotig01579	-	-	-
isotig01580	-	-	-
isotig01581	-	-	-
isotig01582	-	-	-
isotig01583	-	-	-
isotig01584	-	-	-
isotig01585	-	-	-
isotig01586	-	-	-
isotig01587	-	-	-
isotig01588	-	-	-
isotig01589	-	-	-
isotig01590	-	-	-
isotig01591	-	-	-
isotig01592	+	+	+
isotig01593	+	+	+
isotig01594	+	+	+
isotig01595	+	+	+
isotig01596	+	+	+
isotig01597	+	+	+
isotig01598	+	+	+
isotig01599	+	+	+
isotig01600	+	+	+
isotig01601	+	+	+
isotig01602	+	+	+
isotig01603	+	+	+
isotig01604	-	-	-
isotig01605	-	-	-
isotig01606	-	-	-
isotig01607	-	-	-
isotig01608	-	-	-
isotig01609	-	-	-
isotig01610	-	-	-
isotig01611	-	-	-
isotig01612	-	-	-
isotig01613	-	-	-
isotig01614	-	-	-
isotig01615	-	-	-
isotig01616	-	-	-
isotig01617	-	-	-
isotig01618	-	-	-
isotig01619	-	-	-
isotig01620	-	-	-
isotig01621	-	-	-
isotig01622	-	-	-
isotig01623	-	-	-
isotig01624	-	-	-
isotig01625	-	-	-
isotig01626	-	-	-
isotig01627	+	+	+
isotig01628	-	-	-
isotig01629	+	+	+
isotig01630	+	+	+
isotig01631	+	+	+
isotig01632	+	+	+
isotig01633	+	+	+
isotig01634	+	+	+
isotig01635	+	+	+
isotig01636	+	+	+
isotig01637	+	+	+
isotig01638	-	-	-
isotig01639	-	-	-
isotig01640	-	-	-
isotig01641	-	-	-
isotig01642	-	-	-
isotig01643	-	-	-
isotig01644	-	-	-
isotig01645	-	-	-
isotig01646	-	-	-
isotig01647	-	-	-
isotig01648	-	-	-
isotig01649	+	+	+
isotig01650	-	-	-
isotig01651	+	+	+
isotig01652	+	+	+
isotig01653	+	+	+
isotig01654	+	+	+
isotig01655	+	+	+
isotig01656	+	+	+
isotig01657	+	+	+
isotig01658	+	+	+
isotig01659	+	+	+
isotig01660	+	+	+
isotig01661	+	+	+
isotig01662	+	+	+
isotig01663	+	+	+
isotig01664	+	+	+
isotig01665	+	+	+
isotig01666	+	+	+
isotig01667	+	+	+
isotig01668	+	+	+
isotig01669	+	+	+
isotig01670	-	-	-
isotig01671	-	-	-
isotig01672	-	-	-
isotig01673	-	-	-
isotig01674	-	-	-
isotig01675	-	-	-
isotig01676	-	-	-
isotig01677	-	-	-
isotig01678	-	-	-
isotig01679	-	-	-
isotig01680	-	-	-
isotig01681	+	+	+
isotig01682	+	+	+
isotig01683	-	-	-
isotig01684	-	-	-
isotig01685	-	-	-
isotig01686	-	-	-
isotig01687	-	-	-
isotig01688	-	-	-
isotig01689	+	+	+
isotig01690	+	+	+
isotig01691	+	+	+
isotig01692	+	+	+
isotig01693	+	+	+
isotig01694	+	+	+
isotig01695	+	+	+
isotig01696	+	+	+
isotig01697	+	+	+
isotig01698	+	+	+
isotig01699	+	+	+
isotig01700	+	+	+
isotig01701	-	-	-
isotig01702	-	-	-
isotig01703	-	-	-
isotig01704	-	-	-
isotig01705	-	-	-
isotig01706	+	+	+
isotig01707	-	-	-
isotig01708	+	+	+
isotig01709	-	-	-
isotig01710	+	+	+
isotig01711	+	+	+
isotig01712	-	-	-
isotig01713	-	-	-
isotig01714	-	-	-
isotig01715	-	-	-
isotig01716	-	-	-
isotig01717	-	-	-
isotig01718	-	-	-
isotig01719	-	-	-
isotig01720	-	-	-
isotig01721	-	-	-
isotig01722	-	-	-
isotig01723	-	-	-
isotig01724	-	-	-
isotig01725	-	-	-
isotig01726	-	-	-
isotig01727	-	-	-
isotig01728	-	-	-
isotig01729	-	-	-
isotig01730	-	-	-
isotig01731	-	-	-
isotig01732	-	-	-
isotig01733	-	-	-
isotig01734	-	-	-
isotig01735	-	-	-
isotig01736	-	-	-
isotig01737	-	-	-
isotig01738	-	-	-
isotig01739	-	-	-
isotig01740	-	-	-
isotig01741	-	-	-
isotig01742	-	-	-
isotig01743	-	-	-
isotig01744	-	-	-
isotig01745	-	-	-
isotig01746	-	-	-
isotig01747	-	-	-
isotig01748	-	-	-
isotig01749	-	-	-
isotig01750	-	-	-
isotig01751	-	-	-
isotig01752	-	-	-
isotig01753	-	-	-
isotig01754	-	-	-
isotig01755	-	-	-
isotig01756	-	-	-
isotig01757	-	-	-
isotig01758	-	-	-
isotig01759	-	-	-
isotig01760	-	-	-
isotig01761	-	-	-
isotig01762	-	-	-
isotig01763	-	-	-
isotig01764	-	-	-
isotig01765	-	-	-
isotig01766	-	-	-
isotig01767	-	-	-
isotig01768	-	-	-
isotig01769	-	-	-
isotig01770	-	-	-
isotig01771	-	-	-
isotig01772	-	-	-
isotig01773	-	-	-
isotig01774	-	-	-
isotig01775	-	-	-
isotig01776	-	-	-
isotig01777	-	-	-
isotig01778	-	-	-
isotig01779	-	-	-
isotig01780	-	-	-
isotig01781	-	-	-
isotig01782	-	-	-
isotig01783	-	-	-
isotig01784	-	-	-
isotig01785	-	-	-
isotig01786	-	-	-
isotig01787	-	-	-
isotig01788	-	-	-
isotig01789	-	-	-
isotig01790	-	-	-
isotig01791	-	-	-
isotig01792	+	+	+
isotig01793	+	+	+
isotig01794	+	+	+
isotig01795	+	+	+
isotig01796	+	+	+
isotig01797	+	+	+
isotig01798	+	+	+
isotig01799	+	+	+
isotig01800	+	+	+
isotig01801	+	+	+
isotig01802	+	+	+
isotig01803	+	+	+
isotig01804	+	+	+
isotig01805	+	+	+
isotig01806	+	+	+
isotig01807	+	+	+
isotig01808	-	-	-
isotig01809	-	-	-
isotig01810	-	-	-
isotig01811	-	-	-
isotig01812	-	-	-
isotig01813	-	-	-
isotig01814	+	+	+
isotig01815	+	+	+
isotig01816	+	+	+
isotig01817	+	+	+
isotig01818	+	+	+
isotig01819	+	+	+
isotig01820	+	+	+
isotig01821	+	+	+
isotig01822	+	+	+
isotig01823	+	+	+
isotig01824	+	+	+
isotig01825	+	+	+
isotig01826	+	+	+
isotig01827	+	+	+
isotig01828	+	+	+
isotig01829	+	+	+
isotig01830	+	+	+
isotig01831	+	+	+
isotig01832	-	-	-
isotig01833	+	+	+
isotig01834	+	+	+
isotig01835	-	+	+
isotig01836	-	-	-
isotig01837	-	-	-
isotig01838	-	+	+
isotig01839	-	-	-
isotig01840	-	-	-
isotig01841	-	+	+
isotig01842	-	+	+
isotig01843	-	-	-
isotig01844	-	-	-
isotig01845	-	-	-
isotig01846	-	-	-
isotig01847	-	+	+
isotig01848	-	-	-
isotig01849	-	+	+
isotig01850	-	-	-
isotig01851	-	-	-
isotig01852	-	-	-
isotig01853	-	-	-
isotig01854	+	+	+
isotig01855	+	+	+
isotig01856	+	+	+
isotig01857	+	+	+
isotig01858	+	+	+
isotig01859	+	+	+
isotig01860	+	+	+
isotig01861	+	+	+
isotig01862	+	+	+
isotig01863	+	+	+
isotig01864	+	+	+
isotig01865	+	+	+
isotig01866	+	+	+
isotig01867	+	+	+
isotig01868	-	-	-
isotig01869	-	-	-
isotig01870	-	-	-
isotig01871	+	+	+
isotig01872	+	+	+
isotig01873	+	+	+
isotig01874	+	+	+
isotig01875	+	+	+
isotig01876	+	+	+
isotig01877	+	+	+
isotig01878	+	+	+
isotig01879	+	+	+
isotig01880	+	+	+
isotig01881	+	+	+
isotig01882	+	+	+
isotig01883	+	+	+
isotig01884	+	+	+
isotig01885	+	+	+
isotig01886	+	+	+
isotig01887	+	+	+
isotig01888	+	+	+
isotig01889	+	+	+
isotig01890	+	+	+
isotig01891	+	+	+
isotig01892	+	+	+
isotig01893	+	+	+
isotig01894	+	+	+
isotig01895	+	+	+
isotig01896	+	+	+
isotig01897	+	+	+
isotig01898	+	+	+
isotig01899	+	+	+
isotig01900	+	+	+
isotig01901	+	+	+
isotig01902	+	+	+
isotig01903	+	+	+
isotig01904	+	+	+
isotig01905	+	+	+
isotig01906	+	+	+
isotig01907	+	+	+
isotig01908	+	+	+
isotig01909	+	+	+
isotig01910	+	+	+
isotig01911	+	+	+
isotig01912	+	+	+
isotig01913	+	+	+
isotig01914	+	+	+
isotig01915	+	+	+
isotig01916	+	+	+
isotig01917	+	+	+
isotig01918	+	+	+
isotig01919	+	+	+
isotig01920	+	+	+
isotig01921	+	+	+
isotig01922	+	+	+
isotig01923	+	+	+
isotig01924	+	+	+
isotig01925	+	+	+
isotig01926	+	+	+
isotig01927	+	+	+
isotig01928	+	+	+
isotig01929	+	+	+
isotig01930	+	+	+
isotig01931	+	+	+
isotig01932	+	+	+
isotig01933	+	+	+
isotig01934	+	+	+
isotig01935	+	+	+
isotig01936	+	+	+
isotig01937	+	+	+
isotig01938	+	+	+
isotig01939	+	+	+
isotig01940	+	+	+
isotig01941	+	+	+
isotig01942	+	+	+
isotig01943	-	-	-
isotig01944	-	-	-
isotig01945	-	-	-
isotig01946	-	-	-
isotig01947	-	-	-
isotig01948	-	-	-
isotig01949	-	-	-
isotig01950	-	-	-
isotig01951	-	-	-
isotig01952	-	-	-
isotig01953	-	-	-
isotig01954	-	-	-
isotig01955	-	-	-
isotig01956	-	-	-
isotig01957	-	-	-
isotig01958	-	-	-
isotig01959	-	-	-
isotig01960	-	-	-
isotig01961	+	+	+
isotig01962	+	+	+
isotig01963	+	+	+
isotig01964	+	+	+
isotig01965	+	+	+
isotig01966	+	+	+
isotig01967	+	+	+
isotig01968	+	+	+
isotig01969	+	+	+
isotig01970	+	+	+
isotig01971	+	+	+
isotig01972	+	+	+
isotig01973	+	+	+
isotig01974	+	+	+
isotig01975	+	+	+
isotig01976	+	+	+
isotig01977	+	+	+
isotig01978	+	+	+
isotig01979	+	+	+
isotig01980	+	+	+
isotig01981	+	+	+
isotig01982	+	+	+
isotig01983	+	+	+
isotig01984	+	+	+
isotig01985	-	-	-
isotig01986	-	-	-
isotig01987	-	-	-
isotig01988	-	-	-
isotig01989	-	-	-
isotig01990	-	-	-
isotig01991	-	-	-
isotig01992	-	-	-
isotig01993	-	-	-
isotig01994	-	-	-
isotig01995	-	-	-
isotig01996	-	-	-
isotig01997	-	-	-
[truncated: 34,134 more rows]

## Sheet: Lh Ap Dm Ph
Common isotigs in "Lh", "Ap", "Dm" and "Ph":
isotig00001
isotig00002
isotig00003
isotig00004
isotig00005
isotig00006
isotig00007
isotig00008
isotig00009
isotig00010
isotig00011
isotig00012
isotig00013
isotig00014
isotig00015
isotig00016
isotig00017
isotig00018
isotig00019
isotig00020
isotig00021
isotig00022
isotig00023
isotig00024
isotig00025
isotig00026
isotig00027
isotig00028
isotig00029
isotig00030
isotig00031
isotig00032
isotig00033
isotig00034
isotig00035
isotig00036
isotig00037
isotig00038
isotig00039
isotig00040
isotig00041
isotig00042
isotig00043
isotig00044
isotig00045
isotig00046
isotig00047
isotig00048
isotig00049
isotig00050
isotig00051
isotig00052
isotig00053
isotig00054
isotig00055
isotig00056
isotig00057
isotig00058
isotig00059
isotig00060
isotig00061
isotig00062
isotig00063
isotig00064
isotig00065
isotig00066
isotig00067
isotig00068
isotig00069
isotig00070
isotig00072
isotig00073
isotig00075
isotig00076
isotig00083
isotig00084
isotig00086
isotig00151
isotig00152
isotig00160
isotig00161
isotig00182
isotig00183
isotig00184
isotig00185
isotig00186
isotig00187
isotig00188
isotig00189
isotig00190
isotig00191
isotig00192
isotig00193
isotig00194
isotig00195
isotig00196
isotig00197
isotig00198
isotig00199
isotig00200
isotig00201
isotig00202
isotig00203
isotig00204
isotig00205
isotig00206
isotig00207
isotig00208
isotig00376
isotig00377
isotig00378
isotig00379
isotig00380
isotig00381
isotig00382
isotig00383
isotig00384
isotig00385
isotig00386
isotig00387
isotig00404
isotig00405
isotig00409
isotig00412
isotig00413
isotig00457
isotig00458
isotig00459
isotig00460
isotig00461
isotig00462
isotig00463
isotig00464
isotig00465
isotig00466
isotig00467
isotig00468
isotig00469
isotig00470
isotig00522
isotig00523
isotig00524
isotig00527
isotig00528
isotig00529
isotig00627
isotig00629
isotig00630
isotig00632
isotig00633
isotig00634
isotig00636
isotig00638
isotig00639
isotig00640
isotig00642
isotig00643
isotig00645
isotig00646
isotig00648
isotig00649
isotig00651
isotig00652
isotig00653
isotig00654
isotig00655
isotig00656
isotig00657
isotig00658
isotig00659
isotig00660
isotig00661
isotig00663
isotig00665
isotig00666
isotig00667
isotig00668
isotig00669
isotig00671
isotig00672
isotig00675
isotig00676
isotig00677
isotig00683
isotig00686
isotig00689
isotig00692
isotig00693
isotig00702
isotig00737
isotig00738
isotig00739
isotig00740
isotig00741
isotig00742
isotig00743
isotig00744
isotig00745
isotig00746
isotig00747
isotig00748
isotig00749
isotig00750
isotig00751
isotig00752
isotig00753
isotig00754
isotig00755
isotig00756
isotig00757
isotig00758
isotig00759
isotig00760
isotig00763
isotig00764
isotig00765
isotig00767
isotig00917
isotig00918
isotig00919
isotig00920
isotig00921
isotig00922
isotig00923
isotig00924
isotig00925
isotig00926
isotig00927
isotig00928
isotig00929
isotig00930
isotig00931
isotig00932
isotig00933
isotig00934
isotig00935
isotig00936
isotig00937
isotig00938
isotig00939
isotig00940
isotig00941
isotig00942
isotig00945
isotig00946
isotig00947
isotig00948
isotig00949
isotig00950
isotig00951
isotig00952
isotig00953
isotig00954
isotig00955
isotig00956
isotig00957
isotig00958
isotig00959
isotig00960
isotig00961
isotig00962
isotig00963
isotig00964
isotig00965
isotig00966
isotig00967
isotig00968
isotig00999
isotig01000
isotig01001
isotig01002
isotig01003
isotig01017
isotig01018
isotig01019
isotig01020
isotig01021
isotig01022
isotig01023
isotig01024
isotig01025
isotig01028
isotig01030
isotig01031
isotig01034
isotig01035
isotig01036
isotig01037
isotig01038
isotig01039
isotig01040
isotig01041
isotig01042
isotig01043
isotig01044
isotig01045
isotig01046
isotig01047
isotig01048
isotig01049
isotig01050
isotig01051
isotig01052
isotig01053
isotig01054
isotig01055
isotig01056
isotig01057
isotig01098
isotig01112
isotig01113
isotig01114
isotig01115
isotig01116
isotig01117
isotig01118
isotig01119
isotig01120
isotig01121
isotig01122
isotig01123
isotig01124
isotig01125
isotig01126
isotig01127
isotig01128
isotig01129
isotig01130
isotig01131
isotig01132
isotig01133
isotig01134
isotig01135
isotig01136
isotig01137
isotig01138
isotig01139
isotig01140
isotig01141
isotig01142
isotig01143
isotig01144
isotig01145
isotig01146
isotig01147
isotig01148
isotig01149
isotig01150
isotig01151
isotig01152
isotig01153
isotig01154
isotig01155
isotig01156
isotig01157
isotig01158
isotig01159
isotig01160
isotig01161
isotig01162
isotig01163
isotig01164
isotig01165
isotig01166
isotig01167
isotig01168
isotig01169
isotig01170
isotig01171
isotig01172
isotig01173
isotig01174
isotig01266
isotig01267
isotig01268
isotig01269
isotig01270
isotig01271
isotig01272
isotig01273
isotig01274
isotig01275
isotig01276
isotig01277
isotig01278
isotig01279
isotig01280
isotig01281
isotig01282
isotig01283
isotig01284
isotig01285
isotig01286
isotig01287
isotig01288
isotig01289
isotig01290
isotig01291
isotig01292
isotig01293
isotig01294
isotig01295
isotig01296
isotig01297
isotig01298
isotig01299
isotig01300
isotig01301
isotig01302
isotig01303
isotig01304
isotig01305
isotig01306
isotig01307
isotig01308
isotig01309
isotig01310
isotig01311
isotig01312
isotig01313
isotig01314
isotig01315
isotig01316
isotig01317
isotig01318
isotig01319
isotig01320
isotig01321
isotig01322
isotig01323
isotig01324
isotig01325
isotig01326
isotig01327
isotig01328
isotig01329
isotig01330
isotig01331
isotig01332
isotig01333
isotig01334
isotig01335
isotig01336
isotig01337
isotig01338
isotig01339
isotig01340
isotig01341
isotig01342
isotig01343
isotig01344
isotig01345
isotig01346
isotig01347
isotig01348
isotig01349
isotig01350
isotig01351
isotig01352
isotig01353
isotig01354
isotig01355
isotig01356
isotig01357
isotig01358
isotig01359
isotig01360
isotig01361
isotig01362
isotig01363
isotig01364
isotig01365
isotig01366
isotig01367
isotig01368
isotig01369
isotig01370
isotig01371
isotig01372
isotig01373
isotig01374
isotig01375
isotig01376
isotig01377
isotig01378
isotig01379
isotig01380
isotig01381
isotig01382
isotig01383
isotig01384
isotig01465
isotig01466
isotig01467
isotig01468
isotig01469
isotig01470
isotig01471
isotig01472
isotig01473
isotig01483
isotig01484
isotig01485
isotig01486
isotig01487
isotig01488
isotig01489
isotig01490
isotig01491
isotig01492
isotig01493
isotig01494
isotig01495
isotig01496
isotig01497
isotig01498
isotig01499
isotig01500
isotig01501
isotig01502
isotig01503
isotig01504
isotig01505
isotig01506
isotig01507
isotig01508
isotig01509
isotig01510
isotig01511
isotig01512
isotig01513
isotig01514
isotig01515
isotig01516
isotig01517
isotig01518
isotig01519
isotig01520
isotig01521
isotig01522
isotig01523
isotig01524
isotig01525
isotig01526
isotig01527
isotig01528
isotig01529
isotig01530
isotig01531
isotig01532
isotig01533
isotig01534
isotig01535
isotig01536
isotig01537
isotig01549
isotig01550
isotig01552
isotig01553
isotig01554
isotig01555
isotig01556
isotig01557
isotig01558
isotig01559
isotig01560
isotig01561
isotig01562
isotig01563
isotig01564
isotig01565
isotig01566
isotig01567
isotig01568
isotig01569
isotig01570
isotig01571
isotig01572
isotig01573
isotig01592
isotig01593
isotig01594
isotig01595
isotig01596
isotig01597
isotig01598
isotig01599
isotig01600
isotig01601
isotig01602
isotig01603
isotig01627
isotig01629
isotig01630
isotig01631
isotig01632
isotig01633
isotig01634
isotig01635
isotig01636
isotig01637
isotig01649
isotig01651
isotig01652
isotig01653
isotig01654
isotig01655
isotig01656
isotig01657
isotig01658
isotig01659
isotig01660
isotig01661
isotig01662
isotig01663
isotig01664
isotig01665
isotig01666
isotig01667
isotig01668
isotig01669
isotig01681
isotig01682
isotig01689
isotig01690
isotig01691
isotig01692
isotig01693
isotig01694
isotig01695
isotig01696
isotig01697
isotig01698
isotig01699
isotig01700
isotig01706
isotig01708
isotig01710
isotig01711
isotig01792
isotig01793
isotig01794
isotig01795
isotig01796
isotig01797
isotig01798
isotig01799
isotig01800
isotig01801
isotig01802
isotig01803
isotig01804
isotig01805
isotig01806
isotig01807
isotig01814
isotig01815
isotig01816
isotig01817
isotig01818
isotig01819
isotig01820
isotig01821
isotig01822
isotig01823
isotig01824
isotig01825
isotig01826
isotig01827
isotig01828
isotig01829
isotig01830
isotig01831
isotig01833
isotig01834
isotig01854
isotig01855
isotig01856
isotig01857
isotig01858
isotig01859
isotig01860
isotig01861
isotig01862
isotig01863
isotig01864
isotig01865
isotig01866
isotig01867
isotig01871
isotig01872
isotig01873
isotig01874
isotig01875
isotig01876
isotig01877
isotig01878
isotig01879
isotig01880
isotig01881
isotig01882
isotig01883
isotig01884
isotig01885
isotig01886
isotig01887
isotig01888
isotig01889
isotig01890
isotig01891
isotig01892
isotig01893
isotig01894
isotig01895
isotig01896
isotig01897
isotig01898
isotig01899
isotig01900
isotig01901
isotig01902
isotig01903
isotig01904
isotig01905
isotig01906
isotig01907
isotig01908
isotig01909
isotig01910
isotig01911
isotig01912
isotig01913
isotig01914
isotig01915
isotig01916
isotig01917
isotig01918
isotig01919
isotig01920
isotig01921
isotig01922
isotig01923
isotig01924
isotig01925
isotig01926
isotig01927
isotig01928
isotig01929
isotig01930
isotig01931
isotig01932
isotig01933
isotig01934
isotig01935
isotig01936
isotig01937
isotig01938
isotig01939
isotig01940
isotig01941
isotig01942
isotig01961
isotig01962
isotig01963
isotig01964
isotig01965
isotig01966
isotig01967
isotig01968
isotig01969
isotig01970
isotig01971
isotig01972
isotig01973
isotig01974
isotig01975
isotig01976
isotig01977
isotig01978
isotig01979
isotig01980
isotig01981
isotig01982
isotig01983
isotig01984
isotig02075
isotig02076
isotig02077
isotig02078
isotig02079
isotig02080
isotig02081
isotig02082
isotig02083
isotig02084
isotig02085
isotig02086
isotig02087
isotig02088
isotig02089
isotig02090
isotig02091
isotig02092
isotig02093
isotig02094
isotig02095
isotig02096
isotig02097
isotig02098
isotig02099
isotig02133
isotig02134
isotig02135
isotig02136
isotig02137
isotig02138
isotig02139
isotig02140
isotig02141
isotig02142
isotig02143
isotig02144
isotig02149
isotig02150
isotig02151
isotig02152
isotig02197
isotig02198
isotig02199
isotig02219
isotig02220
isotig02221
isotig02222
isotig02223
isotig02224
isotig02225
isotig02226
isotig02227
isotig02228
isotig02229
isotig02230
isotig02231
isotig02232
isotig02233
isotig02234
isotig02237
isotig02238
isotig02239
isotig02240
isotig02241
isotig02242
isotig02243
isotig02244
isotig02245
isotig02246
isotig02247
isotig02248
isotig02249
isotig02250
isotig02251
isotig02252
isotig02350
isotig02351
isotig02352
isotig02353
isotig02354
isotig02355
isotig02356
isotig02357
isotig02358
isotig02359
isotig02360
isotig02361
isotig02362
isotig02363
isotig02364
isotig02365
isotig02366
isotig02367
isotig02368
isotig02369
isotig02370
isotig02371
isotig02372
isotig02373
isotig02383
isotig02384
isotig02385
isotig02386
isotig02387
isotig02388
isotig02389
isotig02390
isotig02391
isotig02392
isotig02393
isotig02394
isotig02395
isotig02396
isotig02397
isotig02398
isotig02399
isotig02400
isotig02401
isotig02402
isotig02403
isotig02404
isotig02405
isotig02406
isotig02407
isotig02408
isotig02409
isotig02410
isotig02411
isotig02412
isotig02413
isotig02414
isotig02415
isotig02416
isotig02417
isotig02418
isotig02419
isotig02420
isotig02421
isotig02422
isotig02423
isotig02424
isotig02430
isotig02431
isotig02433
isotig02434
isotig02445
isotig02446
isotig02447
isotig02452
isotig02461
isotig02493
isotig02499
isotig02500
isotig02505
isotig02506
isotig02507
isotig02508
isotig02509
isotig02510
isotig02511
isotig02512
isotig02513
isotig02514
isotig02515
isotig02516
isotig02517
isotig02518
isotig02519
isotig02520
isotig02521
isotig02522
isotig02523
isotig02524
isotig02525
isotig02526
isotig02527
isotig02528
isotig02529
isotig02530
isotig02531
isotig02532
isotig02533
isotig02534
isotig02535
isotig02536
isotig02537
isotig02538
isotig02539
isotig02540
isotig02541
isotig02542
isotig02543
isotig02544
isotig02545
isotig02546
isotig02547
isotig02548
isotig02549
isotig02550
isotig02551
isotig02552
isotig02553
isotig02554
isotig02555
isotig02556
isotig02557
isotig02558
isotig02559
isotig02560
isotig02561
isotig02562
isotig02563
isotig02564
isotig02565
isotig02566
isotig02567
isotig02568
isotig02569
isotig02570
isotig02571
isotig02572
isotig02573
isotig02574
isotig02575
isotig02576
isotig02577
isotig02578
isotig02579
isotig02580
isotig02581
isotig02587
isotig02588
isotig02589
isotig02590
isotig02591
isotig02592
isotig02593
isotig02594
isotig02595
isotig02596
isotig02597
isotig02598
isotig02599
isotig02600
isotig02601
isotig02602
isotig02603
isotig02604
isotig02605
isotig02606
isotig02607
isotig02608
isotig02609
isotig02610
isotig02611
isotig02612
isotig02613
isotig02614
isotig02617
isotig02618
isotig02650
isotig02651
isotig02652
isotig02653
isotig02654
isotig02655
isotig02656
isotig02657
isotig02658
isotig02659
isotig02660
isotig02661
isotig02662
isotig02663
isotig02664
isotig02665
isotig02666
isotig02667
isotig02668
isotig02669
isotig02670
isotig02671
isotig02672
isotig02673
isotig02674
isotig02675
isotig02676
isotig02707
isotig02708
isotig02709
isotig02710
isotig02711
isotig02712
isotig02713
isotig02714
isotig02715
isotig02716
isotig02717
isotig02718
isotig02719
isotig02720
isotig02721
isotig02724
isotig02726
isotig02727
isotig02728
isotig02729
isotig02730
isotig02731
isotig02738
isotig02741
isotig02771
isotig02772
isotig02773
isotig02774
isotig02775
isotig02896
isotig02897
isotig02898
isotig02899
isotig02900
isotig02901
isotig02902
isotig02903
isotig02904
isotig02905
isotig02906
isotig02907
isotig02908
isotig02909
isotig02910
isotig02911
isotig02912
isotig02913
isotig02914
isotig02915
isotig02916
isotig02917
isotig02918
isotig02919
isotig02920
isotig02921
isotig02922
isotig02923
isotig02924
isotig02925
isotig02926
isotig02927
isotig02928
isotig02929
isotig02930
isotig02931
isotig02932
isotig02933
isotig02934
isotig02935
isotig02936
isotig02937
isotig02938
isotig02939
isotig02940
isotig02941
isotig02942
isotig02943
isotig02944
isotig02945
isotig02946
isotig02947
isotig02948
isotig02949
isotig02950
isotig02951
isotig02952
isotig02953
isotig02954
isotig02955
isotig02956
isotig02957
isotig02958
isotig02959
isotig02960
isotig02961
isotig02962
isotig02963
isotig02964
isotig02965
isotig02966
isotig02967
isotig02968
isotig02969
isotig02970
isotig02971
isotig02972
isotig02973
isotig02974
isotig02975
isotig02978
isotig02979
isotig02980
isotig02981
isotig02982
isotig02983
isotig02984
isotig02985
isotig02986
isotig02987
isotig02988
isotig02989
isotig02990
isotig02991
isotig02992
isotig02993
isotig02994
isotig02995
isotig02996
isotig02997
isotig02998
isotig02999
isotig03000
isotig03001
isotig03002
isotig03003
isotig03004
isotig03005
isotig03006
isotig03007
isotig03008
isotig03009
isotig03010
isotig03011
isotig03012
isotig03013
isotig03014
isotig03015
isotig03016
isotig03017
isotig03018
isotig03019
isotig03020
isotig03021
isotig03022
isotig03023
isotig03024
isotig03025
isotig03026
isotig03027
isotig03028
isotig03029
isotig03030
isotig03031
isotig03032
isotig03033
isotig03034
isotig03035
isotig03036
isotig03115
isotig03116
isotig03117
isotig03118
isotig03119
isotig03120
isotig03121
isotig03122
isotig03123
isotig03126
isotig03127
isotig03130
isotig03131
isotig03135
isotig03136
isotig03137
isotig03138
isotig03139
isotig03140
isotig03141
isotig03142
isotig03143
isotig03144
isotig03145
isotig03146
isotig03147
isotig03148
isotig03149
isotig03150
isotig03151
isotig03155
isotig03156
isotig03157
isotig03158
isotig03159
isotig03193
isotig03194
isotig03195
isotig03196
isotig03197
isotig03198
isotig03199
isotig03200
isotig03201
isotig03202
isotig03203
isotig03204
isotig03205
isotig03206
isotig03211
isotig03212
isotig03215
isotig03216
isotig03218
isotig03220
isotig03221
isotig03222
isotig03243
isotig03244
isotig03245
isotig03246
isotig03247
isotig03248
isotig03249
isotig03250
isotig03251
isotig03252
isotig03253
isotig03254
isotig03255
isotig03257
isotig03258
isotig03260
isotig03261
isotig03267
isotig03268
isotig03269
isotig03270
isotig03271
isotig03272
isotig03273
isotig03274
isotig03275
isotig03276
isotig03277
isotig03278
isotig03279
isotig03280
isotig03281
isotig03282
isotig03283
isotig03284
isotig03285
isotig03286
isotig03287
isotig03288
isotig03289
isotig03290
isotig03291
isotig03292
isotig03293
isotig03294
isotig03295
isotig03296
isotig03297
isotig03298
isotig03299
isotig03300
isotig03301
isotig03302
isotig03303
isotig03305
isotig03306
isotig03309
isotig03310
isotig03340
isotig03341
isotig03342
isotig03343
isotig03344
isotig03345
isotig03346
isotig03347
isotig03348
isotig03349
isotig03350
isotig03351
isotig03352
isotig03353
isotig03354
isotig03355
isotig03356
isotig03357
isotig03358
isotig03359
isotig03360
isotig03361
isotig03362
isotig03363
isotig03364
isotig03365
isotig03369
isotig03370
isotig03371
isotig03372
isotig03373
isotig03374
isotig03375
isotig03376
isotig03377
isotig03378
isotig03379
isotig03380
isotig03381
isotig03382
isotig03383
isotig03384
isotig03385
isotig03386
isotig03387
isotig03388
isotig03389
isotig03390
isotig03391
isotig03392
isotig03393
isotig03394
isotig03395
isotig03396
isotig03397
isotig03398
isotig03399
isotig03400
isotig03401
isotig03402
isotig03403
isotig03404
isotig03405
isotig03406
isotig03407
isotig03408
isotig03409
isotig03410
isotig03411
isotig03419
isotig03420
isotig03421
isotig03422
isotig03423
isotig03424
isotig03425
isotig03426
isotig03427
isotig03428
isotig03429
isotig03430
isotig03431
isotig03432
isotig03433
isotig03434
isotig03435
isotig03436
isotig03478
isotig03479
isotig03480
isotig03481
isotig03482
isotig03483
isotig03484
isotig03485
isotig03486
isotig03487
isotig03488
isotig03489
isotig03496
isotig03507
isotig03532
isotig03533
isotig03534
isotig03535
isotig03536
isotig03537
isotig03538
isotig03539
isotig03540
isotig03541
isotig03542
isotig03543
isotig03544
isotig03545
isotig03546
isotig03547
isotig03548
isotig03549
isotig03550
isotig03551
isotig03552
isotig03553
isotig03554
isotig03555
isotig03556
isotig03557
isotig03558
isotig03559
isotig03560
isotig03561
isotig03565
isotig03566
isotig03567
isotig03568
isotig03569
isotig03570
isotig03571
isotig03572
isotig03573
isotig03575
isotig03576
isotig03577
isotig03579
isotig03580
isotig03581
isotig03582
isotig03583
isotig03584
isotig03598
isotig03599
isotig03600
isotig03601
isotig03602
isotig03608
isotig03609
isotig03610
isotig03611
isotig03612
isotig03613
isotig03614
isotig03615
isotig03617
isotig03618
isotig03619
isotig03620
isotig03621
isotig03624
isotig03625
isotig03626
isotig03627
isotig03628
isotig03629
isotig03630
isotig03631
isotig03632
isotig03633
isotig03634
isotig03635
isotig03636
isotig03637
isotig03638
isotig03639
isotig03640
isotig03641
isotig03642
isotig03643
isotig03644
isotig03645
isotig03646
isotig03647
isotig03648
isotig03649
isotig03650
isotig03651
isotig03652
isotig03653
isotig03654
isotig03655
isotig03656
isotig03657
isotig03658
isotig03659
isotig03660
isotig03661
isotig03662
isotig03663
isotig03664
isotig03665
isotig03666
isotig03667
isotig03668
isotig03669
isotig03670
isotig03671
isotig03672
isotig03673
isotig03674
isotig03675
isotig03676
isotig03677
isotig03678
isotig03679
isotig03680
isotig03681
isotig03682
isotig03683
isotig03684
isotig03685
isotig03686
isotig03687
isotig03688
isotig03689
isotig03690
isotig03691
isotig03692
isotig03693
isotig03694
isotig03695
isotig03696
isotig03697
isotig03698
isotig03699
isotig03700
isotig03701
isotig03702
isotig03703
isotig03704
isotig03705
isotig03706
isotig03707
isotig03709
isotig03710
isotig03711
isotig03712
isotig03713
isotig03714
isotig03715
isotig03716
isotig03717
isotig03718
isotig03719
isotig03720
isotig03721
isotig03722
isotig03723
isotig03724
isotig03725
isotig03726
isotig03727
isotig03728
isotig03729
isotig03730
isotig03731
isotig03732
isotig03733
isotig03734
isotig03735
isotig03736
isotig03737
isotig03738
isotig03739
isotig03740
isotig03741
isotig03742
isotig03743
isotig03744
isotig03745
isotig03746
isotig03747
isotig03748
isotig03749
isotig03750
isotig03751
isotig03752
isotig03753
isotig03754
isotig03755
isotig03756
isotig03757
isotig03758
isotig03759
isotig03760
isotig03761
isotig03762
isotig03763
isotig03764
isotig03765
isotig03766
isotig03767
isotig03768
isotig03769
isotig03770
isotig03771
isotig03772
isotig03773
isotig03774
isotig03775
isotig03776
isotig03778
isotig03779
isotig03780
isotig03781
isotig03782
isotig03783
isotig03784
isotig03785
isotig03786
isotig03787
isotig03788
isotig03789
isotig03790
isotig03791
isotig03792
isotig03793
isotig03794
isotig03795
isotig03796
isotig03797
isotig03798
isotig03799
isotig03800
isotig03801
isotig03802
isotig03803
isotig03804
isotig03805
isotig03806
isotig03807
isotig03810
isotig03811
isotig03812
isotig03813
isotig03814
isotig03815
isotig03816
isotig03817
isotig03818
isotig03819
isotig03820
isotig03821
isotig03822
isotig03823
isotig03824
isotig03825
isotig03826
isotig03827
isotig03828
isotig03829
isotig03830
isotig03831
isotig03832
isotig03833
isotig03836
isotig03837
isotig03838
isotig03839
isotig03840
isotig03841
isotig03842
isotig03843
isotig03844
isotig03845
isotig03846
isotig03847
isotig03848
isotig03849
isotig03850
isotig03851
isotig03858
isotig03861
isotig03862
isotig03863
isotig03864
isotig03865
isotig03866
isotig03867
isotig03868
isotig03869
isotig03870
isotig03871
isotig03872
isotig03873
isotig03874
isotig03875
isotig03876
isotig03877
isotig03878
isotig03879
isotig03880
isotig03881
isotig03882
isotig03883
isotig03884
isotig03909
isotig03910
isotig03911
isotig03912
isotig03913
isotig03914
isotig03915
isotig03916
isotig03917
isotig03918
isotig03919
isotig03920
isotig03921
isotig03922
isotig03923
isotig03924
isotig03925
isotig03926
isotig03927
isotig03928
isotig03929
isotig03931
isotig03932
isotig03933
isotig03934
isotig03935
isotig03936
isotig03937
isotig03938
isotig03939
isotig03940
isotig03941
isotig03942
isotig03943
isotig03944
isotig03945
isotig03946
isotig03947
isotig03948
isotig03949
isotig03950
isotig03951
isotig03952
isotig03972
isotig03973
isotig03974
isotig03976
isotig03978
isotig03981
isotig03991
isotig03992
isotig03993
isotig03994
isotig03995
isotig03996
isotig03997
isotig03998
isotig03999
isotig04000
isotig04001
isotig04002
isotig04003
isotig04004
isotig04005
isotig04006
isotig04038
isotig04048
isotig04049
isotig04050
isotig04051
isotig04052
isotig04053
isotig04054
isotig04055
isotig04056
isotig04057
isotig04058
isotig04059
isotig04060
isotig04061
isotig04062
isotig04063
isotig04064
isotig04065
isotig04066
isotig04067
isotig04068
isotig04069
isotig04070
isotig04071
isotig04072
isotig04073
isotig04074
isotig04075
isotig04076
isotig04077
isotig04078
isotig04079
isotig04080
isotig04081
isotig04082
isotig04083
isotig04084
isotig04085
isotig04086
isotig04087
isotig04088
isotig04089
isotig04090
isotig04091
isotig04092
isotig04093
isotig04094
isotig04095
isotig04133
isotig04134
isotig04135
isotig04136
isotig04137
isotig04138
isotig04139
isotig04140
isotig04141
isotig04142
isotig04143
isotig04144
isotig04145
isotig04146
isotig04147
isotig04148
isotig04149
isotig04150
isotig04151
isotig04152
isotig04153
isotig04154
isotig04155
isotig04156
isotig04157
isotig04158
isotig04159
isotig04160
isotig04161
isotig04162
isotig04188
isotig04189
isotig04190
isotig04191
isotig04192
isotig04193
isotig04194
isotig04195
isotig04196
isotig04197
isotig04198
isotig04199
isotig04200
isotig04201
isotig04202
isotig04203
isotig04204
isotig04205
isotig04206
isotig04207
isotig04208
isotig04209
isotig04210
isotig04211
isotig04212
isotig04213
isotig04214
isotig04215
isotig04216
isotig04217
isotig04218
isotig04219
isotig04220
isotig04221
isotig04222
isotig04223
isotig04224
isotig04225
isotig04226
isotig04227
isotig04295
isotig04296
isotig04297
isotig04298
isotig04299
isotig04300
isotig04301
isotig04302
isotig04303
isotig04304
isotig04305
isotig04306
isotig04307
isotig04308
isotig04309
isotig04310
isotig04311
isotig04312
isotig04313
isotig04314
isotig04315
isotig04316
isotig04317
isotig04318
isotig04319
isotig04320
isotig04321
isotig04322
isotig04323
isotig04324
isotig04325
isotig04326
isotig04327
isotig04328
isotig04329
isotig04330
isotig04364
isotig04365
isotig04366
isotig04367
isotig04368
isotig04369
isotig04370
isotig04371
isotig04372
[truncated: 12,267 more rows]

## Sheet: Lh Ap Dm
Common isotigs in "Lh", "Ap" and "Dm":
isotig00227
isotig00228
isotig00229
isotig00230
isotig00232
isotig00233
isotig00234
isotig00235
isotig00239
isotig00240
isotig00241
isotig00242
isotig00245
isotig00246
isotig00247
isotig00248
isotig00249
isotig00250
isotig00251
isotig00252
isotig00254
isotig00255
isotig00256
isotig00257
isotig00265
isotig00266
isotig00267
isotig00268
isotig00271
isotig00272
isotig00273
isotig00274
isotig00279
isotig00280
isotig00281
isotig00282
isotig00285
isotig00286
isotig00287
isotig00288
isotig01178
isotig01179
isotig01180
isotig01181
isotig01182
isotig01183
isotig01189
isotig01191
isotig01192
isotig01220
isotig03885
isotig03886
isotig03887
isotig03888
isotig03889
isotig03890
isotig03891
isotig03892
isotig03893
isotig03894
isotig03895
isotig03896
isotig03897
isotig03898
isotig03899
isotig03900
isotig03901
isotig03902
isotig03903
isotig03904
isotig03905
isotig03906
isotig03907
isotig03908
isotig05536
isotig05537
isotig05539
isotig05541
isotig05542
isotig05544
isotig05545
isotig05546
isotig05548
isotig05550
isotig05551
isotig05553
isotig05678
isotig05679
isotig05680
isotig05681
isotig05682
isotig05683
isotig05684
isotig05685
isotig05688
isotig05689
isotig06351
isotig06352
isotig06353
isotig06354
isotig06355
isotig06356
isotig06357
isotig06358
isotig06359
isotig06360
isotig06423
isotig06424
isotig06425
isotig06426
isotig06427
isotig06428
isotig06429
isotig06430
isotig06431
isotig06432
isotig06443
isotig06444
isotig06445
isotig06446
isotig06447
isotig06448
isotig06449
isotig06450
isotig06451
isotig06452
isotig06768
isotig06769
isotig06770
isotig06771
isotig06772
isotig06773
isotig06774
isotig06775
isotig06776
isotig06777
isotig06778
isotig06779
isotig06881
isotig06882
isotig06883
isotig06884
isotig06885
isotig06886
isotig06887
isotig06888
isotig06889
isotig06890
isotig07719
isotig07720
isotig07746
isotig07747
isotig07748
isotig07749
isotig07750
isotig07751
isotig07752
isotig07753
isotig08085
isotig08086
isotig08087
isotig08088
isotig08089
isotig08090
isotig08091
isotig09163
isotig09737
isotig09738
isotig09739
isotig09740
isotig09890
isotig09892
isotig10863
isotig10864
isotig10865
isotig10866
isotig10867
isotig10868
isotig10869
isotig11081
isotig11082
isotig11083
isotig11084
isotig11085
isotig11300
isotig11301
isotig11302
isotig11303
isotig11376
isotig11377
isotig11412
isotig11413
isotig11519
isotig11520
isotig11531
isotig11532
isotig11533
isotig11534
isotig11537
isotig11538
isotig11730
isotig11731
isotig11732
isotig11733
isotig11885
isotig11886
isotig11887
isotig11888
isotig11997
isotig11998
isotig11999
isotig12000
isotig12089
isotig12090
isotig12091
isotig12092
isotig12205
isotig12206
isotig12207
isotig12208
isotig12221
isotig12222
isotig12223
isotig12224
isotig12450
isotig12451
isotig12452
isotig12453
isotig12498
isotig12499
isotig12500
isotig12501
isotig12765
isotig12876
isotig12877
isotig13226
isotig13227
isotig13228
isotig13229
isotig13234
isotig13235
isotig13236
isotig13237
isotig13371
isotig13514
isotig13515
isotig13570
isotig13571
isotig13572
isotig13573
isotig13947
isotig13948
isotig14125
isotig14126
isotig14197
isotig14304
isotig14305
isotig14306
isotig14429
isotig14430
isotig14431
isotig14596
isotig15261
isotig15262
isotig15263
isotig15395
isotig15396
isotig15398
isotig15399
isotig15605
isotig15606
isotig15991
isotig15992
isotig16024
isotig16025
isotig16271
isotig17108
isotig17109
isotig17288
isotig17289
isotig17388
isotig17389
isotig17684
isotig17685
isotig17828
isotig17829
isotig17852
isotig17853
isotig18132
isotig18133
isotig18149
isotig18170
isotig18171
isotig18590
isotig18591
isotig18871
isotig19059
isotig19239
isotig19341
isotig19342
isotig19343
isotig19444
isotig19445
isotig19452
isotig19453
isotig19476
isotig19570
isotig19571
isotig19722
isotig19723
isotig19786
isotig19787
isotig19914
isotig19960
isotig19982
isotig19983
isotig20038
isotig20039
isotig20044
isotig20045
isotig20188
isotig20189
isotig20348
isotig20349
isotig20360
isotig20361
isotig20490
isotig20491
isotig20722
isotig20738
isotig20739
isotig21002
isotig21232
isotig21233
isotig21244
isotig21452
isotig21453
isotig21674
isotig21888
isotig21968
isotig21973
isotig22056
isotig22080
isotig22203
isotig22227
isotig22299
isotig22386
isotig22824
isotig22862
isotig22878
isotig23185
isotig23268
isotig23350
isotig23443
isotig23509
isotig23539
isotig23563
isotig23716
isotig23870
isotig23921
isotig24044
isotig24069
isotig24155
isotig24169
isotig24203
isotig24277
isotig24383
isotig24401
isotig24428
isotig24477
isotig24544
isotig24549
isotig24697
isotig24854
isotig24922
isotig25132
isotig25284
isotig25546
isotig25569
isotig25602
isotig25636
isotig25639
isotig25662
isotig25779
isotig25942
isotig25984
isotig26062
isotig26118
isotig26192
isotig26240
isotig26317
isotig26465
isotig26623
isotig26627
isotig26661
isotig26712
isotig26848
isotig26900
isotig26906
isotig26908
isotig27006
isotig27031
isotig27244
isotig27312
isotig27356
isotig27391
isotig27408
isotig27595
isotig27715
isotig27790
isotig27838
isotig27847
isotig27895
isotig27988
isotig28087
isotig28180
isotig28233
isotig28261
isotig28323
isotig28351
isotig28444
isotig28541
isotig28624
isotig28644
isotig28650
isotig28953
isotig29042
isotig29168
isotig29237
isotig29320
isotig29492
isotig29554
isotig29565
isotig29798
isotig29932
isotig29957
isotig29963
isotig29990
isotig30043
isotig30047
isotig30494
isotig30591
isotig30641
isotig30675
isotig30744
isotig30767
isotig30829
isotig30930
isotig31037
isotig31045
isotig31069
isotig31110
isotig31145
isotig31206
isotig31259
isotig31262
isotig31282
isotig31292
isotig31605
isotig31759
isotig31960
isotig31995
isotig32009
isotig32052
isotig32285
isotig32363
isotig32509
isotig32580
isotig32732
isotig32886
isotig32972
isotig32975
isotig33209
isotig33266
isotig33384
isotig33385
isotig33673
isotig33764
isotig33789
isotig33791
isotig33805
isotig33838
isotig33869
isotig33936
isotig34047
isotig34063
isotig34081
isotig34107
isotig34254
isotig34287
isotig34317
isotig34551
isotig34595
isotig34686
isotig34709
isotig34907
isotig34967
isotig35009
isotig35092
isotig35131
isotig35201
isotig35268

## Sheet: Lh Dm Ph
Common isotigs in "Lh", "Dm" and "Ph":
isotig00628
isotig00631
isotig00635
isotig00637
isotig00641
isotig00644
isotig00647
isotig00650
isotig00662
isotig00664
isotig00670
isotig00673
isotig00674
isotig00678
isotig00679
isotig00680
isotig01835
isotig01838
isotig01841
isotig01842
isotig01847
isotig01849
isotig03042
isotig03043
isotig03044
isotig03045
isotig03046
isotig03047
isotig03048
isotig03049
isotig03050
isotig03051
isotig03052
isotig03053
isotig03054
isotig03055
isotig03056
isotig03057
isotig03058
isotig03059
isotig03091
isotig03092
isotig03093
isotig03094
isotig03095
isotig03096
isotig03097
isotig03098
isotig03099
isotig03100
isotig03101
isotig03102
isotig03103
isotig03104
isotig03105
isotig03106
isotig03107
isotig04636
isotig04637
isotig04638
isotig04639
isotig04640
isotig04641
isotig04642
isotig04643
isotig04644
isotig04645
isotig04646
isotig04647
isotig04648
isotig04649
isotig04650
isotig04651
isotig04652
isotig04653
isotig04727
isotig04728
isotig04729
isotig04730
isotig04731
isotig04732
isotig04733
isotig04734
isotig04735
isotig04736
isotig04737
isotig04738
isotig04739
isotig04740
isotig04846
isotig04847
isotig04848
isotig04849
isotig04850
isotig04851
isotig04852
isotig04853
isotig04854
isotig04855
isotig04856
isotig04857
isotig04858
isotig05556
isotig05557
isotig05558
isotig05559
isotig05560
isotig05561
isotig05568
isotig05775
isotig05776
isotig05777
isotig05778
isotig05779
isotig05780
isotig05781
isotig05782
isotig05783
isotig05784
isotig06272
isotig06273
isotig06274
isotig06620
isotig06622
isotig06623
isotig06625
isotig06626
isotig06627
isotig06628
isotig06629
isotig06780
isotig06781
isotig06782
isotig06783
isotig06784
isotig06785
isotig06786
isotig06787
isotig06788
isotig06789
isotig06790
isotig06791
isotig07894
isotig08013
isotig08014
isotig08783
isotig08809
isotig08810
isotig08811
isotig08812
isotig08813
isotig08903
isotig09285
isotig09286
isotig09287
isotig09288
isotig09289
isotig09290
isotig09295
isotig09321
isotig09322
isotig09323
isotig09324
isotig09325
isotig09326
isotig09606
isotig09607
isotig09608
isotig09609
isotig09610
isotig09763
isotig09764
isotig09765
isotig09766
isotig09767
isotig09768
isotig10322
isotig10323
isotig10324
isotig10325
isotig10326
isotig10460
isotig10461
isotig10623
isotig10726
isotig10727
isotig10728
isotig10729
isotig10943
isotig11046
isotig11047
isotig11192
isotig11193
isotig11194
isotig11220
isotig11221
isotig11222
isotig11223
isotig11352
isotig11353
isotig11354
isotig11380
isotig11381
isotig11382
isotig11383
isotig11523
isotig11525
isotig11529
isotig11530
isotig11539
isotig11540
isotig11541
isotig11542
isotig11736
isotig11738
isotig11740
isotig11826
isotig11827
isotig11828
isotig11829
isotig12105
isotig12106
isotig12107
isotig12108
isotig12211
isotig12212
isotig12264
isotig12265
isotig12266
isotig12267
isotig12583
isotig12584
isotig12585
isotig13051
isotig13430
isotig13431
isotig13432
isotig13433
isotig13654
isotig13655
isotig13656
isotig13657
isotig13782
isotig13783
isotig13784
isotig13909
isotig13910
isotig14059
isotig14060
isotig14061
isotig14088
isotig14116
isotig14117
isotig14118
isotig14523
isotig14524
isotig14525
isotig14586
isotig14587
isotig15153
isotig15154
isotig15155
isotig15237
isotig15344
isotig15345
isotig15444
isotig15445
isotig15486
isotig15487
isotig15681
isotig15682
isotig15685
isotig15686
isotig15819
isotig15820
isotig15849
isotig15922
isotig15923
isotig15971
isotig16012
isotig16013
isotig16169
isotig16170
isotig16242
isotig16243
isotig16458
isotig16713
isotig16886
isotig16887
isotig16934
isotig16935
isotig16947
isotig17004
isotig17005
isotig17006
isotig17007
isotig17172
isotig17330
isotig17331
isotig17360
isotig17402
isotig17403
isotig17440
isotig17441
isotig17456
isotig17457
isotig17476
isotig17482
isotig17483
isotig17650
isotig17651
isotig17656
isotig17657
isotig17822
isotig17823
isotig17960
isotig17961
isotig18086
isotig18110
isotig18111
isotig18158
isotig18290
isotig18291
isotig18340
isotig18464
isotig18678
isotig18679
isotig18768
isotig18769
isotig18844
isotig18845
isotig18952
isotig18953
isotig19134
isotig19148
isotig19149
isotig19198
isotig19214
isotig19215
isotig19254
isotig19255
isotig19266
isotig19267
isotig19398
isotig19399
isotig19506
isotig19507
isotig19552
isotig19553
isotig19858
isotig19920
isotig19997
isotig20001
isotig20072
isotig20073
isotig20098
isotig20099
isotig20158
isotig20174
isotig20175
isotig20186
isotig20187
isotig20258
isotig20302
isotig20343
isotig20512
isotig20513
isotig20641
isotig20656
isotig20657
isotig20812
isotig20982
isotig21041
isotig21120
isotig21121
isotig21134
isotig21268
isotig21269
isotig21745
isotig22055
isotig22093
isotig22181
isotig22255
isotig22327
isotig22445
isotig22461
isotig22656
isotig22671
isotig22675
isotig22680
isotig22741
isotig22744
isotig22838
isotig22863
isotig22879
isotig22921
isotig22923
isotig22981
isotig23000
isotig23036
isotig23056
isotig23117
isotig23156
isotig23188
isotig23196
isotig23205
isotig23278
isotig23445
isotig23527
isotig23538
isotig23565
isotig23668
isotig23800
isotig23805
isotig23871
isotig23893
isotig23931
isotig23991
isotig24031
isotig24115
isotig24119
isotig24133
isotig24177
isotig24213
isotig24231
isotig24238
isotig24247
isotig24285
isotig24374
isotig24375
isotig24501
isotig24523
isotig24572
isotig24598
isotig24674
isotig24748
isotig24750
isotig24761
isotig24788
isotig24811
isotig24941
isotig25000
isotig25061
isotig25096
isotig25201
isotig25224
isotig25289
isotig25296
isotig25297
isotig25344
isotig25363
isotig25379
isotig25433
isotig25469
isotig25477
isotig25618
isotig25637
isotig25654
isotig25666
isotig25784
isotig25809
isotig25872
isotig25894
isotig25908
isotig25930
isotig25967
isotig26046
isotig26052
isotig26191
isotig26287
isotig26295
isotig26306
isotig26322
isotig26375
isotig26477
isotig26517
isotig26548
isotig26566
isotig26655
isotig26669
isotig26673
isotig26677
isotig26683
isotig26688
isotig26749
isotig26852
isotig26859
isotig26920
isotig26953
isotig26962
isotig27044
isotig27062
isotig27147
isotig27217
isotig27292
isotig27365
isotig27377
isotig27422
isotig27431
isotig27449
isotig27502
isotig27581
isotig27587
isotig27609
isotig27620
isotig27655
isotig27675
isotig27689
isotig27885
isotig27900
isotig27982
isotig27999
isotig28036
isotig28138
isotig28171
isotig28208
isotig28212
isotig28297
isotig28383
isotig28429
isotig28590
isotig28656
isotig28689
isotig28702
isotig28825
isotig28932
isotig28943
isotig29004
isotig29115
isotig29213
isotig29325
isotig29328
isotig29406
isotig29499
isotig29515
isotig29689
isotig29715
isotig29741
isotig29773
isotig29775
isotig29810
isotig29829
isotig29940
isotig29941
isotig30105
isotig30139
isotig30157
isotig30346
isotig30468
isotig30479
isotig30607
isotig30610
isotig30727
isotig30755
isotig30764
isotig30894
isotig30896
isotig30940
isotig30964
isotig30989
isotig31061
isotig31318
isotig31353
isotig31386
isotig31493
isotig31565
isotig31599
isotig31602
isotig31646
isotig31653
isotig31706
isotig31806
isotig31935
isotig32013
isotig32087
isotig32287
isotig32362
isotig32364
isotig32499
isotig32646
isotig32677
isotig32742
isotig32796
isotig32854
isotig32890
isotig32909
isotig32931
isotig33009
isotig33030
isotig33264
isotig33292
isotig33551
isotig33583
isotig33615
isotig33710
isotig33966
isotig33994
isotig34031
isotig34062
isotig34095
isotig34293
isotig34431
isotig34614
isotig34670
isotig34909
isotig34961
isotig35057
isotig36038

## Sheet: Lh Ap Ph
Common isotigs in "Lh", "Ap" and "Ph":
isotig00943
isotig00944
isotig00994
isotig00995
isotig01445
isotig02844
isotig02845
isotig02846
isotig02847
isotig02848
isotig02849
isotig02850
isotig02851
isotig02852
isotig02853
isotig02854
isotig02855
isotig02856
isotig02857
isotig02858
isotig02859
isotig02860
isotig02861
isotig02862
isotig02863
isotig02864
isotig02865
isotig02866
isotig02867
isotig02868
isotig02869
isotig02870
isotig02871
isotig02872
isotig02873
isotig02874
isotig02875
isotig02876
isotig02877
isotig02878
isotig02879
isotig02880
isotig02881
isotig02882
isotig02883
isotig02884
isotig02885
isotig02886
isotig02887
isotig02888
isotig02889
isotig02890
isotig02891
isotig02892
isotig02893
isotig02894
isotig02895
isotig04024
isotig04234
isotig04235
isotig04236
isotig04237
isotig04238
isotig04239
isotig04246
isotig04247
isotig04248
isotig04249
isotig04487
isotig04489
isotig04490
isotig04927
isotig04929
isotig04930
isotig04932
isotig05320
isotig05321
isotig05322
isotig05323
isotig05324
isotig05387
isotig05391
isotig05449
isotig05450
isotig05451
isotig05452
isotig05453
isotig05454
isotig05455
isotig05456
isotig05457
isotig05458
isotig05459
isotig05460
isotig05461
isotig05462
isotig05463
isotig05464
isotig05465
isotig05466
isotig05467
isotig05468
isotig05469
isotig05470
isotig05471
isotig05472
isotig06472
isotig06473
isotig06474
isotig06475
isotig06476
isotig06477
isotig06478
isotig06479
isotig06505
isotig06506
isotig06507
isotig06508
isotig06509
isotig06510
isotig06511
isotig06512
isotig06901
isotig06902
isotig06903
isotig06904
isotig06905
isotig06906
isotig06907
isotig06908
isotig06909
isotig06910
isotig07288
isotig07290
isotig07598
isotig07599
isotig07600
isotig07601
isotig07602
isotig07603
isotig07604
isotig07605
isotig07895
isotig07898
isotig08321
isotig08322
isotig08323
isotig08324
isotig08329
isotig08705
isotig08706
isotig08707
isotig08708
isotig08824
isotig08825
isotig08826
isotig08827
isotig08828
isotig08832
isotig08859
isotig08860
isotig08861
isotig08862
isotig09105
isotig09107
isotig09178
isotig09279
isotig09280
isotig09281
isotig09282
isotig09283
isotig09284
isotig09327
isotig09328
isotig09465
isotig09480
isotig09481
isotig09482
isotig09483
isotig09639
isotig09640
isotig09641
isotig09642
isotig10199
isotig10488
isotig10639
isotig10643
isotig10823
isotig10828
isotig10829
isotig10830
isotig10922
isotig10923
isotig10924
isotig10925
isotig10934
isotig11168
isotig11169
isotig11170
isotig11171
isotig11416
isotig11417
isotig11419
isotig11448
isotig11449
isotig11450
isotig11451
isotig11498
isotig11499
isotig11628
isotig11629
isotig11630
isotig11715
isotig11846
isotig11847
isotig11848
isotig11849
isotig12085
isotig12086
isotig12087
isotig12088
isotig12237
isotig12238
isotig12239
isotig12240
isotig12276
isotig12277
isotig12278
isotig12279
isotig12547
isotig12548
isotig12549
isotig12592
isotig12593
isotig12594
isotig12652
isotig12653
isotig12654
isotig12740
isotig12741
isotig12742
isotig12833
isotig12834
isotig12835
isotig13044
isotig13190
isotig13191
isotig13192
isotig13193
isotig13210
isotig13211
isotig13212
isotig13213
isotig13301
isotig13510
isotig13511
isotig13512
isotig13513
isotig13524
isotig13574
isotig13575
isotig13576
isotig13577
isotig13722
isotig13723
isotig13725
isotig13821
isotig13822
isotig13823
isotig13884
isotig13885
isotig13886
isotig13926
isotig13927
isotig13944
isotig13945
isotig14145
isotig14405
isotig14407
isotig14860
isotig14959
isotig15034
isotig15048
isotig15053
isotig15087
isotig15088
isotig15089
isotig15090
isotig15091
isotig15092
isotig15194
isotig15301
isotig15303
isotig15352
isotig15353
isotig15376
isotig15377
isotig15496
isotig15497
isotig15565
isotig15566
isotig15601
isotig15602
isotig15639
isotig15640
isotig15777
isotig15778
isotig15798
isotig15799
isotig15896
isotig15897
isotig16056
isotig16200
isotig16201
isotig16337
isotig16338
isotig16507
isotig16508
isotig16690
isotig16691
isotig16786
isotig16787
isotig16917
isotig16952
isotig16953
isotig16964
isotig16965
isotig17106
isotig17122
isotig17144
isotig17145
isotig17148
isotig17149
isotig17220
isotig17221
isotig17222
isotig17223
isotig17234
isotig17235
isotig17236
isotig17237
isotig17244
isotig17245
isotig17277
isotig17300
isotig17301
isotig17342
isotig17343
isotig17542
isotig17543
isotig17559
isotig17612
isotig17614
isotig17615
isotig17662
isotig17663
isotig17697
isotig17698
isotig17699
isotig17714
isotig17715
isotig17782
isotig17783
isotig17786
isotig17787
isotig17790
isotig17791
isotig17860
isotig17888
isotig17889
isotig18010
isotig18011
isotig18014
isotig18106
isotig18230
isotig18312
isotig18313
isotig18438
isotig18439
isotig18566
isotig18567
isotig18584
isotig18585
isotig18642
isotig18643
isotig18652
isotig18653
isotig18792
isotig18793
isotig18816
isotig18817
isotig18848
isotig18849
isotig18910
isotig18915
isotig19110
isotig19111
isotig19138
isotig19139
isotig19182
isotig19183
isotig19188
isotig19189
isotig19216
isotig19268
isotig19296
isotig19297
isotig19422
isotig19423
isotig19492
isotig19493
isotig19600
isotig19601
isotig19624
isotig19639
isotig19736
isotig19737
isotig19738
isotig19739
isotig19884
isotig19885
isotig19896
isotig19953
isotig19986
isotig19987
isotig20070
isotig20128
isotig20129
isotig20316
isotig20317
isotig20460
isotig20636
isotig20637
isotig20720
isotig20760
isotig20761
isotig20827
isotig20926
isotig20983
isotig20984
isotig21122
isotig21340
isotig21341
isotig21342
isotig21392
isotig21393
isotig21400
isotig21401
isotig21577
isotig21694
isotig21748
isotig21812
isotig21813
isotig21856
isotig21864
isotig21975
isotig21982
isotig22026
isotig22044
isotig22121
isotig22178
isotig22182
isotig22183
isotig22213
isotig22278
isotig22284
isotig22316
isotig22354
isotig22473
isotig22541
isotig22542
isotig22569
isotig22592
isotig22593
isotig22604
isotig22606
isotig22619
isotig22682
isotig22699
isotig22723
isotig22739
isotig22752
isotig22759
isotig22769
isotig22779
isotig22813
isotig22837
isotig22846
isotig22877
isotig22922
isotig22932
isotig22938
isotig22953
isotig22962
isotig22987
isotig23038
isotig23079
isotig23086
isotig23203
isotig23216
isotig23271
isotig23335
isotig23345
isotig23349
isotig23352
isotig23363
isotig23402
isotig23423
isotig23438
isotig23442
isotig23449
isotig23477
isotig23496
isotig23504
isotig23518
isotig23534
isotig23580
isotig23585
isotig23600
isotig23624
isotig23645
isotig23704
isotig23711
isotig23796
isotig23825
isotig23843
isotig23846
isotig23872
isotig23884
isotig23924
isotig23944
isotig23956
isotig23959
isotig24007
isotig24012
isotig24042
isotig24043
isotig24055
isotig24064
isotig24092
isotig24093
isotig24112
isotig24134
isotig24153
isotig24171
isotig24202
isotig24228
isotig24259
isotig24264
isotig24265
isotig24266
isotig24300
isotig24301
isotig24309
isotig24367
isotig24390
isotig24398
isotig24399
isotig24407
isotig24469
isotig24502
isotig24505
isotig24528
isotig24594
isotig24622
isotig24635
isotig24665
isotig24672
isotig24688
isotig24711
isotig24774
isotig24780
isotig24802
isotig24869
isotig24880
isotig24909
isotig24926
isotig24940
isotig24997
isotig25021
isotig25026
isotig25027
isotig25141
isotig25145
isotig25190
isotig25261
isotig25306
isotig25337
isotig25339
isotig25349
isotig25393
isotig25426
isotig25497
isotig25519
isotig25583
isotig25614
isotig25619
isotig25635
isotig25653
isotig25742
isotig25837
isotig25870
isotig25907
isotig25910
isotig25928
isotig25988
isotig25993
isotig26004
isotig26029
isotig26048
isotig26096
isotig26130
isotig26131
isotig26141
isotig26213
isotig26223
isotig26246
isotig26265
isotig26405
isotig26480
isotig26497
isotig26499
isotig26537
isotig26591
isotig26593
isotig26634
isotig26704
isotig26708
isotig26747
isotig26778
isotig26788
isotig26800
isotig26833
isotig26841
isotig26866
isotig26883
isotig26911
isotig26921
isotig26970
isotig27009
isotig27012
isotig27028
isotig27035
isotig27040
isotig27074
isotig27082
isotig27177
isotig27195
isotig27214
isotig27271
isotig27419
isotig27499
isotig27513
isotig27519
isotig27576
isotig27614
isotig27658
isotig27660
isotig27742
isotig27787
isotig27859
isotig27887
isotig27976
isotig28004
isotig28085
isotig28094
isotig28104
isotig28149
isotig28235
isotig28267
isotig28304
isotig28396
isotig28398
isotig28406
isotig28525
isotig28641
isotig28655
isotig28662
isotig28705
isotig28778
isotig28809
isotig28827
isotig28947
isotig29002
isotig29025
isotig29098
isotig29123
isotig29227
isotig29301
isotig29345
isotig29357
isotig29361
isotig29389
isotig29408
isotig29431
isotig29459
isotig29466
isotig29544
isotig29615
isotig29627
isotig29661
isotig29713
isotig29737
isotig29745
isotig29783
isotig29784
isotig29785
isotig29851
isotig29870
isotig29882
isotig30008
isotig30038
isotig30068
isotig30093
isotig30211
isotig30242
isotig30250
isotig30287
isotig30320
isotig30378
isotig30450
isotig30544
isotig30629
isotig30659
isotig30696
isotig30701
isotig30799
isotig30826
isotig30831
isotig30844
isotig30921
isotig30926
isotig31000
isotig31012
isotig31020
isotig31158
isotig31180
isotig31205
isotig31214
isotig31224
isotig31240
isotig31313
isotig31356
isotig31395
isotig31471
isotig31473
isotig31490
isotig31491
isotig31495
isotig31579
isotig31584
isotig31593
isotig31626
isotig31634
isotig31643
isotig31700
isotig31719
isotig31733
isotig31739
isotig31831
isotig31878
isotig31885
isotig31906
isotig31908
isotig31937
isotig31955
isotig32021
isotig32058
isotig32060
isotig32148
isotig32212
isotig32265
isotig32353
isotig32660
isotig32687
isotig32708
isotig32761
isotig32810
isotig32846
isotig32865
isotig32877
isotig32880
isotig32882
isotig32894
isotig32932
isotig32940
isotig32976
isotig32997
isotig33005
isotig33012
isotig33042
isotig33047
isotig33163
isotig33168
isotig33229
isotig33238
isotig33239
isotig33259
isotig33267
isotig33488
isotig33581
isotig33589
isotig33634
isotig33635
isotig33676
isotig33747
isotig33792
isotig33820
isotig33870
isotig33944
isotig34053
isotig34058
isotig34123
isotig34157
isotig34167
isotig34339
isotig34425
isotig34585
isotig34638
isotig34725
isotig34773
isotig34809
isotig35045
isotig35071
isotig35094
isotig35154
isotig35423
isotig35495
isotig35911
isotig35972
isotig36048
isotig36130

## Sheet: Lh Ap
Common isotigs in "Lh" and "Ap":
isotig00101
isotig00102
isotig00103
isotig00104
isotig00105
isotig00106
isotig00107
isotig00108
isotig00122
isotig00127
isotig00225
isotig00236
isotig00237
isotig00260
isotig00276
isotig00278
isotig00973
isotig00974
isotig00975
isotig00976
isotig00977
isotig00978
isotig00979
isotig00981
isotig00982
isotig00984
isotig00989
isotig00990
isotig01385
isotig02038
isotig02039
isotig02040
isotig02041
isotig02042
isotig02043
isotig02044
isotig02045
isotig02046
isotig02047
isotig02048
isotig02049
isotig02050
isotig02051
isotig02052
isotig02053
isotig02054
isotig02055
isotig02056
isotig02057
isotig02058
isotig02059
isotig02060
isotig02061
isotig02062
isotig02063
isotig02064
isotig02065
isotig02066
isotig02067
isotig02074
isotig02472
isotig02474
isotig02475
isotig02477
isotig02492
isotig03219
isotig03304
isotig03514
isotig03515
isotig03516
isotig03517
isotig03518
isotig03519
isotig04039
isotig04347
isotig04348
isotig04349
isotig04350
isotig04351
isotig04352
isotig04353
isotig04354
isotig04608
isotig04609
isotig04610
isotig04611
isotig04615
isotig05386
isotig05389
isotig05399
isotig05400
isotig05402
isotig05403
isotig05434
isotig05435
isotig06513
isotig06514
isotig06515
isotig06516
isotig06517
isotig06518
isotig06585
isotig06989
isotig06990
isotig06991
isotig06992
isotig06995
isotig06996
isotig07019
isotig07020
isotig07021
isotig07022
isotig07023
isotig07024
isotig07025
isotig07026
isotig07027
isotig07028
isotig07260
isotig07261
isotig07262
isotig07480
isotig07481
isotig07482
isotig07483
isotig07486
isotig07487
isotig07488
isotig07490
isotig08041
isotig08489
isotig08490
isotig08654
isotig08656
isotig08789
isotig08790
isotig08791
isotig08792
isotig08829
isotig08830
isotig08831
isotig09180
isotig09183
isotig09292
isotig09366
isotig09389
isotig09390
isotig09391
isotig09392
isotig09451
isotig09452
isotig09453
isotig09454
isotig09455
isotig09461
isotig09462
isotig09463
isotig09464
isotig10122
isotig10487
isotig10503
isotig10702
isotig10703
isotig10704
isotig10705
isotig10706
isotig10707
isotig10768
isotig10769
isotig10825
isotig10827
isotig10860
isotig10932
isotig11432
isotig11535
isotig11536
isotig11592
isotig11593
isotig11594
isotig11595
isotig11692
isotig11716
isotig11773
isotig11774
isotig11809
isotig12073
isotig12074
isotig12075
isotig12076
isotig12121
isotig12122
isotig12123
isotig12124
isotig12272
isotig12273
isotig12274
isotig12275
isotig12375
isotig12377
isotig12446
isotig12447
isotig12448
isotig12449
isotig12507
isotig12509
isotig12531
isotig12533
isotig12864
isotig12865
isotig12866
isotig12917
isotig12918
isotig13176
isotig13177
isotig13640
isotig13650
isotig13652
isotig13668
isotig13669
isotig13691
isotig13693
isotig13724
isotig13928
isotig13976
isotig13977
isotig14015
isotig14176
isotig14177
isotig14178
isotig14339
isotig14360
isotig14361
isotig14362
isotig14529
isotig14530
isotig14550
isotig14553
isotig14554
isotig14555
isotig14594
isotig14633
isotig14634
isotig14635
isotig14681
isotig14682
isotig14683
isotig14699
isotig14777
isotig14902
isotig15081
isotig15082
isotig15110
isotig15111
isotig15112
isotig15122
isotig15166
isotig15181
isotig15182
isotig15183
isotig15518
isotig15519
isotig15837
isotig15928
isotig15929
isotig15951
isotig15952
isotig16105
isotig16106
isotig16127
isotig16128
isotig16270
isotig16472
isotig16473
isotig16517
isotig16518
isotig16595
isotig16596
isotig16666
isotig16923
isotig16972
isotig16973
isotig17107
isotig17302
isotig17303
isotig17314
isotig17315
isotig17506
isotig17606
isotig17607
isotig17648
isotig17676
isotig17677
isotig17692
isotig17693
isotig17696
isotig17708
isotig17854
isotig17855
isotig18004
isotig18134
isotig18135
isotig18212
isotig18213
isotig18217
isotig18308
isotig18309
isotig18424
isotig18425
isotig18441
isotig18564
isotig18789
isotig18850
isotig18851
isotig18905
isotig18918
isotig18919
isotig19084
isotig19086
isotig19087
isotig19160
isotig19166
isotig19167
isotig19287
isotig19326
isotig19327
isotig19375
isotig19424
isotig19446
isotig19447
isotig19477
isotig19596
isotig19597
isotig19612
isotig19613
isotig19648
isotig19649
isotig19696
isotig19697
isotig19806
isotig19807
isotig19808
isotig19809
isotig19810
isotig19811
isotig19818
isotig19819
isotig19932
isotig19984
isotig19985
isotig20030
isotig20071
isotig20181
isotig20266
isotig20275
isotig20320
isotig20376
isotig20388
isotig20389
isotig20414
isotig20418
isotig20419
isotig20425
isotig20524
isotig20525
isotig20662
isotig20663
isotig20666
isotig20670
isotig20671
isotig20674
isotig20675
isotig20690
isotig20702
isotig20712
isotig20713
isotig20723
isotig20726
isotig20727
isotig20792
isotig20888
isotig20889
isotig20907
isotig20942
isotig20943
isotig20976
isotig20977
isotig21123
isotig21144
isotig21145
isotig21171
isotig21178
isotig21245
isotig21443
isotig21506
isotig21507
isotig21527
isotig21544
isotig21545
isotig21548
isotig21549
isotig21612
isotig21630
isotig21631
isotig21654
isotig21667
isotig21675
isotig21680
isotig21681
isotig21690
isotig21691
isotig21712
isotig21713
isotig21751
isotig21821
isotig21844
isotig21860
isotig21865
isotig21870
isotig21880
isotig21882
isotig21988
isotig22137
isotig22206
isotig22305
isotig22328
isotig22378
isotig22425
isotig22457
isotig22497
isotig22571
isotig22627
isotig22669
isotig22700
isotig22765
isotig22822
isotig22854
isotig22976
isotig23041
isotig23130
isotig23226
isotig23252
isotig23269
isotig23316
isotig23382
isotig23404
isotig23440
isotig23452
isotig23543
isotig23557
isotig23603
isotig23762
isotig23793
isotig23801
isotig23824
isotig23862
isotig23940
isotig23978
isotig23997
isotig24016
isotig24021
isotig24040
isotig24082
isotig24233
isotig24442
isotig24462
isotig24468
isotig24541
isotig24546
isotig24576
isotig24609
isotig24638
isotig24645
isotig24660
isotig24668
isotig24693
isotig24749
isotig24785
isotig24803
isotig24810
isotig24895
isotig24902
isotig24906
isotig24931
isotig24995
isotig25014
isotig25022
isotig25064
isotig25069
isotig25142
isotig25170
isotig25176
isotig25220
isotig25222
isotig25258
isotig25307
isotig25346
isotig25400
isotig25413
isotig25424
isotig25482
isotig25537
isotig25799
isotig25823
isotig25886
isotig25899
isotig26002
isotig26044
isotig26064
isotig26085
isotig26103
isotig26112
isotig26140
isotig26187
isotig26195
isotig26283
isotig26284
isotig26298
isotig26300
isotig26309
isotig26349
isotig26390
isotig26404
isotig26412
isotig26433
isotig26441
isotig26534
isotig26568
isotig26584
isotig26594
isotig26615
isotig26628
isotig26642
isotig26659
isotig26670
isotig26690
isotig26697
isotig26779
isotig26786
isotig26808
isotig26836
isotig26839
isotig26850
isotig26860
isotig26865
isotig26914
isotig26981
isotig26982
isotig27048
isotig27110
isotig27134
isotig27141
isotig27197
isotig27212
isotig27218
isotig27255
isotig27264
isotig27301
isotig27332
isotig27381
isotig27386
isotig27409
isotig27488
isotig27601
isotig27633
isotig27647
isotig27788
isotig27816
isotig27820
isotig27839
isotig27882
isotig27904
isotig27926
isotig27928
isotig27960
isotig27967
isotig27981
isotig28038
isotig28071
isotig28136
isotig28189
isotig28191
isotig28254
isotig28354
isotig28394
isotig28405
isotig28428
isotig28484
isotig28538
isotig28544
isotig28603
isotig28613
isotig28628
isotig28648
isotig28657
isotig28758
isotig28779
isotig28831
isotig28904
isotig28942
isotig28992
isotig28996
isotig29029
isotig29037
isotig29047
isotig29068
isotig29102
isotig29207
isotig29231
isotig29240
isotig29255
isotig29269
isotig29363
isotig29367
isotig29399
isotig29454
isotig29502
isotig29577
isotig29602
isotig29665
isotig29687
isotig29701
isotig29711
isotig29751
isotig29805
isotig29840
isotig29855
isotig29861
isotig29896
isotig29919
isotig29944
isotig30000
isotig30011
isotig30014
isotig30017
isotig30024
isotig30067
isotig30124
isotig30238
isotig30273
isotig30307
isotig30368
isotig30393
isotig30420
isotig30476
isotig30518
isotig30541
isotig30548
isotig30563
isotig30568
isotig30602
isotig30630
isotig30643
isotig30652
isotig30658
isotig30672
isotig30677
isotig30678
isotig30692
isotig30718
isotig30729
isotig30740
isotig30749
isotig30754
isotig30828
isotig30886
isotig30900
isotig30911
isotig30912
isotig30968
isotig31028
isotig31041
isotig31044
isotig31064
isotig31076
isotig31078
isotig31079
isotig31102
isotig31130
isotig31227
isotig31247
isotig31371
isotig31403
isotig31439
isotig31447
isotig31498
isotig31612
isotig31632
isotig31644
isotig31695
isotig31717
isotig31725
isotig31730
isotig31789
isotig31790
isotig31810
isotig31854
isotig31897
isotig31993
isotig32036
isotig32049
isotig32059
isotig32093
isotig32095
isotig32188
isotig32215
isotig32260
isotig32333
isotig32350
isotig32361
isotig32397
isotig32411
isotig32493
isotig32522
isotig32523
isotig32525
isotig32551
isotig32555
isotig32572
isotig32582
isotig32629
isotig32644
isotig32696
isotig32730
isotig32738
isotig32752
isotig32755
isotig32884
isotig32919
isotig32938
isotig32989
isotig33108
isotig33125
isotig33130
isotig33141
isotig33149
isotig33207
isotig33222
isotig33344
isotig33368
isotig33406
isotig33420
isotig33564
isotig33586
isotig33604
isotig33605
isotig33644
isotig33646
isotig33668
isotig33814
isotig33832
isotig33844
isotig33847
isotig33851
isotig33982
isotig34000
isotig34002
isotig34029
isotig34033
isotig34037
isotig34156
isotig34173
isotig34207
isotig34212
isotig34231
isotig34320
isotig34334
isotig34340
isotig34350
isotig34370
isotig34407
isotig34427
isotig34468
isotig34520
isotig34522
isotig34540
isotig34545
isotig34586
isotig34626
isotig34636
isotig34660
isotig34738
isotig34755
isotig34790
isotig34792
isotig34825
isotig34894
isotig34928
isotig35005
isotig35039
isotig35118
isotig35171
isotig35198
isotig35265
isotig35312
isotig35351
isotig35401
isotig35406
isotig35441
isotig35496
isotig35513
isotig35551
isotig35587
isotig35738
isotig35754
isotig35763
isotig35786
isotig35815
isotig35930
isotig35958
isotig36019
isotig36079
isotig36096
isotig36118

## Sheet: Lh Dm
Common isotigs in "Lh" and "Dm":
isotig02441
isotig02442
isotig02443
isotig02444
isotig02455
isotig02456
isotig02457
isotig02459
isotig03068
isotig03070
isotig03073
isotig03074
isotig03076
isotig03078
isotig04025
isotig04026
isotig04027
isotig04028
isotig04029
isotig04030
isotig04031
isotig04032
isotig04033
isotig04034
isotig05538
isotig05540
isotig05543
isotig05547
isotig05549
isotig05552
isotig06266
isotig06268
isotig06270
isotig08113
isotig08114
isotig08115
isotig08116
isotig08117
isotig08559
isotig08560
isotig08561
isotig08562
isotig08563
isotig08564
isotig08779
isotig08780
isotig08781
isotig08782
isotig08814
isotig08815
isotig08816
isotig08817
isotig08904
isotig09400
isotig09694
isotig09695
isotig09696
isotig09697
isotig09760
isotig09761
isotig09762
isotig10273
isotig10274
isotig10275
isotig10276
isotig10318
isotig10319
isotig10320
isotig10321
isotig10447
isotig10448
isotig10449
isotig10450
isotig10451
isotig10597
isotig10598
isotig10599
isotig10618
isotig10619
isotig10621
isotig10622
isotig10627
isotig10628
isotig10629
isotig10630
isotig10631
isotig10632
isotig10633
isotig10634
isotig10635
isotig11543
isotig11544
isotig11545
isotig11546
isotig11866
isotig11867
isotig11868
isotig12141
isotig12142
isotig12143
isotig12144
isotig12173
isotig12174
isotig12176
isotig12559
isotig12560
isotig12561
isotig14207
isotig14357
isotig14358
isotig14411
isotig14412
isotig14413
isotig14630
isotig14631
isotig14645
isotig14646
isotig14852
isotig15069
isotig15070
isotig15234
isotig15848
isotig16175
isotig16176
isotig16223
isotig16224
isotig16571
isotig16572
isotig16809
isotig17198
isotig17199
isotig17286
isotig17287
isotig17338
isotig17339
isotig17508
isotig17628
isotig17694
isotig17695
isotig17983
isotig18150
isotig18151
isotig18410
isotig18411
isotig18571
isotig18645
isotig18904
isotig18964
isotig18965
isotig19088
isotig19089
isotig19094
isotig19095
isotig19676
isotig20964
isotig20965
isotig21212
isotig21213
isotig21416
isotig21417
isotig21540
isotig21541
isotig21727
isotig22346
isotig22559
isotig23019
isotig23379
isotig23515
isotig23741
isotig23820
isotig23974
isotig23977
isotig24084
isotig24370
isotig24473
isotig24620
isotig24740
isotig24851
isotig24878
isotig25091
isotig25113
isotig25180
isotig25230
isotig25494
isotig25659
isotig25763
isotig25801
isotig26429
isotig26466
isotig26478
isotig26555
isotig26573
isotig26724
isotig27059
isotig27144
isotig27372
isotig27533
isotig27638
isotig27688
isotig27731
isotig27746
isotig27792
isotig27845
isotig27992
isotig28116
isotig28329
isotig28592
isotig28774
isotig28977
isotig29066
isotig29297
isotig30510
isotig30950
isotig31422
isotig31532
isotig31690
isotig31835
isotig31892
isotig31930
isotig32129
isotig32137
isotig32330
isotig32543
isotig32753
isotig32803
isotig33032
isotig33333
isotig33520
isotig33526
isotig33578
isotig33701
isotig33812
isotig33993
isotig34019
isotig34214
isotig34322
isotig34452
isotig34490
isotig34512
isotig34650
isotig34916
isotig35016
isotig35077
isotig35135
isotig35140
isotig35158
isotig35206
isotig35388
isotig35589
isotig35671
isotig36041

## Sheet: Lh Ph
Common isotigs in "Lh" and "Ph":
isotig03459
isotig03460
isotig03461
isotig03462
isotig03463
isotig03464
isotig03471
isotig04240
isotig04241
isotig04242
isotig04243
isotig04244
isotig04245
isotig04250
isotig04251
isotig04252
isotig04253
isotig05200
isotig05201
isotig05202
isotig05203
isotig05204
isotig05213
isotig05626
isotig05748
isotig05750
isotig06051
isotig06052
isotig06053
isotig06095
isotig06096
isotig06097
isotig06098
isotig06099
isotig06100
isotig06453
isotig06454
isotig06455
isotig06456
isotig06457
isotig06458
isotig06459
isotig06460
isotig06461
isotig06462
isotig06566
isotig06567
isotig07221
isotig07222
isotig08061
isotig08062
isotig08063
isotig08064
isotig08103
isotig08104
isotig08105
isotig08106
isotig08258
isotig08259
isotig08260
isotig08261
isotig08262
isotig08263
isotig08264
isotig08265
isotig08266
isotig08517
isotig08518
isotig08519
isotig08520
isotig08521
isotig08522
isotig08544
isotig09164
isotig09165
isotig09179
isotig09182
isotig09554
isotig09556
isotig09866
isotig09867
isotig09868
isotig09869
isotig09870
isotig09871
isotig09872
isotig09873
isotig10457
isotig10458
isotig10459
isotig10672
isotig10673
isotig10674
isotig10675
isotig10676
isotig10677
isotig10714
isotig10715
isotig10716
isotig10717
isotig10826
isotig10945
isotig11118
isotig11232
isotig11233
isotig11234
isotig11235
isotig11500
isotig11557
isotig11558
isotig11559
isotig11560
isotig12217
isotig12218
isotig12219
isotig12220
isotig12268
isotig12269
isotig12337
isotig12607
isotig12608
isotig12892
isotig12893
isotig12894
isotig13001
isotig13002
isotig13003
isotig13166
isotig13167
isotig13168
isotig13169
isotig13256
isotig13257
isotig13384
isotig13414
isotig13415
isotig13416
isotig13417
isotig13779
isotig13780
isotig13781
isotig13826
isotig14062
isotig14064
isotig14382
isotig14588
isotig14601
isotig14602
isotig14603
isotig15039
isotig15040
isotig15041
isotig15609
isotig15610
isotig15691
isotig15692
isotig16446
isotig16511
isotig16512
isotig16537
isotig16538
isotig16565
isotig16566
isotig16784
isotig16785
isotig16812
isotig16813
isotig16987
isotig16996
isotig16997
isotig17091
isotig17114
isotig17115
isotig17226
isotig17227
isotig17358
isotig17359
isotig17629
isotig17682
isotig17876
isotig17877
isotig17924
isotig18038
isotig18039
isotig18208
isotig18232
isotig18242
isotig18432
isotig18433
isotig18502
isotig18503
isotig18671
isotig18713
isotig18882
isotig18883
isotig19278
isotig19279
isotig19338
isotig19339
isotig19389
isotig19502
isotig19503
isotig19520
isotig19532
isotig19575
isotig19578
isotig19579
isotig19630
isotig19631
isotig19638
isotig19729
isotig20028
isotig20029
isotig20040
isotig20041
isotig20400
isotig20401
isotig20442
isotig20443
isotig20462
isotig20463
isotig20627
isotig20700
isotig20891
isotig21038
isotig21039
isotig21110
isotig21230
isotig21321
isotig21484
isotig21532
isotig21688
isotig21689
isotig21738
isotig21790
isotig21958
isotig21979
isotig22021
isotig22023
isotig22191
isotig22202
isotig22223
isotig22264
isotig22308
isotig22350
isotig22543
isotig22844
isotig22852
isotig22889
isotig22935
isotig22956
isotig22957
isotig23088
isotig23162
isotig23208
isotig23308
isotig23327
isotig23385
isotig23450
isotig23502
isotig23547
isotig23614
isotig23746
isotig23759
isotig23769
isotig23943
isotig23984
isotig24073
isotig24118
isotig24158
isotig24187
isotig24224
isotig24268
isotig24290
isotig24382
isotig24394
isotig24492
isotig24542
isotig24575
isotig24641
isotig24710
isotig24779
isotig24912
isotig24934
isotig24942
isotig24959
isotig24975
isotig24991
isotig25087
isotig25173
isotig25245
isotig25253
isotig25295
isotig25329
isotig25361
isotig25474
isotig25480
isotig25523
isotig25525
isotig25638
isotig25679
isotig25804
isotig25893
isotig25958
isotig26033
isotig26079
isotig26122
isotig26190
isotig26208
isotig26236
isotig26248
isotig26304
isotig26311
isotig26386
isotig26391
isotig26402
isotig26460
isotig26501
isotig26543
isotig26572
isotig26609
isotig26617
isotig26665
isotig26721
isotig26755
isotig26758
isotig26881
isotig26937
isotig26959
isotig27008
isotig27155
isotig27160
isotig27206
isotig27316
isotig27426
isotig27486
isotig27498
isotig27522
isotig27552
isotig27575
isotig27607
isotig27740
isotig27745
isotig27762
isotig27768
isotig27779
isotig27785
isotig27800
isotig27836
isotig27888
isotig28010
isotig28118
isotig28375
isotig28403
isotig28410
isotig28625
isotig28682
isotig28727
isotig28796
isotig28817
isotig28853
isotig28924
isotig28944
isotig29020
isotig29111
isotig29259
isotig29384
isotig29410
isotig29456
isotig29506
isotig29519
isotig29561
isotig29694
isotig29873
isotig29894
isotig29953
isotig30041
isotig30057
isotig30159
isotig30199
isotig30254
isotig30490
isotig30522
isotig30559
isotig30681
isotig30769
isotig30868
isotig30937
isotig30992
isotig30999
isotig31159
isotig31362
isotig31369
isotig31426
isotig31427
isotig31520
isotig31570
isotig31620
isotig31674
isotig31723
isotig31795
isotig31819
isotig31941
isotig31965
isotig31984
isotig32041
isotig32088
isotig32149
isotig32189
isotig32232
isotig32517
isotig32589
isotig32627
isotig32763
isotig33098
isotig33137
isotig33235
isotig33251
isotig33316
isotig33397
isotig33428
isotig33588
isotig33625
isotig33638
isotig33823
isotig33907
isotig34071
isotig34155
isotig34171
isotig34218
isotig34243
isotig34253
isotig34310
isotig34312
isotig34389
isotig34463
isotig34515
isotig34556
isotig34582
isotig34658
isotig34659
isotig34707
isotig34762
isotig34862
isotig34869
isotig34964
isotig34999
isotig35018
isotig35132
isotig35145
isotig35184
isotig35391
isotig35411
isotig35428
isotig35446
isotig35533
isotig35576
isotig35638

## Sheet: Lh
Isotigs only in "Lh":
isotig00071
isotig00074
isotig00077
isotig00078
isotig00079
isotig00080
isotig00081
isotig00082
isotig00085
isotig00087
isotig00088
isotig00089
isotig00090
isotig00091
isotig00092
isotig00093
isotig00094
isotig00095
isotig00096
isotig00097
isotig00098
isotig00099
isotig00100
isotig00109
isotig00110
isotig00111
isotig00112
isotig00113
isotig00114
isotig00115
isotig00116
isotig00117
isotig00118
isotig00119
isotig00120
isotig00121
isotig00123
isotig00124
isotig00125
isotig00126
isotig00128
isotig00129
isotig00130
isotig00131
isotig00132
isotig00133
isotig00134
isotig00135
isotig00136
isotig00137
isotig00138
isotig00139
isotig00140
isotig00141
isotig00142
isotig00143
isotig00144
isotig00145
isotig00146
isotig00147
isotig00148
isotig00149
isotig00150
isotig00153
isotig00154
isotig00155
isotig00156
isotig00157
isotig00158
isotig00159
isotig00162
isotig00163
isotig00164
isotig00165
isotig00166
isotig00167
isotig00168
isotig00169
isotig00170
isotig00171
isotig00172
isotig00173
isotig00174
isotig00175
isotig00176
isotig00177
isotig00178
isotig00179
isotig00180
isotig00181
isotig00209
isotig00210
isotig00211
isotig00212
isotig00213
isotig00214
isotig00215
isotig00216
isotig00217
isotig00218
isotig00219
isotig00220
isotig00221
isotig00222
isotig00223
isotig00224
isotig00226
isotig00231
isotig00238
isotig00243
isotig00244
isotig00253
isotig00258
isotig00259
isotig00261
isotig00262
isotig00263
isotig00264
isotig00269
isotig00270
isotig00275
isotig00277
isotig00283
isotig00284
isotig00289
isotig00290
isotig00291
isotig00292
isotig00293
isotig00294
isotig00295
isotig00296
isotig00297
isotig00298
isotig00299
isotig00300
isotig00301
isotig00302
isotig00303
isotig00304
isotig00305
isotig00306
isotig00307
isotig00308
isotig00309
isotig00310
isotig00311
isotig00312
isotig00313
isotig00314
isotig00315
isotig00316
isotig00317
isotig00318
isotig00319
isotig00320
isotig00321
isotig00322
isotig00323
isotig00324
isotig00325
isotig00326
isotig00327
isotig00328
isotig00329
isotig00330
isotig00331
isotig00332
isotig00333
isotig00334
isotig00335
isotig00336
isotig00337
isotig00338
isotig00339
isotig00340
isotig00341
isotig00342
isotig00343
isotig00344
isotig00345
isotig00346
isotig00347
isotig00348
isotig00349
isotig00350
isotig00351
isotig00352
isotig00353
isotig00354
isotig00355
isotig00356
isotig00357
isotig00358
isotig00359
isotig00360
isotig00361
isotig00362
isotig00363
isotig00364
isotig00365
isotig00366
isotig00367
isotig00368
isotig00369
isotig00370
isotig00371
isotig00372
isotig00373
isotig00374
isotig00375
isotig00388
isotig00389
isotig00390
isotig00391
isotig00392
isotig00393
isotig00394
isotig00395
isotig00396
isotig00397
isotig00398
isotig00399
isotig00400
isotig00401
isotig00402
isotig00403
isotig00406
isotig00407
isotig00408
isotig00410
isotig00411
isotig00414
isotig00415
isotig00416
isotig00417
isotig00418
isotig00419
isotig00420
isotig00421
isotig00422
isotig00423
isotig00424
isotig00425
isotig00426
isotig00427
isotig00428
isotig00429
isotig00430
isotig00431
isotig00432
isotig00433
isotig00434
isotig00435
isotig00436
isotig00437
isotig00438
isotig00439
isotig00440
isotig00441
isotig00442
isotig00443
isotig00444
isotig00445
isotig00446
isotig00447
isotig00448
isotig00449
isotig00450
isotig00451
isotig00452
isotig00453
isotig00454
isotig00455
isotig00456
isotig00471
isotig00472
isotig00473
isotig00474
isotig00475
isotig00476
isotig00477
isotig00478
isotig00479
isotig00480
isotig00481
isotig00482
isotig00483
isotig00484
isotig00485
isotig00486
isotig00487
isotig00488
isotig00489
isotig00490
isotig00491
isotig00492
isotig00493
isotig00494
isotig00495
isotig00496
isotig00497
isotig00498
isotig00499
isotig00500
isotig00501
isotig00502
isotig00503
isotig00504
isotig00505
isotig00506
isotig00507
isotig00508
isotig00509
isotig00510
isotig00511
isotig00512
isotig00513
isotig00514
isotig00515
isotig00516
isotig00517
isotig00518
isotig00519
isotig00520
isotig00521
isotig00525
isotig00526
isotig00530
isotig00531
isotig00532
isotig00533
isotig00534
isotig00535
isotig00536
isotig00537
isotig00538
isotig00539
isotig00540
isotig00541
isotig00542
isotig00543
isotig00544
isotig00545
isotig00546
isotig00547
isotig00548
isotig00549
isotig00550
isotig00551
isotig00552
isotig00553
isotig00554
isotig00555
isotig00556
isotig00557
isotig00558
isotig00559
isotig00560
isotig00561
isotig00562
isotig00563
isotig00564
isotig00565
isotig00566
isotig00567
isotig00568
isotig00569
isotig00570
isotig00571
isotig00572
isotig00573
isotig00574
isotig00575
isotig00576
isotig00577
isotig00578
isotig00579
isotig00580
isotig00581
isotig00582
isotig00583
isotig00584
isotig00585
isotig00586
isotig00587
isotig00588
isotig00589
isotig00590
isotig00591
isotig00592
isotig00593
isotig00594
isotig00595
isotig00596
isotig00597
isotig00598
isotig00599
isotig00600
isotig00601
isotig00602
isotig00603
isotig00604
isotig00605
isotig00606
isotig00607
isotig00608
isotig00609
isotig00610
isotig00611
isotig00612
isotig00613
isotig00614
isotig00615
isotig00616
isotig00617
isotig00618
isotig00619
isotig00620
isotig00621
isotig00622
isotig00623
isotig00624
isotig00625
isotig00626
isotig00681
isotig00682
isotig00684
isotig00685
isotig00687
isotig00688
isotig00690
isotig00691
isotig00694
isotig00695
isotig00696
isotig00697
isotig00698
isotig00699
isotig00700
isotig00701
isotig00703
isotig00704
isotig00705
isotig00706
isotig00707
isotig00708
isotig00709
isotig00710
isotig00711
isotig00712
isotig00713
isotig00714
isotig00715
isotig00716
isotig00717
isotig00718
isotig00719
isotig00720
isotig00721
isotig00722
isotig00723
isotig00724
isotig00725
isotig00726
isotig00727
isotig00728
isotig00729
isotig00730
isotig00731
isotig00732
isotig00733
isotig00734
isotig00735
isotig00736
isotig00761
isotig00762
isotig00766
isotig00768
isotig00769
isotig00770
isotig00771
isotig00772
isotig00773
isotig00774
isotig00775
isotig00776
isotig00777
isotig00778
isotig00779
isotig00780
isotig00781
isotig00782
isotig00783
isotig00784
isotig00785
isotig00786
isotig00787
isotig00788
isotig00789
isotig00790
isotig00791
isotig00792
isotig00793
isotig00794
isotig00795
isotig00796
isotig00797
isotig00798
isotig00799
isotig00800
isotig00801
isotig00802
isotig00803
isotig00804
isotig00805
isotig00806
isotig00807
isotig00808
isotig00809
isotig00810
isotig00811
isotig00812
isotig00813
isotig00814
isotig00815
isotig00816
isotig00817
isotig00818
isotig00819
isotig00820
isotig00821
isotig00822
isotig00823
isotig00824
isotig00825
isotig00826
isotig00827
isotig00828
isotig00829
isotig00830
isotig00831
isotig00832
isotig00833
isotig00834
isotig00835
isotig00836
isotig00837
isotig00838
isotig00839
isotig00840
isotig00841
isotig00842
isotig00843
isotig00844
isotig00845
isotig00846
isotig00847
isotig00848
isotig00849
isotig00850
isotig00851
isotig00852
isotig00853
isotig00854
isotig00855
isotig00856
isotig00857
isotig00858
isotig00859
isotig00860
isotig00861
isotig00862
isotig00863
isotig00864
isotig00865
isotig00866
isotig00867
isotig00868
isotig00869
isotig00870
isotig00871
isotig00872
isotig00873
isotig00874
isotig00875
isotig00876
isotig00877
isotig00878
isotig00879
isotig00880
isotig00881
isotig00882
isotig00883
isotig00884
isotig00885
isotig00886
isotig00887
isotig00888
isotig00889
isotig00890
isotig00891
isotig00892
isotig00893
isotig00894
isotig00895
isotig00896
isotig00897
isotig00898
isotig00899
isotig00900
isotig00901
isotig00902
isotig00903
isotig00904
isotig00905
isotig00906
isotig00907
isotig00908
isotig00909
isotig00910
isotig00911
isotig00912
isotig00913
isotig00914
isotig00915
isotig00916
isotig00969
isotig00970
isotig00971
isotig00972
isotig00980
isotig00983
isotig00985
isotig00986
isotig00987
isotig00988
isotig00991
isotig00992
isotig00993
isotig00996
isotig00997
isotig00998
isotig01004
isotig01005
isotig01006
isotig01007
isotig01008
isotig01009
isotig01010
isotig01011
isotig01012
isotig01013
isotig01014
isotig01015
isotig01016
isotig01026
isotig01027
isotig01029
isotig01032
isotig01033
isotig01058
isotig01059
isotig01060
isotig01061
isotig01062
isotig01063
isotig01064
isotig01065
isotig01066
isotig01067
isotig01068
isotig01069
isotig01070
isotig01071
isotig01072
isotig01073
isotig01074
isotig01075
isotig01076
isotig01077
isotig01078
isotig01079
isotig01080
isotig01081
isotig01082
isotig01083
isotig01084
isotig01085
isotig01086
isotig01087
isotig01088
isotig01089
isotig01090
isotig01091
isotig01092
isotig01093
isotig01094
isotig01095
isotig01096
isotig01097
isotig01099
isotig01100
isotig01101
isotig01102
isotig01103
isotig01104
isotig01105
isotig01106
isotig01107
isotig01108
isotig01109
isotig01110
isotig01111
isotig01175
isotig01176
isotig01177
isotig01184
isotig01185
isotig01186
isotig01187
isotig01188
isotig01190
isotig01193
isotig01194
isotig01195
isotig01196
isotig01197
isotig01198
isotig01199
isotig01200
isotig01201
isotig01202
isotig01203
isotig01204
isotig01205
isotig01206
isotig01207
isotig01208
isotig01209
isotig01210
isotig01211
isotig01212
isotig01213
isotig01214
isotig01215
isotig01216
isotig01217
isotig01218
isotig01219
isotig01221
isotig01222
isotig01223
isotig01224
isotig01225
isotig01226
isotig01227
isotig01228
isotig01229
isotig01230
isotig01231
isotig01232
isotig01233
isotig01234
isotig01235
isotig01236
isotig01237
isotig01238
isotig01239
isotig01240
isotig01241
isotig01242
isotig01243
isotig01244
isotig01245
isotig01246
isotig01247
isotig01248
isotig01249
isotig01250
isotig01251
isotig01252
isotig01253
isotig01254
isotig01255
isotig01256
isotig01257
isotig01258
isotig01259
isotig01260
isotig01261
isotig01262
isotig01263
isotig01264
isotig01265
isotig01386
isotig01387
isotig01388
isotig01389
isotig01390
isotig01391
isotig01392
isotig01393
isotig01394
isotig01395
isotig01396
isotig01397
isotig01398
isotig01399
isotig01400
isotig01401
isotig01402
isotig01403
isotig01404
isotig01405
isotig01406
isotig01407
isotig01408
isotig01409
isotig01410
isotig01411
isotig01412
isotig01413
isotig01414
isotig01415
isotig01416
isotig01417
isotig01418
isotig01419
isotig01420
isotig01421
isotig01422
isotig01423
isotig01424
isotig01425
isotig01426
isotig01427
isotig01428
isotig01429
isotig01430
isotig01431
isotig01432
isotig01433
isotig01434
isotig01435
isotig01436
isotig01437
isotig01438
isotig01439
isotig01440
isotig01441
isotig01442
isotig01443
isotig01444
isotig01446
isotig01447
isotig01448
isotig01449
isotig01450
isotig01451
isotig01452
isotig01453
isotig01454
isotig01455
isotig01456
isotig01457
isotig01458
isotig01459
isotig01460
isotig01461
isotig01462
isotig01463
isotig01464
isotig01474
isotig01475
isotig01476
isotig01477
isotig01478
isotig01479
isotig01480
isotig01481
isotig01482
isotig01538
isotig01539
isotig01540
isotig01541
isotig01542
isotig01543
isotig01544
isotig01545
isotig01546
isotig01547
isotig01548
isotig01551
isotig01574
isotig01575
isotig01576
isotig01577
isotig01578
isotig01579
isotig01580
isotig01581
isotig01582
isotig01583
isotig01584
isotig01585
isotig01586
isotig01587
isotig01588
isotig01589
isotig01590
isotig01591
isotig01604
isotig01605
isotig01606
isotig01607
isotig01608
isotig01609
isotig01610
isotig01611
isotig01612
isotig01613
isotig01614
isotig01615
isotig01616
isotig01617
isotig01618
isotig01619
isotig01620
isotig01621
isotig01622
isotig01623
isotig01624
isotig01625
isotig01626
isotig01628
isotig01638
isotig01639
isotig01640
isotig01641
isotig01642
isotig01643
isotig01644
isotig01645
isotig01646
isotig01647
isotig01648
isotig01650
isotig01670
isotig01671
isotig01672
isotig01673
isotig01674
isotig01675
isotig01676
isotig01677
isotig01678
isotig01679
isotig01680
isotig01683
isotig01684
isotig01685
isotig01686
isotig01687
isotig01688
isotig01701
isotig01702
isotig01703
isotig01704
isotig01705
isotig01707
isotig01709
isotig01712
isotig01713
isotig01714
isotig01715
isotig01716
isotig01717
isotig01718
isotig01719
isotig01720
isotig01721
isotig01722
isotig01723
isotig01724
isotig01725
isotig01726
isotig01727
isotig01728
isotig01729
isotig01730
isotig01731
isotig01732
isotig01733
isotig01734
isotig01735
isotig01736
isotig01737
isotig01738
isotig01739
isotig01740
isotig01741
isotig01742
isotig01743
isotig01744
isotig01745
isotig01746
isotig01747
isotig01748
isotig01749
isotig01750
isotig01751
isotig01752
isotig01753
isotig01754
isotig01755
isotig01756
isotig01757
isotig01758
isotig01759
isotig01760
isotig01761
isotig01762
isotig01763
isotig01764
isotig01765
isotig01766
isotig01767
isotig01768
isotig01769
isotig01770
isotig01771
isotig01772
isotig01773
isotig01774
isotig01775
isotig01776
isotig01777
isotig01778
isotig01779
isotig01780
isotig01781
isotig01782
isotig01783
isotig01784
isotig01785
isotig01786
isotig01787
isotig01788
isotig01789
isotig01790
isotig01791
isotig01808
isotig01809
isotig01810
isotig01811
isotig01812
isotig01813
isotig01832
isotig01836
isotig01837
isotig01839
isotig01840
isotig01843
isotig01844
isotig01845
isotig01846
isotig01848
isotig01850
isotig01851
isotig01852
isotig01853
isotig01868
isotig01869
isotig01870
isotig01943
isotig01944
isotig01945
isotig01946
isotig01947
isotig01948
isotig01949
isotig01950
isotig01951
isotig01952
isotig01953
isotig01954
isotig01955
isotig01956
isotig01957
isotig01958
isotig01959
isotig01960
isotig01985
isotig01986
isotig01987
isotig01988
isotig01989
isotig01990
isotig01991
isotig01992
isotig01993
isotig01994
isotig01995
isotig01996
isotig01997
isotig01998
isotig01999
isotig02000
isotig02001
isotig02002
isotig02003
isotig02004
isotig02005
isotig02006
isotig02007
isotig02008
isotig02009
isotig02010
isotig02011
isotig02012
isotig02013
isotig02014
isotig02015
isotig02016
isotig02017
isotig02018
isotig02019
isotig02020
isotig02021
isotig02022
isotig02023
isotig02024
isotig02025
isotig02026
isotig02027
isotig02028
isotig02029
isotig02030
isotig02031
isotig02032
isotig02033
isotig02034
isotig02035
isotig02036
isotig02037
isotig02068
isotig02069
isotig02070
isotig02071
isotig02072
isotig02073
isotig02100
isotig02101
isotig02102
isotig02103
isotig02104
isotig02105
isotig02106
isotig02107
isotig02108
isotig02109
isotig02110
isotig02111
isotig02112
isotig02113
isotig02114
isotig02115
isotig02116
isotig02117
isotig02118
isotig02119
isotig02120
isotig02121
isotig02122
isotig02123
isotig02124
isotig02125
isotig02126
isotig02127
isotig02128
isotig02129
isotig02130
isotig02131
isotig02132
isotig02145
isotig02146
isotig02147
isotig02148
isotig02153
isotig02154
isotig02155
isotig02156
isotig02157
isotig02158
isotig02159
isotig02160
isotig02161
isotig02162
isotig02163
isotig02164
isotig02165
isotig02166
isotig02167
isotig02168
isotig02169
isotig02170
isotig02171
isotig02172
isotig02173
isotig02174
isotig02175
isotig02176
isotig02177
isotig02178
isotig02179
isotig02180
isotig02181
isotig02182
isotig02183
isotig02184
isotig02185
isotig02186
isotig02187
isotig02188
isotig02189
isotig02190
isotig02191
isotig02192
isotig02193
isotig02194
isotig02195
isotig02196
isotig02200
isotig02201
isotig02202
isotig02203
isotig02204
isotig02205
isotig02206
isotig02207
isotig02208
isotig02209
isotig02210
isotig02211
isotig02212
isotig02213
isotig02214
isotig02215
isotig02216
isotig02217
isotig02218
isotig02235
isotig02236
isotig02253
isotig02254
isotig02255
isotig02256
isotig02257
isotig02258
isotig02259
isotig02260
isotig02261
isotig02262
isotig02263
isotig02264
isotig02265
isotig02266
isotig02267
isotig02268
isotig02269
isotig02270
isotig02271
isotig02272
isotig02273
isotig02274
isotig02275
isotig02276
isotig02277
isotig02278
isotig02279
isotig02280
isotig02281
isotig02282
isotig02283
isotig02284
isotig02285
isotig02286
isotig02287
isotig02288
isotig02289
isotig02290
isotig02291
isotig02292
isotig02293
isotig02294
isotig02295
isotig02296
isotig02297
isotig02298
isotig02299
isotig02300
isotig02301
isotig02302
isotig02303
isotig02304
isotig02305
isotig02306
isotig02307
isotig02308
isotig02309
isotig02310
isotig02311
isotig02312
isotig02313
isotig02314
isotig02315
isotig02316
isotig02317
isotig02318
isotig02319
isotig02320
isotig02321
isotig02322
isotig02323
isotig02324
isotig02325
isotig02326
isotig02327
isotig02328
isotig02329
isotig02330
isotig02331
isotig02332
isotig02333
isotig02334
isotig02335
isotig02336
isotig02337
isotig02338
isotig02339
isotig02340
isotig02341
isotig02342
isotig02343
isotig02344
isotig02345
isotig02346
isotig02347
isotig02348
isotig02349
isotig02374
isotig02375
isotig02376
isotig02377
isotig02378
isotig02379
isotig02380
isotig02381
isotig02382
isotig02425
isotig02426
isotig02427
isotig02428
isotig02429
isotig02432
isotig02435
isotig02436
isotig02437
isotig02438
isotig02439
isotig02440
isotig02448
isotig02449
isotig02450
isotig02451
isotig02453
isotig02454
isotig02458
isotig02460
isotig02462
isotig02463
isotig02464
isotig02465
isotig02466
isotig02467
isotig02468
isotig02469
isotig02470
isotig02471
isotig02473
isotig02476
isotig02478
isotig02479
isotig02480
isotig02481
isotig02482
isotig02483
isotig02484
isotig02485
isotig02486
isotig02487
isotig02488
isotig02489
isotig02490
isotig02491
isotig02494
isotig02495
isotig02496
isotig02497
isotig02498
isotig02501
isotig02502
isotig02503
isotig02504
isotig02582
isotig02583
isotig02584
isotig02585
isotig02586
isotig02615
isotig02616
isotig02619
isotig02620
isotig02621
isotig02622
isotig02623
isotig02624
isotig02625
isotig02626
isotig02627
isotig02628
isotig02629
isotig02630
isotig02631
isotig02632
isotig02633
isotig02634
isotig02635
isotig02636
isotig02637
isotig02638
isotig02639
isotig02640
isotig02641
isotig02642
isotig02643
isotig02644
isotig02645
isotig02646
isotig02647
isotig02648
isotig02649
isotig02677
isotig02678
isotig02679
isotig02680
isotig02681
isotig02682
isotig02683
isotig02684
isotig02685
isotig02686
isotig02687
isotig02688
isotig02689
isotig02690
isotig02691
isotig02692
isotig02693
isotig02694
isotig02695
isotig02696
isotig02697
isotig02698
isotig02699
isotig02700
isotig02701
isotig02702
isotig02703
isotig02704
isotig02705
isotig02706
isotig02722
isotig02723
isotig02725
isotig02732
isotig02733
isotig02734
isotig02735
isotig02736
isotig02737
isotig02739
isotig02740
isotig02742
isotig02743
isotig02744
isotig02745
isotig02746
isotig02747
isotig02748
isotig02749
isotig02750
isotig02751
isotig02752
isotig02753
isotig02754
isotig02755
isotig02756
isotig02757
isotig02758
isotig02759
isotig02760
isotig02761
isotig02762
isotig02763
isotig02764
isotig02765
isotig02766
isotig02767
isotig02768
isotig02769
isotig02770
isotig02776
isotig02777
isotig02778
isotig02779
isotig02780
isotig02781
isotig02782
isotig02783
isotig02784
isotig02785
isotig02786
isotig02787
isotig02788
isotig02789
isotig02790
isotig02791
isotig02792
isotig02793
isotig02794
isotig02795
isotig02796
isotig02797
isotig02798
isotig02799
isotig02800
isotig02801
isotig02802
isotig02803
isotig02804
isotig02805
isotig02806
isotig02807
isotig02808
isotig02809
isotig02810
isotig02811
isotig02812
isotig02813
isotig02814
isotig02815
isotig02816
isotig02817
isotig02818
isotig02819
isotig02820
isotig02821
isotig02822
isotig02823
isotig02824
isotig02825
isotig02826
isotig02827
isotig02828
isotig02829
isotig02830
isotig02831
isotig02832
isotig02833
isotig02834
isotig02835
isotig02836
isotig02837
isotig02838
isotig02839
isotig02840
isotig02841
isotig02842
isotig02843
isotig02976
isotig02977
isotig03037
isotig03038
isotig03039
isotig03040
isotig03041
isotig03060
isotig03061
isotig03062
isotig03063
isotig03064
isotig03065
isotig03066
isotig03067
isotig03069
isotig03071
isotig03072
isotig03075
isotig03077
isotig03079
isotig03080
isotig03081
isotig03082
isotig03083
isotig03084
isotig03085
isotig03086
isotig03087
isotig03088
isotig03089
isotig03090
isotig03108
isotig03109
isotig03110
isotig03111
isotig03112
isotig03113
isotig03114
isotig03124
isotig03125
isotig03128
isotig03129
isotig03132
isotig03133
isotig03134
isotig03152
isotig03153
isotig03154
isotig03160
isotig03161
isotig03162
isotig03163
isotig03164
isotig03165
isotig03166
isotig03167
isotig03168
isotig03169
isotig03170
isotig03171
isotig03172
isotig03173
isotig03174
isotig03175
isotig03176
isotig03177
isotig03178
isotig03179
isotig03180
isotig03181
isotig03182
isotig03183
isotig03184
isotig03185
isotig03186
isotig03187
isotig03188
isotig03189
isotig03190
isotig03191
isotig03192
isotig03207
isotig03208
isotig03209
isotig03210
isotig03213
isotig03214
isotig03217
isotig03223
isotig03224
isotig03225
isotig03226
isotig03227
isotig03228
isotig03229
isotig03230
isotig03231
isotig03232
isotig03233
isotig03234
isotig03235
isotig03236
isotig03237
isotig03238
isotig03239
isotig03240
isotig03241
isotig03242
isotig03256
isotig03259
isotig03262
isotig03263
isotig03264
isotig03265
isotig03266
isotig03307
isotig03308
isotig03311
isotig03312
isotig03313
isotig03314
isotig03315
isotig03316
isotig03317
isotig03318
isotig03319
isotig03320
isotig03321
isotig03322
isotig03323
isotig03324
isotig03325
isotig03326
isotig03327
isotig03328
isotig03329
isotig03330
isotig03331
isotig03332
isotig03333
isotig03334
isotig03335
isotig03336
isotig03337
isotig03338
isotig03339
isotig03366
isotig03367
isotig03368
isotig03412
isotig03413
isotig03414
isotig03415
isotig03416
isotig03417
isotig03418
isotig03437
isotig03438
isotig03439
isotig03440
isotig03441
isotig03442
isotig03443
isotig03444
isotig03445
isotig03446
isotig03447
isotig03448
isotig03449
isotig03450
isotig03451
isotig03452
isotig03453
isotig03454
isotig03455
isotig03456
isotig03457
isotig03458
isotig03465
isotig03466
isotig03467
isotig03468
isotig03469
isotig03470
isotig03472
isotig03473
isotig03474
isotig03475
isotig03476
isotig03477
isotig03490
isotig03491
isotig03492
isotig03493
isotig03494
isotig03495
isotig03497
isotig03498
isotig03499
isotig03500
isotig03501
isotig03502
isotig03503
isotig03504
isotig03505
isotig03506
isotig03508
isotig03509
isotig03510
isotig03511
isotig03512
isotig03513
isotig03520
isotig03521
isotig03522
isotig03523
isotig03524
isotig03525
isotig03526
isotig03527
isotig03528
isotig03529
isotig03530
isotig03531
isotig03562
isotig03563
isotig03564
isotig03574
isotig03578
isotig03585
isotig03586
isotig03587
isotig03588
isotig03589
isotig03590
isotig03591
isotig03592
isotig03593
isotig03594
isotig03595
isotig03596
isotig03597
isotig03603
isotig03604
isotig03605
isotig03606
isotig03607
isotig03616
isotig03622
isotig03623
isotig03708
isotig03777
isotig03808
isotig03809
isotig03834
isotig03835
isotig03852
isotig03853
isotig03854
isotig03855
isotig03856
isotig03857
isotig03859
isotig03860
isotig03930
isotig03953
isotig03954
isotig03955
isotig03956
isotig03957
isotig03958
isotig03959
isotig03960
isotig03961
isotig03962
isotig03963
isotig03964
isotig03965
isotig03966
isotig03967
isotig03968
isotig03969
isotig03970
isotig03971
isotig03975
isotig03977
isotig03979
isotig03980
isotig03982
isotig03983
isotig03984
isotig03985
isotig03986
isotig03987
isotig03988
isotig03989
isotig03990
isotig04007
isotig04008
isotig04009
isotig04010
isotig04011
isotig04012
isotig04013
isotig04014
isotig04015
isotig04016
isotig04017
isotig04018
isotig04019
isotig04020
isotig04021
isotig04022
isotig04023
isotig04035
isotig04036
isotig04037
isotig04040
isotig04041
isotig04042
isotig04043
isotig04044
isotig04045
isotig04046
isotig04047
isotig04096
isotig04097
isotig04098
isotig04099
isotig04100
isotig04101
isotig04102
isotig04103
isotig04104
isotig04105
isotig04106
isotig04107
isotig04108
isotig04109
isotig04110
isotig04111
isotig04112
isotig04113
isotig04114
isotig04115
isotig04116
isotig04117
isotig04118
isotig04119
isotig04120
isotig04121
isotig04122
isotig04123
isotig04124
isotig04125
isotig04126
isotig04127
isotig04128
isotig04129
isotig04130
isotig04131
isotig04132
isotig04163
isotig04164
isotig04165
isotig04166
isotig04167
isotig04168
isotig04169
isotig04170
isotig04171
isotig04172
isotig04173
isotig04174
isotig04175
isotig04176
isotig04177
isotig04178
isotig04179
isotig04180
isotig04181
isotig04182
isotig04183
isotig04184
isotig04185
isotig04186
isotig04187
isotig04228
isotig04229
isotig04230
isotig04231
isotig04232
isotig04233
isotig04254
isotig04255
isotig04256
isotig04257
isotig04258
isotig04259
isotig04260
isotig04261
isotig04262
isotig04263
isotig04264
isotig04265
isotig04266
isotig04267
[truncated: 16,402 more rows]
