# Supplementary material for: Sequencing and De Novo Assembly of the Western Tarnished Plant Bug (Lygus hesperus) Transcriptome
Source: PLoS One. 2013 Jan 24;8(1):e55105. doi: 10.1371/journal.pone.0055105 (PMC3554660; doi:10.1371/journal.pone.0055105)
Supplement: Table S4 — Gene Ontology of L. hesperus transcriptomic sequences. (XLSX) [file pone.0055105.s011.xlsx]

## Sheet: annot_GeneSpring
Table S4. Gene ontology of L. hesperus transcriptomic sequences.
Seq Name	GO biological process	GO cellular component	GO molecular function
isotig00001	small GTPase mediated signal transduction; protein transport; glycosphingolipid metabolic process;		GTP binding; sphingomyelin phosphodiesterase activity;
isotig00002	small GTPase mediated signal transduction; protein transport; glycosphingolipid metabolic process;		GTP binding; sphingomyelin phosphodiesterase activity;
isotig00003			hydrolase activity;
isotig00004	small GTPase mediated signal transduction; protein transport; glycosphingolipid metabolic process;		GTP binding; sphingomyelin phosphodiesterase activity;
isotig00005			hydrolase activity;
isotig00006	small GTPase mediated signal transduction; protein transport; glycosphingolipid metabolic process;		GTP binding; sphingomyelin phosphodiesterase activity;
isotig00007			hydrolase activity;
isotig00008			hydrolase activity;
isotig00010			hydrolase activity;
isotig00011			hydrolase activity;
isotig00012			hydrolase activity;
isotig00013			hydrolase activity;
isotig00014			hydrolase activity;
isotig00015			hydrolase activity;
isotig00016			hydrolase activity;
isotig00017			hydrolase activity;
isotig00018			hydrolase activity;
isotig00019	small GTPase mediated signal transduction; protein transport; glycosphingolipid metabolic process;		GTP binding; sphingomyelin phosphodiesterase activity;
isotig00024			hydrolase activity;
isotig00025			hydrolase activity;
isotig00026			hydrolase activity;
isotig00027			hydrolase activity;
isotig00038			hydrolase activity;
isotig00039			hydrolase activity;
isotig00042			hydrolase activity;
isotig00052			hydrolase activity;
isotig00055			hydrolase activity;
isotig00067	small GTPase mediated signal transduction; protein transport; glycosphingolipid metabolic process;		GTP binding; sphingomyelin phosphodiesterase activity;
isotig00068			hydrolase activity;
isotig00069			hydrolase activity;
isotig00072			hydrolase activity;
isotig00073			hydrolase activity;
isotig00075			hydrolase activity;
isotig00076			hydrolase activity;
isotig00084			hydrolase activity;
isotig00086			hydrolase activity;
isotig00101	lipid biosynthetic process;		oxidoreductase activity;
isotig00102	lipid biosynthetic process;		oxidoreductase activity;
isotig00103	lipid biosynthetic process;		oxidoreductase activity;
isotig00104	lipid biosynthetic process;		oxidoreductase activity;
isotig00105	lipid biosynthetic process;		oxidoreductase activity;
isotig00106	lipid biosynthetic process;		oxidoreductase activity;
isotig00107	lipid biosynthetic process;		oxidoreductase activity;
isotig00108	lipid biosynthetic process;		oxidoreductase activity;
isotig00122	lipid biosynthetic process;		oxidoreductase activity;
isotig00127	lipid biosynthetic process;		oxidoreductase activity;
isotig00151			hydrolase activity;
isotig00152			hydrolase activity;
isotig00160			hydrolase activity;
isotig00161			hydrolase activity;
isotig00376	peptidyl-methionine modification; oxidation reduction;		peptide-methionine-(S)-S-oxide reductase activity; protein-methionine-R-oxide reductase activity; zinc ion binding;
isotig00377	peptidyl-methionine modification; oxidation reduction;		peptide-methionine-(S)-S-oxide reductase activity; protein-methionine-R-oxide reductase activity; zinc ion binding;
isotig00378	response to oxidative stress; oxidation reduction; peptidyl-methionine modification; positive regulation of plant-type hypersensitive response; protein ubiquitination;	chloroplast stroma; plasma membrane;	protein-methionine-R-oxide reductase activity; peptide-methionine-(S)-S-oxide reductase activity; zinc ion binding; ubiquitin-protein ligase activity;
isotig00379	response to oxidative stress; oxidation reduction; peptidyl-methionine modification; positive regulation of plant-type hypersensitive response; protein ubiquitination;	chloroplast stroma; plasma membrane;	protein-methionine-R-oxide reductase activity; peptide-methionine-(S)-S-oxide reductase activity; zinc ion binding; ubiquitin-protein ligase activity;
isotig00380	peptidyl-methionine modification; oxidation reduction;		peptide-methionine-(S)-S-oxide reductase activity; protein-methionine-R-oxide reductase activity; zinc ion binding;
isotig00381	peptidyl-methionine modification; oxidation reduction;		peptide-methionine-(S)-S-oxide reductase activity; protein-methionine-R-oxide reductase activity; zinc ion binding;
isotig00382	peptidyl-methionine modification; oxidation reduction;		peptide-methionine-(S)-S-oxide reductase activity; protein-methionine-R-oxide reductase activity; zinc ion binding;
isotig00383	peptidyl-methionine modification; oxidation reduction;		peptide-methionine-(S)-S-oxide reductase activity; protein-methionine-R-oxide reductase activity; zinc ion binding;
isotig00384	response to oxidative stress; oxidation reduction; peptidyl-methionine modification; positive regulation of plant-type hypersensitive response; protein ubiquitination;	chloroplast stroma; plasma membrane;	protein-methionine-R-oxide reductase activity; peptide-methionine-(S)-S-oxide reductase activity; zinc ion binding; ubiquitin-protein ligase activity;
isotig00385	response to oxidative stress; oxidation reduction; peptidyl-methionine modification; positive regulation of plant-type hypersensitive response; protein ubiquitination;	chloroplast stroma; plasma membrane;	protein-methionine-R-oxide reductase activity; peptide-methionine-(S)-S-oxide reductase activity; zinc ion binding; ubiquitin-protein ligase activity;
isotig00386	peptidyl-methionine modification; oxidation reduction;		peptide-methionine-(S)-S-oxide reductase activity; protein-methionine-R-oxide reductase activity; zinc ion binding;
isotig00387	peptidyl-methionine modification; oxidation reduction;		peptide-methionine-(S)-S-oxide reductase activity; protein-methionine-R-oxide reductase activity; zinc ion binding;
isotig00404	peptidyl-methionine modification; oxidation reduction;		peptide-methionine-(S)-S-oxide reductase activity; protein-methionine-R-oxide reductase activity; zinc ion binding;
isotig00405	peptidyl-methionine modification; oxidation reduction;		peptide-methionine-(S)-S-oxide reductase activity; protein-methionine-R-oxide reductase activity; zinc ion binding;
isotig00409	response to oxidative stress; oxidation reduction; peptidyl-methionine modification; positive regulation of plant-type hypersensitive response; protein ubiquitination;	chloroplast stroma; plasma membrane;	protein-methionine-R-oxide reductase activity; peptide-methionine-(S)-S-oxide reductase activity; zinc ion binding; ubiquitin-protein ligase activity;
isotig00412	peptidyl-methionine modification; oxidation reduction;		peptide-methionine-(S)-S-oxide reductase activity; protein-methionine-R-oxide reductase activity; zinc ion binding;
isotig00413	peptidyl-methionine modification; oxidation reduction;		peptide-methionine-(S)-S-oxide reductase activity; protein-methionine-R-oxide reductase activity; zinc ion binding;
isotig00522	metabolic process;	mitochondrion;
isotig00523	metabolic process;	mitochondrion;
isotig00524	metabolic process;	mitochondrion;
isotig00527	metabolic process;	mitochondrion;
isotig00528	metabolic process;	mitochondrion;
isotig00529	metabolic process;	mitochondrion;
isotig00740			hydrolase activity;
isotig00743			hydrolase activity;
isotig00744			hydrolase activity;
isotig00745			hydrolase activity;
isotig00746			hydrolase activity;
isotig00747			hydrolase activity;
isotig00748			hydrolase activity;
isotig00753			hydrolase activity;
isotig00754			hydrolase activity;
isotig00757			hydrolase activity;
isotig00758			hydrolase activity;
isotig00760
isotig00763			hydrolase activity;
isotig00764
isotig00765			hydrolase activity;
isotig00767
isotig00917	cyclic nucleotide biosynthetic process; lipid transport; regulation of Rho protein signal transduction; regulation of GTPase activity;	intracellular;	lipid transporter activity; phosphorus-oxygen lyase activity; Rho guanyl-nucleotide exchange factor activity; nucleic acid binding;
isotig00918	cyclic nucleotide biosynthetic process; lipid transport; regulation of Rho protein signal transduction; regulation of GTPase activity;	intracellular;	lipid transporter activity; phosphorus-oxygen lyase activity; Rho guanyl-nucleotide exchange factor activity; nucleic acid binding;
isotig00919	cyclic nucleotide biosynthetic process; lipid transport; regulation of Rho protein signal transduction; regulation of GTPase activity;	intracellular;	lipid transporter activity; phosphorus-oxygen lyase activity; Rho guanyl-nucleotide exchange factor activity; nucleic acid binding;
isotig00920	cyclic nucleotide biosynthetic process; lipid transport; regulation of Rho protein signal transduction; regulation of GTPase activity;	intracellular;	lipid transporter activity; phosphorus-oxygen lyase activity; Rho guanyl-nucleotide exchange factor activity; nucleic acid binding;
isotig00923	metabolic process;		catalytic activity;
isotig00924	cyclic nucleotide biosynthetic process; lipid transport; regulation of Rho protein signal transduction; regulation of GTPase activity;	intracellular;	lipid transporter activity; phosphorus-oxygen lyase activity; Rho guanyl-nucleotide exchange factor activity; nucleic acid binding;
isotig00925	cyclic nucleotide biosynthetic process; lipid transport; regulation of Rho protein signal transduction; regulation of GTPase activity;	intracellular;	lipid transporter activity; phosphorus-oxygen lyase activity; Rho guanyl-nucleotide exchange factor activity; nucleic acid binding;
isotig00926	cyclic nucleotide biosynthetic process; lipid transport; regulation of Rho protein signal transduction; regulation of GTPase activity;	intracellular;	lipid transporter activity; phosphorus-oxygen lyase activity; Rho guanyl-nucleotide exchange factor activity; nucleic acid binding;
isotig00927	metabolic process;		catalytic activity;
isotig00928	cyclic nucleotide biosynthetic process; lipid transport; regulation of Rho protein signal transduction; regulation of GTPase activity;	intracellular;	lipid transporter activity; phosphorus-oxygen lyase activity; Rho guanyl-nucleotide exchange factor activity; nucleic acid binding;
isotig00929	cyclic nucleotide biosynthetic process; lipid transport; regulation of Rho protein signal transduction; regulation of GTPase activity;	intracellular;	lipid transporter activity; phosphorus-oxygen lyase activity; Rho guanyl-nucleotide exchange factor activity; nucleic acid binding;
isotig00930	cyclic nucleotide biosynthetic process; lipid transport; regulation of Rho protein signal transduction; regulation of GTPase activity;	intracellular;	lipid transporter activity; phosphorus-oxygen lyase activity; Rho guanyl-nucleotide exchange factor activity; nucleic acid binding;
isotig00931	cyclic nucleotide biosynthetic process; lipid transport; regulation of Rho protein signal transduction; regulation of GTPase activity;	intracellular;	lipid transporter activity; phosphorus-oxygen lyase activity; Rho guanyl-nucleotide exchange factor activity; nucleic acid binding;
isotig00932	cyclic nucleotide biosynthetic process; lipid transport; regulation of Rho protein signal transduction; regulation of GTPase activity;	intracellular;	lipid transporter activity; phosphorus-oxygen lyase activity; Rho guanyl-nucleotide exchange factor activity; nucleic acid binding;
isotig00937			binding;
isotig00938			binding;
isotig00939	cyclic nucleotide biosynthetic process; regulation of Rho protein signal transduction; lipid transport; mitotic chromosome condensation; locomotion; mesoderm development; sarcomere organization; myoblast fusion; muscle attachment; sister chromatid cohesion; serine family amino acid metabolic process; phosphorylation; regulation of GTPase activity;	microtubule associated complex; condensed nuclear chromosome; Z disc; myosin complex;	myosin light chain kinase activity; actin binding; nucleic acid binding; structural constituent of muscle; lipid transporter activity; Rho guanyl-nucleotide exchange factor activity; phosphorus-oxygen lyase activity;
isotig00940	cyclic nucleotide biosynthetic process; lipid transport; regulation of Rho protein signal transduction; regulation of GTPase activity;	intracellular;	lipid transporter activity; phosphorus-oxygen lyase activity; Rho guanyl-nucleotide exchange factor activity; nucleic acid binding;
isotig00941	cyclic nucleotide biosynthetic process; lipid transport; regulation of Rho protein signal transduction; regulation of GTPase activity;	intracellular;	lipid transporter activity; phosphorus-oxygen lyase activity; Rho guanyl-nucleotide exchange factor activity; nucleic acid binding;
isotig00942	cyclic nucleotide biosynthetic process; lipid transport; regulation of Rho protein signal transduction; regulation of GTPase activity;	intracellular;	lipid transporter activity; phosphorus-oxygen lyase activity; Rho guanyl-nucleotide exchange factor activity; nucleic acid binding;
isotig00943			transferase activity;
isotig00944			transferase activity;
isotig00974			binding;
isotig00975			binding;
isotig00977			binding;
isotig00978			binding;
isotig00981			binding;
isotig00982			binding;
isotig00989			binding;
isotig00990			binding;
isotig00994	macromolecule metabolic process; primary metabolic process;		binding;
isotig00995	macromolecule metabolic process; primary metabolic process;		binding;
isotig01017	metabolic process;	procollagen-proline 4-dioxygenase complex;	binding; oxidoreductase activity, acting on paired donors, with incorporation or reduction of molecular oxygen, 2-oxoglutarate as one donor, and incorporation of one atom each of oxygen into both donors;
isotig01018	metabolic process;	procollagen-proline 4-dioxygenase complex;	binding; oxidoreductase activity, acting on paired donors, with incorporation or reduction of molecular oxygen, 2-oxoglutarate as one donor, and incorporation of one atom each of oxygen into both donors;
isotig01019	metabolic process;	procollagen-proline 4-dioxygenase complex;	binding; oxidoreductase activity, acting on paired donors, with incorporation or reduction of molecular oxygen, 2-oxoglutarate as one donor, and incorporation of one atom each of oxygen into both donors;
isotig01020	metabolic process;	procollagen-proline 4-dioxygenase complex;	binding; oxidoreductase activity, acting on paired donors, with incorporation or reduction of molecular oxygen, 2-oxoglutarate as one donor, and incorporation of one atom each of oxygen into both donors;
isotig01021	metabolic process;	procollagen-proline 4-dioxygenase complex;	binding; oxidoreductase activity, acting on paired donors, with incorporation or reduction of molecular oxygen, 2-oxoglutarate as one donor, and incorporation of one atom each of oxygen into both donors;
isotig01022	metabolic process;	procollagen-proline 4-dioxygenase complex;	binding; oxidoreductase activity, acting on paired donors, with incorporation or reduction of molecular oxygen, 2-oxoglutarate as one donor, and incorporation of one atom each of oxygen into both donors;
isotig01023	metabolic process;	procollagen-proline 4-dioxygenase complex;	binding; oxidoreductase activity, acting on paired donors, with incorporation or reduction of molecular oxygen, 2-oxoglutarate as one donor, and incorporation of one atom each of oxygen into both donors;
isotig01024	metabolic process;	procollagen-proline 4-dioxygenase complex;	binding; oxidoreductase activity, acting on paired donors, with incorporation or reduction of molecular oxygen, 2-oxoglutarate as one donor, and incorporation of one atom each of oxygen into both donors;
isotig01025	fatty acid beta-oxidation; fatty acid biosynthetic process; isoleucine catabolic process; leucine catabolic process; valine catabolic process; bile acid biosynthetic process; benzoate metabolic process; acyl-carrier-protein biosynthetic process;	microtubule associated complex; fatty acid beta-oxidation multienzyme complex; lipid particle;	long-chain-3-hydroxyacyl-CoA dehydrogenase activity; acetyl-CoA C-acyltransferase activity;
isotig01028	fatty acid beta-oxidation; fatty acid biosynthetic process; isoleucine catabolic process; leucine catabolic process; valine catabolic process; bile acid biosynthetic process; benzoate metabolic process; acyl-carrier-protein biosynthetic process;	microtubule associated complex; fatty acid beta-oxidation multienzyme complex; lipid particle;	long-chain-3-hydroxyacyl-CoA dehydrogenase activity; acetyl-CoA C-acyltransferase activity;
isotig01030	fatty acid beta-oxidation; fatty acid biosynthetic process; isoleucine catabolic process; leucine catabolic process; valine catabolic process; bile acid biosynthetic process; benzoate metabolic process; acyl-carrier-protein biosynthetic process;	microtubule associated complex; fatty acid beta-oxidation multienzyme complex; lipid particle;	long-chain-3-hydroxyacyl-CoA dehydrogenase activity; acetyl-CoA C-acyltransferase activity;
isotig01031	metabolic process;	procollagen-proline 4-dioxygenase complex;	binding; oxidoreductase activity, acting on paired donors, with incorporation or reduction of molecular oxygen, 2-oxoglutarate as one donor, and incorporation of one atom each of oxygen into both donors;
isotig01034	cysteine metabolic process; glycine metabolic process; methionine metabolic process; L-serine metabolic process; threonine metabolic process;		cystathionine gamma-lyase activity;
isotig01035	cysteine metabolic process; glycine metabolic process; methionine metabolic process; L-serine metabolic process; threonine metabolic process;		cystathionine gamma-lyase activity;
isotig01036	cysteine metabolic process; glycine metabolic process; methionine metabolic process; L-serine metabolic process; threonine metabolic process;		cystathionine gamma-lyase activity;
isotig01037	cysteine metabolic process; glycine metabolic process; methionine metabolic process; L-serine metabolic process; threonine metabolic process;		cystathionine gamma-lyase activity;
isotig01038	cysteine metabolic process; glycine metabolic process; methionine metabolic process; L-serine metabolic process; threonine metabolic process;		cystathionine gamma-lyase activity;
isotig01039	cysteine metabolic process; glycine metabolic process; methionine metabolic process; L-serine metabolic process; threonine metabolic process;		cystathionine gamma-lyase activity;
isotig01040	cysteine metabolic process; glycine metabolic process; methionine metabolic process; L-serine metabolic process; threonine metabolic process;		cystathionine gamma-lyase activity;
isotig01041	cysteine metabolic process; glycine metabolic process; methionine metabolic process; L-serine metabolic process; threonine metabolic process;		cystathionine gamma-lyase activity;
isotig01042	cysteine metabolic process; glycine metabolic process; methionine metabolic process; L-serine metabolic process; threonine metabolic process;		cystathionine gamma-lyase activity;
isotig01043	cysteine metabolic process; glycine metabolic process; methionine metabolic process; L-serine metabolic process; threonine metabolic process;		cystathionine gamma-lyase activity;
isotig01044	cysteine metabolic process; glycine metabolic process; methionine metabolic process; L-serine metabolic process; threonine metabolic process;		cystathionine gamma-lyase activity;
isotig01045	cysteine metabolic process; glycine metabolic process; methionine metabolic process; L-serine metabolic process; threonine metabolic process;		cystathionine gamma-lyase activity;
isotig01046	cysteine metabolic process; glycine metabolic process; methionine metabolic process; L-serine metabolic process; threonine metabolic process;		cystathionine gamma-lyase activity;
isotig01047	cysteine metabolic process; glycine metabolic process; methionine metabolic process; L-serine metabolic process; threonine metabolic process;		cystathionine gamma-lyase activity;
isotig01048	cysteine metabolic process; glycine metabolic process; methionine metabolic process; L-serine metabolic process; threonine metabolic process;		cystathionine gamma-lyase activity;
isotig01049	cysteine metabolic process; glycine metabolic process; methionine metabolic process; L-serine metabolic process; threonine metabolic process;		cystathionine gamma-lyase activity;
isotig01050	cysteine metabolic process; glycine metabolic process; methionine metabolic process; L-serine metabolic process; threonine metabolic process;		cystathionine gamma-lyase activity;
isotig01051	cysteine metabolic process; glycine metabolic process; methionine metabolic process; L-serine metabolic process; threonine metabolic process;		cystathionine gamma-lyase activity;
isotig01052	cysteine metabolic process; glycine metabolic process; methionine metabolic process; L-serine metabolic process; threonine metabolic process;		cystathionine gamma-lyase activity;
isotig01053	cysteine metabolic process; glycine metabolic process; methionine metabolic process; L-serine metabolic process; threonine metabolic process;		cystathionine gamma-lyase activity;
isotig01054	cysteine metabolic process; glycine metabolic process; methionine metabolic process; L-serine metabolic process; threonine metabolic process;		cystathionine gamma-lyase activity;
isotig01055	cysteine metabolic process; glycine metabolic process; methionine metabolic process; L-serine metabolic process; threonine metabolic process;		cystathionine gamma-lyase activity;
isotig01056	cysteine metabolic process; glycine metabolic process; methionine metabolic process; L-serine metabolic process; threonine metabolic process;		cystathionine gamma-lyase activity;
isotig01057	cysteine metabolic process; glycine metabolic process; methionine metabolic process; L-serine metabolic process; threonine metabolic process;		cystathionine gamma-lyase activity;
isotig01098	cysteine metabolic process; glycine metabolic process; methionine metabolic process; L-serine metabolic process; threonine metabolic process;		cystathionine gamma-lyase activity;
isotig01112	metabolic process;
isotig01113	metabolic process;
isotig01114	metabolic process;
isotig01115	metabolic process;
isotig01116	metabolic process;
isotig01117	metabolic process;
isotig01118	metabolic process;
isotig01119	metabolic process;
isotig01120	metabolic process;
isotig01121	metabolic process;
isotig01122	metabolic process;
isotig01123	metabolic process;
isotig01124	metabolic process;
isotig01125	metabolic process;
isotig01126	metabolic process;
isotig01127	metabolic process;
isotig01128	metabolic process;
isotig01129	metabolic process;
isotig01130	metabolic process;
isotig01131	metabolic process;
isotig01132	metabolic process;
isotig01133	metabolic process;
isotig01134	metabolic process;
isotig01135	metabolic process;
isotig01136	metabolic process;
isotig01137	metabolic process;
isotig01138	metabolic process;
isotig01139	metabolic process;
isotig01140	metabolic process;
isotig01141	metabolic process;
isotig01142	metabolic process;
isotig01143	metabolic process;
isotig01144	metabolic process;
isotig01145	metabolic process;
isotig01146	metabolic process;
isotig01147	metabolic process;
isotig01148	metabolic process;
isotig01149	metabolic process;
isotig01150	metabolic process;
isotig01151	metabolic process;
isotig01152	metabolic process;
isotig01153	metabolic process;
isotig01154	metabolic process;
isotig01155	metabolic process;
isotig01156	metabolic process;
isotig01157	metabolic process;
isotig01158	metabolic process;
isotig01159	metabolic process;
isotig01160	metabolic process;
isotig01161	metabolic process;
isotig01162	metabolic process;
isotig01163	metabolic process;
isotig01164	metabolic process;
isotig01165	metabolic process;
isotig01166	metabolic process;
isotig01167	metabolic process;
isotig01168	metabolic process;
isotig01169	metabolic process;
isotig01170	metabolic process;
isotig01171	metabolic process;
isotig01172	metabolic process;
isotig01173	metabolic process;
isotig01174	metabolic process;
isotig01266	transport;		transporter activity;
isotig01267	transport;		transporter activity;
isotig01268	transport;		transporter activity;
isotig01269	transport;		transporter activity;
isotig01270	transport;		transporter activity;
isotig01271	transport;		transporter activity;
isotig01272	transport;		transporter activity;
isotig01273	transport;		transporter activity;
isotig01274	transport;		transporter activity;
isotig01275	transport;		transporter activity;
isotig01276	transport;		transporter activity;
isotig01277	transport;		transporter activity;
isotig01278	transport;		transporter activity;
isotig01279	transport;		transporter activity;
isotig01280	transport;		transporter activity;
isotig01281	transport;		transporter activity;
isotig01282	transport;		transporter activity;
isotig01283	transport;		transporter activity;
isotig01284	transport;		transporter activity;
isotig01285	transport;		transporter activity;
isotig01286	transport;		transporter activity;
isotig01287	transport;		transporter activity;
isotig01288	transport;		transporter activity;
isotig01289	transport;		transporter activity;
isotig01290	transport;		transporter activity;
isotig01291	transport;		transporter activity;
isotig01292	transport;		transporter activity;
isotig01293	transport;		transporter activity;
isotig01294	transport;		transporter activity;
isotig01295	transport;		transporter activity;
isotig01296	transport;		transporter activity;
isotig01297	transport;		transporter activity;
isotig01298	transport;		transporter activity;
isotig01299	transport;		transporter activity;
isotig01300	transport;		transporter activity;
isotig01301	transport;		transporter activity;
isotig01302	transport;		transporter activity;
isotig01303	transport;		transporter activity;
isotig01304	transport;		transporter activity;
isotig01305	transport;		transporter activity;
isotig01306	transport;		transporter activity;
isotig01307	transport;		transporter activity;
isotig01308	transport;		transporter activity;
isotig01309	transport;		transporter activity;
isotig01310	transport;		transporter activity;
isotig01311	transport;		transporter activity;
isotig01312	transport;		transporter activity;
isotig01313	transport;		transporter activity;
isotig01314	transport;		transporter activity;
isotig01315	transport;		transporter activity;
isotig01316	transport;		transporter activity;
isotig01317	transport;		transporter activity;
isotig01318	transport;		transporter activity;
isotig01319	transport;		transporter activity;
isotig01320	transport;		transporter activity;
isotig01321	transport;		transporter activity;
isotig01322	transport;		transporter activity;
isotig01323	transport;		transporter activity;
isotig01324	transport;		transporter activity;
isotig01325	transport;		transporter activity;
isotig01326	transport;		transporter activity;
isotig01327	transport;		transporter activity;
isotig01328	transport;		transporter activity;
isotig01329	transport;		transporter activity;
isotig01330	transport;		transporter activity;
isotig01331	transport;		transporter activity;
isotig01332	transport;		transporter activity;
isotig01333	transport;		transporter activity;
isotig01334	transport;		transporter activity;
isotig01335	transport;		transporter activity;
isotig01336	transport;		transporter activity;
isotig01337	transport;		transporter activity;
isotig01338	transport;		transporter activity;
isotig01339	transport;		transporter activity;
isotig01340	transport;		transporter activity;
isotig01341	transport;		transporter activity;
isotig01342	transport;		transporter activity;
isotig01343	transport;		transporter activity;
isotig01344	transport;		transporter activity;
isotig01345	transport;		transporter activity;
isotig01465	gluconeogenesis; glycolysis; starch metabolic process; sucrose metabolic process; pentose-phosphate shunt;	cytoplasm;	glucose-6-phosphate isomerase activity;
isotig01466	gluconeogenesis; glycolysis; starch metabolic process; sucrose metabolic process; pentose-phosphate shunt;	cytoplasm;	glucose-6-phosphate isomerase activity;
isotig01467	gluconeogenesis; glycolysis; starch metabolic process; sucrose metabolic process; pentose-phosphate shunt;	cytoplasm;	glucose-6-phosphate isomerase activity;
isotig01468	gluconeogenesis; glycolysis; starch metabolic process; sucrose metabolic process; pentose-phosphate shunt;	cytoplasm;	glucose-6-phosphate isomerase activity;
isotig01469	gluconeogenesis; glycolysis; starch metabolic process; sucrose metabolic process; pentose-phosphate shunt;	cytoplasm;	glucose-6-phosphate isomerase activity;
isotig01470	gluconeogenesis; glycolysis; starch metabolic process; sucrose metabolic process; pentose-phosphate shunt;	cytoplasm;	glucose-6-phosphate isomerase activity;
isotig01471	gluconeogenesis; glycolysis; starch metabolic process; sucrose metabolic process; pentose-phosphate shunt;	cytoplasm;	glucose-6-phosphate isomerase activity;
isotig01472	gluconeogenesis; glycolysis; starch metabolic process; sucrose metabolic process; pentose-phosphate shunt;	cytoplasm;	glucose-6-phosphate isomerase activity;
isotig01473	gluconeogenesis; glycolysis; starch metabolic process; sucrose metabolic process; pentose-phosphate shunt;	cytoplasm;	glucose-6-phosphate isomerase activity;
isotig01483	carbohydrate biosynthetic process; amino sugar metabolic process;	cytoplasm;	glutamine-fructose-6-phosphate transaminase (isomerizing) activity; sugar binding;
isotig01484	carbohydrate biosynthetic process; amino sugar metabolic process;	cytoplasm;	glutamine-fructose-6-phosphate transaminase (isomerizing) activity; sugar binding;
isotig01485	carbohydrate biosynthetic process; amino sugar metabolic process;	cytoplasm;	glutamine-fructose-6-phosphate transaminase (isomerizing) activity; sugar binding;
isotig01486	carbohydrate biosynthetic process; amino sugar metabolic process;	cytoplasm;	glutamine-fructose-6-phosphate transaminase (isomerizing) activity; sugar binding;
isotig01487	carbohydrate biosynthetic process; amino sugar metabolic process;	cytoplasm;	glutamine-fructose-6-phosphate transaminase (isomerizing) activity; sugar binding;
isotig01488	carbohydrate biosynthetic process; amino sugar metabolic process;	cytoplasm;	glutamine-fructose-6-phosphate transaminase (isomerizing) activity; sugar binding;
isotig01489	carbohydrate biosynthetic process; amino sugar metabolic process;	cytoplasm;	glutamine-fructose-6-phosphate transaminase (isomerizing) activity; sugar binding;
isotig01490	carbohydrate biosynthetic process; amino sugar metabolic process;	cytoplasm;	glutamine-fructose-6-phosphate transaminase (isomerizing) activity; sugar binding;
isotig01491	carbohydrate biosynthetic process; amino sugar metabolic process;	cytoplasm;	glutamine-fructose-6-phosphate transaminase (isomerizing) activity; sugar binding;
isotig01492	carbohydrate biosynthetic process; amino sugar metabolic process;	cytoplasm;	glutamine-fructose-6-phosphate transaminase (isomerizing) activity; sugar binding;
isotig01493	carbohydrate biosynthetic process; amino sugar metabolic process;	cytoplasm;	glutamine-fructose-6-phosphate transaminase (isomerizing) activity; sugar binding;
isotig01494	carbohydrate biosynthetic process; amino sugar metabolic process;	cytoplasm;	glutamine-fructose-6-phosphate transaminase (isomerizing) activity; sugar binding;
isotig01495	carbohydrate biosynthetic process; amino sugar metabolic process;	cytoplasm;	glutamine-fructose-6-phosphate transaminase (isomerizing) activity; sugar binding;
isotig01496	carbohydrate biosynthetic process; amino sugar metabolic process;	cytoplasm;	glutamine-fructose-6-phosphate transaminase (isomerizing) activity; sugar binding;
isotig01497	carbohydrate biosynthetic process; amino sugar metabolic process;	cytoplasm;	glutamine-fructose-6-phosphate transaminase (isomerizing) activity; sugar binding;
isotig01498	carbohydrate biosynthetic process; amino sugar metabolic process;	cytoplasm;	glutamine-fructose-6-phosphate transaminase (isomerizing) activity; sugar binding;
isotig01499	carbohydrate biosynthetic process; amino sugar metabolic process;	cytoplasm;	glutamine-fructose-6-phosphate transaminase (isomerizing) activity; sugar binding;
isotig01500	carbohydrate biosynthetic process; amino sugar metabolic process;	cytoplasm;	glutamine-fructose-6-phosphate transaminase (isomerizing) activity; sugar binding;
isotig01501	carbohydrate biosynthetic process; amino sugar metabolic process;	cytoplasm;	glutamine-fructose-6-phosphate transaminase (isomerizing) activity; sugar binding;
isotig01502	carbohydrate biosynthetic process; amino sugar metabolic process;	cytoplasm;	glutamine-fructose-6-phosphate transaminase (isomerizing) activity; sugar binding;
isotig01503	carbohydrate biosynthetic process; amino sugar metabolic process;	cytoplasm;	glutamine-fructose-6-phosphate transaminase (isomerizing) activity; sugar binding;
isotig01504	carbohydrate biosynthetic process; amino sugar metabolic process;	cytoplasm;	glutamine-fructose-6-phosphate transaminase (isomerizing) activity; sugar binding;
isotig01505	carbohydrate biosynthetic process; amino sugar metabolic process;	cytoplasm;	glutamine-fructose-6-phosphate transaminase (isomerizing) activity; sugar binding;
isotig01506	carbohydrate biosynthetic process; amino sugar metabolic process;	cytoplasm;	glutamine-fructose-6-phosphate transaminase (isomerizing) activity; sugar binding;
isotig01507	carbohydrate biosynthetic process; amino sugar metabolic process;	cytoplasm;	glutamine-fructose-6-phosphate transaminase (isomerizing) activity; sugar binding;
isotig01508	carbohydrate biosynthetic process; amino sugar metabolic process;	cytoplasm;	glutamine-fructose-6-phosphate transaminase (isomerizing) activity; sugar binding;
isotig01509	carbohydrate biosynthetic process; amino sugar metabolic process;	cytoplasm;	glutamine-fructose-6-phosphate transaminase (isomerizing) activity; sugar binding;
isotig01510	carbohydrate biosynthetic process; amino sugar metabolic process;	cytoplasm;	glutamine-fructose-6-phosphate transaminase (isomerizing) activity; sugar binding;
isotig01511	carbohydrate biosynthetic process; amino sugar metabolic process;	cytoplasm;	glutamine-fructose-6-phosphate transaminase (isomerizing) activity; sugar binding;
isotig01512	carbohydrate biosynthetic process; amino sugar metabolic process;	cytoplasm;	glutamine-fructose-6-phosphate transaminase (isomerizing) activity; sugar binding;
isotig01513	carbohydrate biosynthetic process; amino sugar metabolic process;	cytoplasm;	glutamine-fructose-6-phosphate transaminase (isomerizing) activity; sugar binding;
isotig01514	carbohydrate biosynthetic process; amino sugar metabolic process;	cytoplasm;	glutamine-fructose-6-phosphate transaminase (isomerizing) activity; sugar binding;
isotig01515	carbohydrate biosynthetic process; amino sugar metabolic process;	cytoplasm;	glutamine-fructose-6-phosphate transaminase (isomerizing) activity; sugar binding;
isotig01516	carbohydrate biosynthetic process; amino sugar metabolic process;	cytoplasm;	glutamine-fructose-6-phosphate transaminase (isomerizing) activity; sugar binding;
isotig01517	carbohydrate biosynthetic process; amino sugar metabolic process;	cytoplasm;	glutamine-fructose-6-phosphate transaminase (isomerizing) activity; sugar binding;
isotig01518	carbohydrate biosynthetic process; amino sugar metabolic process;	cytoplasm;	glutamine-fructose-6-phosphate transaminase (isomerizing) activity; sugar binding;
isotig01519	carbohydrate biosynthetic process; amino sugar metabolic process;	cytoplasm;	glutamine-fructose-6-phosphate transaminase (isomerizing) activity; sugar binding;
isotig01520	carbohydrate biosynthetic process; amino sugar metabolic process;	cytoplasm;	glutamine-fructose-6-phosphate transaminase (isomerizing) activity; sugar binding;
isotig01521	carbohydrate biosynthetic process; amino sugar metabolic process;	cytoplasm;	glutamine-fructose-6-phosphate transaminase (isomerizing) activity; sugar binding;
isotig01522	carbohydrate biosynthetic process; amino sugar metabolic process;	cytoplasm;	glutamine-fructose-6-phosphate transaminase (isomerizing) activity; sugar binding;
isotig01523	carbohydrate biosynthetic process; amino sugar metabolic process;	cytoplasm;	glutamine-fructose-6-phosphate transaminase (isomerizing) activity; sugar binding;
isotig01524	carbohydrate biosynthetic process; amino sugar metabolic process;	cytoplasm;	glutamine-fructose-6-phosphate transaminase (isomerizing) activity; sugar binding;
isotig01525	carbohydrate biosynthetic process; amino sugar metabolic process;	cytoplasm;	glutamine-fructose-6-phosphate transaminase (isomerizing) activity; sugar binding;
isotig01526	carbohydrate biosynthetic process; amino sugar metabolic process;	cytoplasm;	glutamine-fructose-6-phosphate transaminase (isomerizing) activity; sugar binding;
isotig01527	carbohydrate biosynthetic process; amino sugar metabolic process;	cytoplasm;	glutamine-fructose-6-phosphate transaminase (isomerizing) activity; sugar binding;
isotig01528	carbohydrate biosynthetic process; amino sugar metabolic process;	cytoplasm;	glutamine-fructose-6-phosphate transaminase (isomerizing) activity; sugar binding;
isotig01529	carbohydrate biosynthetic process; amino sugar metabolic process;	cytoplasm;	glutamine-fructose-6-phosphate transaminase (isomerizing) activity; sugar binding;
isotig01530	carbohydrate biosynthetic process; amino sugar metabolic process;	cytoplasm;	glutamine-fructose-6-phosphate transaminase (isomerizing) activity; sugar binding;
isotig01531	carbohydrate biosynthetic process; amino sugar metabolic process;	cytoplasm;	glutamine-fructose-6-phosphate transaminase (isomerizing) activity; sugar binding;
isotig01532	carbohydrate biosynthetic process; amino sugar metabolic process;	cytoplasm;	glutamine-fructose-6-phosphate transaminase (isomerizing) activity; sugar binding;
isotig01533	carbohydrate biosynthetic process; amino sugar metabolic process;	cytoplasm;	glutamine-fructose-6-phosphate transaminase (isomerizing) activity; sugar binding;
isotig01534	carbohydrate biosynthetic process; amino sugar metabolic process;	cytoplasm;	glutamine-fructose-6-phosphate transaminase (isomerizing) activity; sugar binding;
isotig01536	carbohydrate biosynthetic process; amino sugar metabolic process;	cytoplasm;	glutamine-fructose-6-phosphate transaminase (isomerizing) activity; sugar binding;
isotig01537	carbohydrate biosynthetic process; amino sugar metabolic process;	cytoplasm;	glutamine-fructose-6-phosphate transaminase (isomerizing) activity; sugar binding;
isotig01549	carbohydrate biosynthetic process; amino sugar metabolic process;	cytoplasm;	glutamine-fructose-6-phosphate transaminase (isomerizing) activity; sugar binding;
isotig01550	carbohydrate biosynthetic process; amino sugar metabolic process;	cytoplasm;	glutamine-fructose-6-phosphate transaminase (isomerizing) activity; sugar binding;
isotig01552	mannose biosynthetic process; fructose metabolic process; amino sugar metabolic process;	cytoplasm;	sugar binding; phosphomannomutase activity; glutamine-fructose-6-phosphate transaminase (isomerizing) activity;
isotig01553	mannose biosynthetic process; fructose metabolic process; amino sugar metabolic process;	cytoplasm;	sugar binding; phosphomannomutase activity; glutamine-fructose-6-phosphate transaminase (isomerizing) activity;
isotig01554	mannose biosynthetic process; fructose metabolic process; amino sugar metabolic process;	cytoplasm;	sugar binding; phosphomannomutase activity; glutamine-fructose-6-phosphate transaminase (isomerizing) activity;
isotig01555	transport;	integral to membrane;
isotig01556	transport;	integral to membrane;
isotig01557	transport;	integral to membrane;
isotig01558	transport;	integral to membrane;
isotig01559	transport;	integral to membrane;
isotig01560	transport;	integral to membrane;
isotig01561	transport;	integral to membrane;
isotig01562	transport;	integral to membrane;
isotig01563	transport;	integral to membrane;
isotig01564	transport;	integral to membrane;
isotig01565	transport;	integral to membrane;
isotig01566	transport;	integral to membrane;
isotig01567	transport;	integral to membrane;
isotig01568	transport;	integral to membrane;
isotig01569	transport;	integral to membrane;
isotig01570	transport;	integral to membrane;
isotig01571	transport;	integral to membrane;
isotig01572	transport;	integral to membrane;
isotig01573	transport;	integral to membrane;
isotig01592	protein folding; inter-male aggressive behavior;	extracellular space;	peptidyl-prolyl cis-trans isomerase activity; calcium ion binding; FK506 binding;
isotig01593	protein folding; inter-male aggressive behavior;	extracellular space;	peptidyl-prolyl cis-trans isomerase activity; calcium ion binding; FK506 binding;
isotig01594	protein folding; inter-male aggressive behavior;	extracellular space;	peptidyl-prolyl cis-trans isomerase activity; calcium ion binding; FK506 binding;
isotig01595	protein folding; inter-male aggressive behavior;	extracellular space;	peptidyl-prolyl cis-trans isomerase activity; calcium ion binding; FK506 binding;
isotig01596	protein folding; inter-male aggressive behavior;	extracellular space;	peptidyl-prolyl cis-trans isomerase activity; calcium ion binding; FK506 binding;
isotig01597	protein folding; inter-male aggressive behavior;	extracellular space;	peptidyl-prolyl cis-trans isomerase activity; calcium ion binding; FK506 binding;
isotig01598	protein folding; inter-male aggressive behavior;	extracellular space;	peptidyl-prolyl cis-trans isomerase activity; calcium ion binding; FK506 binding;
isotig01599	protein folding; inter-male aggressive behavior;	extracellular space;	peptidyl-prolyl cis-trans isomerase activity; calcium ion binding; FK506 binding;
isotig01600	protein folding; inter-male aggressive behavior;	extracellular space;	peptidyl-prolyl cis-trans isomerase activity; calcium ion binding; FK506 binding;
isotig01601	protein folding; inter-male aggressive behavior;	extracellular space;	peptidyl-prolyl cis-trans isomerase activity; calcium ion binding; FK506 binding;
isotig01602	protein folding; inter-male aggressive behavior;	extracellular space;	peptidyl-prolyl cis-trans isomerase activity; calcium ion binding; FK506 binding;
isotig01603	protein folding; inter-male aggressive behavior;	extracellular space;	peptidyl-prolyl cis-trans isomerase activity; calcium ion binding; FK506 binding;
isotig01627	protein folding; inter-male aggressive behavior;	extracellular space;	peptidyl-prolyl cis-trans isomerase activity; calcium ion binding; FK506 binding;
isotig01649	negative regulation of dendrite morphogenesis; protein secretion; actin filament organization; regulation of cell shape; small GTPase mediated signal transduction; regulation of cell migration; cell adhesion; ER to Golgi vesicle-mediated transport;	mitochondrion; lipid particle; Golgi apparatus;	GTPase activity; GTP binding;
isotig01871	establishment of ommatidial planar polarity; CDP-choline pathway; determination of adult lifespan; protein folding; mitotic spindle organization; phagocytosis, engulfment; oogenesis; imaginal disc-derived wing morphogenesis; oxidative phosphorylation; proton transport;	chaperonin-containing T-complex; mitochondrial proton-transporting ATP synthase complex; microtubule associated complex; nucleus;	hydrogen-exporting ATPase activity, phosphorylative mechanism; choline-phosphate cytidylyltransferase activity; unfolded protein binding; ATP binding;
isotig01872	establishment of ommatidial planar polarity; CDP-choline pathway; determination of adult lifespan; protein folding; mitotic spindle organization; phagocytosis, engulfment; oogenesis; imaginal disc-derived wing morphogenesis; oxidative phosphorylation; proton transport;	chaperonin-containing T-complex; mitochondrial proton-transporting ATP synthase complex; microtubule associated complex; nucleus;	hydrogen-exporting ATPase activity, phosphorylative mechanism; choline-phosphate cytidylyltransferase activity; unfolded protein binding; ATP binding;
isotig01873	establishment of ommatidial planar polarity; CDP-choline pathway; determination of adult lifespan; protein folding; mitotic spindle organization; phagocytosis, engulfment; oogenesis; imaginal disc-derived wing morphogenesis; oxidative phosphorylation; proton transport;	chaperonin-containing T-complex; mitochondrial proton-transporting ATP synthase complex; microtubule associated complex; nucleus;	hydrogen-exporting ATPase activity, phosphorylative mechanism; choline-phosphate cytidylyltransferase activity; unfolded protein binding; ATP binding;
isotig01874	establishment of ommatidial planar polarity; CDP-choline pathway; determination of adult lifespan; protein folding; mitotic spindle organization; phagocytosis, engulfment; oogenesis; imaginal disc-derived wing morphogenesis; oxidative phosphorylation; proton transport;	chaperonin-containing T-complex; mitochondrial proton-transporting ATP synthase complex; microtubule associated complex; nucleus;	hydrogen-exporting ATPase activity, phosphorylative mechanism; choline-phosphate cytidylyltransferase activity; unfolded protein binding; ATP binding;
isotig01875	establishment of ommatidial planar polarity; CDP-choline pathway; determination of adult lifespan; protein folding; mitotic spindle organization; phagocytosis, engulfment; oogenesis; imaginal disc-derived wing morphogenesis; oxidative phosphorylation; proton transport;	chaperonin-containing T-complex; mitochondrial proton-transporting ATP synthase complex; microtubule associated complex; nucleus;	hydrogen-exporting ATPase activity, phosphorylative mechanism; choline-phosphate cytidylyltransferase activity; unfolded protein binding; ATP binding;
isotig01876	establishment of ommatidial planar polarity; CDP-choline pathway; determination of adult lifespan; protein folding; mitotic spindle organization; phagocytosis, engulfment; oogenesis; imaginal disc-derived wing morphogenesis; oxidative phosphorylation; proton transport;	chaperonin-containing T-complex; mitochondrial proton-transporting ATP synthase complex; microtubule associated complex; nucleus;	hydrogen-exporting ATPase activity, phosphorylative mechanism; choline-phosphate cytidylyltransferase activity; unfolded protein binding; ATP binding;
isotig01877	establishment of ommatidial planar polarity; CDP-choline pathway; determination of adult lifespan; protein folding; mitotic spindle organization; phagocytosis, engulfment; oogenesis; imaginal disc-derived wing morphogenesis; oxidative phosphorylation; proton transport;	chaperonin-containing T-complex; mitochondrial proton-transporting ATP synthase complex; microtubule associated complex; nucleus;	hydrogen-exporting ATPase activity, phosphorylative mechanism; choline-phosphate cytidylyltransferase activity; unfolded protein binding; ATP binding;
isotig01878	establishment of ommatidial planar polarity; CDP-choline pathway; determination of adult lifespan; protein folding; mitotic spindle organization; phagocytosis, engulfment; oogenesis; imaginal disc-derived wing morphogenesis; oxidative phosphorylation; proton transport;	chaperonin-containing T-complex; mitochondrial proton-transporting ATP synthase complex; microtubule associated complex; nucleus;	hydrogen-exporting ATPase activity, phosphorylative mechanism; choline-phosphate cytidylyltransferase activity; unfolded protein binding; ATP binding;
isotig01879	establishment of ommatidial planar polarity; CDP-choline pathway; determination of adult lifespan; protein folding; mitotic spindle organization; phagocytosis, engulfment; oogenesis; imaginal disc-derived wing morphogenesis; oxidative phosphorylation; proton transport;	chaperonin-containing T-complex; mitochondrial proton-transporting ATP synthase complex; microtubule associated complex; nucleus;	hydrogen-exporting ATPase activity, phosphorylative mechanism; choline-phosphate cytidylyltransferase activity; unfolded protein binding; ATP binding;
isotig01880	establishment of ommatidial planar polarity; CDP-choline pathway; determination of adult lifespan; protein folding; mitotic spindle organization; phagocytosis, engulfment; oogenesis; imaginal disc-derived wing morphogenesis; oxidative phosphorylation; proton transport;	chaperonin-containing T-complex; mitochondrial proton-transporting ATP synthase complex; microtubule associated complex; nucleus;	hydrogen-exporting ATPase activity, phosphorylative mechanism; choline-phosphate cytidylyltransferase activity; unfolded protein binding; ATP binding;
isotig01881	establishment of ommatidial planar polarity; CDP-choline pathway; determination of adult lifespan; protein folding; mitotic spindle organization; phagocytosis, engulfment; oogenesis; imaginal disc-derived wing morphogenesis; oxidative phosphorylation; proton transport;	chaperonin-containing T-complex; mitochondrial proton-transporting ATP synthase complex; microtubule associated complex; nucleus;	hydrogen-exporting ATPase activity, phosphorylative mechanism; choline-phosphate cytidylyltransferase activity; unfolded protein binding; ATP binding;
isotig01882	establishment of ommatidial planar polarity; CDP-choline pathway; determination of adult lifespan; protein folding; mitotic spindle organization; phagocytosis, engulfment; oogenesis; imaginal disc-derived wing morphogenesis; oxidative phosphorylation; proton transport;	chaperonin-containing T-complex; mitochondrial proton-transporting ATP synthase complex; microtubule associated complex; nucleus;	hydrogen-exporting ATPase activity, phosphorylative mechanism; choline-phosphate cytidylyltransferase activity; unfolded protein binding; ATP binding;
isotig01883	establishment of ommatidial planar polarity; CDP-choline pathway; determination of adult lifespan; protein folding; mitotic spindle organization; phagocytosis, engulfment; oogenesis; imaginal disc-derived wing morphogenesis; oxidative phosphorylation; proton transport;	chaperonin-containing T-complex; mitochondrial proton-transporting ATP synthase complex; microtubule associated complex; nucleus;	hydrogen-exporting ATPase activity, phosphorylative mechanism; choline-phosphate cytidylyltransferase activity; unfolded protein binding; ATP binding;
isotig01884	establishment of ommatidial planar polarity; CDP-choline pathway; determination of adult lifespan; protein folding; mitotic spindle organization; phagocytosis, engulfment; oogenesis; imaginal disc-derived wing morphogenesis; oxidative phosphorylation; proton transport;	chaperonin-containing T-complex; mitochondrial proton-transporting ATP synthase complex; microtubule associated complex; nucleus;	hydrogen-exporting ATPase activity, phosphorylative mechanism; choline-phosphate cytidylyltransferase activity; unfolded protein binding; ATP binding;
isotig01885	establishment of ommatidial planar polarity; CDP-choline pathway; determination of adult lifespan; protein folding; mitotic spindle organization; phagocytosis, engulfment; oogenesis; imaginal disc-derived wing morphogenesis; oxidative phosphorylation; proton transport;	chaperonin-containing T-complex; mitochondrial proton-transporting ATP synthase complex; microtubule associated complex; nucleus;	hydrogen-exporting ATPase activity, phosphorylative mechanism; choline-phosphate cytidylyltransferase activity; unfolded protein binding; ATP binding;
isotig01886	establishment of ommatidial planar polarity; CDP-choline pathway; determination of adult lifespan; protein folding; mitotic spindle organization; phagocytosis, engulfment; oogenesis; imaginal disc-derived wing morphogenesis; oxidative phosphorylation; proton transport;	chaperonin-containing T-complex; mitochondrial proton-transporting ATP synthase complex; microtubule associated complex; nucleus;	hydrogen-exporting ATPase activity, phosphorylative mechanism; choline-phosphate cytidylyltransferase activity; unfolded protein binding; ATP binding;
isotig01887	establishment of ommatidial planar polarity; CDP-choline pathway; determination of adult lifespan; protein folding; mitotic spindle organization; phagocytosis, engulfment; oogenesis; imaginal disc-derived wing morphogenesis; oxidative phosphorylation; proton transport;	chaperonin-containing T-complex; mitochondrial proton-transporting ATP synthase complex; microtubule associated complex; nucleus;	hydrogen-exporting ATPase activity, phosphorylative mechanism; choline-phosphate cytidylyltransferase activity; unfolded protein binding; ATP binding;
isotig01888	establishment of ommatidial planar polarity; CDP-choline pathway; determination of adult lifespan; protein folding; mitotic spindle organization; phagocytosis, engulfment; oogenesis; imaginal disc-derived wing morphogenesis; oxidative phosphorylation; proton transport;	chaperonin-containing T-complex; mitochondrial proton-transporting ATP synthase complex; microtubule associated complex; nucleus;	hydrogen-exporting ATPase activity, phosphorylative mechanism; choline-phosphate cytidylyltransferase activity; unfolded protein binding; ATP binding;
isotig01889	establishment of ommatidial planar polarity; CDP-choline pathway; determination of adult lifespan; protein folding; mitotic spindle organization; phagocytosis, engulfment; oogenesis; imaginal disc-derived wing morphogenesis; oxidative phosphorylation; proton transport;	chaperonin-containing T-complex; mitochondrial proton-transporting ATP synthase complex; microtubule associated complex; nucleus;	hydrogen-exporting ATPase activity, phosphorylative mechanism; choline-phosphate cytidylyltransferase activity; unfolded protein binding; ATP binding;
isotig01890	establishment of ommatidial planar polarity; CDP-choline pathway; determination of adult lifespan; protein folding; mitotic spindle organization; phagocytosis, engulfment; oogenesis; imaginal disc-derived wing morphogenesis; oxidative phosphorylation; proton transport;	chaperonin-containing T-complex; mitochondrial proton-transporting ATP synthase complex; microtubule associated complex; nucleus;	hydrogen-exporting ATPase activity, phosphorylative mechanism; choline-phosphate cytidylyltransferase activity; unfolded protein binding; ATP binding;
isotig01891	establishment of ommatidial planar polarity; CDP-choline pathway; determination of adult lifespan; protein folding; mitotic spindle organization; phagocytosis, engulfment; oogenesis; imaginal disc-derived wing morphogenesis; oxidative phosphorylation; proton transport;	chaperonin-containing T-complex; mitochondrial proton-transporting ATP synthase complex; microtubule associated complex; nucleus;	hydrogen-exporting ATPase activity, phosphorylative mechanism; choline-phosphate cytidylyltransferase activity; unfolded protein binding; ATP binding;
isotig01892	establishment of ommatidial planar polarity; CDP-choline pathway; determination of adult lifespan; protein folding; mitotic spindle organization; phagocytosis, engulfment; oogenesis; imaginal disc-derived wing morphogenesis; oxidative phosphorylation; proton transport;	chaperonin-containing T-complex; mitochondrial proton-transporting ATP synthase complex; microtubule associated complex; nucleus;	hydrogen-exporting ATPase activity, phosphorylative mechanism; choline-phosphate cytidylyltransferase activity; unfolded protein binding; ATP binding;
isotig01893	establishment of ommatidial planar polarity; CDP-choline pathway; determination of adult lifespan; protein folding; mitotic spindle organization; phagocytosis, engulfment; oogenesis; imaginal disc-derived wing morphogenesis; oxidative phosphorylation; proton transport;	chaperonin-containing T-complex; mitochondrial proton-transporting ATP synthase complex; microtubule associated complex; nucleus;	hydrogen-exporting ATPase activity, phosphorylative mechanism; choline-phosphate cytidylyltransferase activity; unfolded protein binding; ATP binding;
isotig01894	establishment of ommatidial planar polarity; CDP-choline pathway; determination of adult lifespan; protein folding; mitotic spindle organization; phagocytosis, engulfment; oogenesis; imaginal disc-derived wing morphogenesis; oxidative phosphorylation; proton transport;	chaperonin-containing T-complex; mitochondrial proton-transporting ATP synthase complex; microtubule associated complex; nucleus;	hydrogen-exporting ATPase activity, phosphorylative mechanism; choline-phosphate cytidylyltransferase activity; unfolded protein binding; ATP binding;
isotig01895	establishment of ommatidial planar polarity; CDP-choline pathway; determination of adult lifespan; protein folding; mitotic spindle organization; phagocytosis, engulfment; oogenesis; imaginal disc-derived wing morphogenesis; oxidative phosphorylation; proton transport;	chaperonin-containing T-complex; mitochondrial proton-transporting ATP synthase complex; microtubule associated complex; nucleus;	hydrogen-exporting ATPase activity, phosphorylative mechanism; choline-phosphate cytidylyltransferase activity; unfolded protein binding; ATP binding;
isotig01896	establishment of ommatidial planar polarity; CDP-choline pathway; determination of adult lifespan; protein folding; mitotic spindle organization; phagocytosis, engulfment; oogenesis; imaginal disc-derived wing morphogenesis; oxidative phosphorylation; proton transport;	chaperonin-containing T-complex; mitochondrial proton-transporting ATP synthase complex; microtubule associated complex; nucleus;	hydrogen-exporting ATPase activity, phosphorylative mechanism; choline-phosphate cytidylyltransferase activity; unfolded protein binding; ATP binding;
isotig01897	establishment of ommatidial planar polarity; CDP-choline pathway; determination of adult lifespan; protein folding; mitotic spindle organization; phagocytosis, engulfment; oogenesis; imaginal disc-derived wing morphogenesis; oxidative phosphorylation; proton transport;	chaperonin-containing T-complex; mitochondrial proton-transporting ATP synthase complex; microtubule associated complex; nucleus;	hydrogen-exporting ATPase activity, phosphorylative mechanism; choline-phosphate cytidylyltransferase activity; unfolded protein binding; ATP binding;
isotig01898	establishment of ommatidial planar polarity; CDP-choline pathway; determination of adult lifespan; protein folding; mitotic spindle organization; phagocytosis, engulfment; oogenesis; imaginal disc-derived wing morphogenesis; oxidative phosphorylation; proton transport;	chaperonin-containing T-complex; mitochondrial proton-transporting ATP synthase complex; microtubule associated complex; nucleus;	hydrogen-exporting ATPase activity, phosphorylative mechanism; choline-phosphate cytidylyltransferase activity; unfolded protein binding; ATP binding;
isotig01899	establishment of ommatidial planar polarity; CDP-choline pathway; determination of adult lifespan; protein folding; mitotic spindle organization; phagocytosis, engulfment; oogenesis; imaginal disc-derived wing morphogenesis; oxidative phosphorylation; proton transport;	chaperonin-containing T-complex; mitochondrial proton-transporting ATP synthase complex; microtubule associated complex; nucleus;	hydrogen-exporting ATPase activity, phosphorylative mechanism; choline-phosphate cytidylyltransferase activity; unfolded protein binding; ATP binding;
isotig01900	establishment of ommatidial planar polarity; CDP-choline pathway; determination of adult lifespan; protein folding; mitotic spindle organization; phagocytosis, engulfment; oogenesis; imaginal disc-derived wing morphogenesis; oxidative phosphorylation; proton transport;	chaperonin-containing T-complex; mitochondrial proton-transporting ATP synthase complex; microtubule associated complex; nucleus;	hydrogen-exporting ATPase activity, phosphorylative mechanism; choline-phosphate cytidylyltransferase activity; unfolded protein binding; ATP binding;
isotig01901	establishment of ommatidial planar polarity; CDP-choline pathway; determination of adult lifespan; protein folding; mitotic spindle organization; phagocytosis, engulfment; oogenesis; imaginal disc-derived wing morphogenesis; oxidative phosphorylation; proton transport;	chaperonin-containing T-complex; mitochondrial proton-transporting ATP synthase complex; microtubule associated complex; nucleus;	hydrogen-exporting ATPase activity, phosphorylative mechanism; choline-phosphate cytidylyltransferase activity; unfolded protein binding; ATP binding;
isotig01902	establishment of ommatidial planar polarity; CDP-choline pathway; determination of adult lifespan; protein folding; mitotic spindle organization; phagocytosis, engulfment; oogenesis; imaginal disc-derived wing morphogenesis; oxidative phosphorylation; proton transport;	chaperonin-containing T-complex; mitochondrial proton-transporting ATP synthase complex; microtubule associated complex; nucleus;	hydrogen-exporting ATPase activity, phosphorylative mechanism; choline-phosphate cytidylyltransferase activity; unfolded protein binding; ATP binding;
isotig01903	establishment of ommatidial planar polarity; CDP-choline pathway; determination of adult lifespan; protein folding; mitotic spindle organization; phagocytosis, engulfment; oogenesis; imaginal disc-derived wing morphogenesis; oxidative phosphorylation; proton transport;	chaperonin-containing T-complex; mitochondrial proton-transporting ATP synthase complex; microtubule associated complex; nucleus;	hydrogen-exporting ATPase activity, phosphorylative mechanism; choline-phosphate cytidylyltransferase activity; unfolded protein binding; ATP binding;
isotig01904	establishment of ommatidial planar polarity; CDP-choline pathway; determination of adult lifespan; protein folding; mitotic spindle organization; phagocytosis, engulfment; oogenesis; imaginal disc-derived wing morphogenesis; oxidative phosphorylation; proton transport;	chaperonin-containing T-complex; mitochondrial proton-transporting ATP synthase complex; microtubule associated complex; nucleus;	hydrogen-exporting ATPase activity, phosphorylative mechanism; choline-phosphate cytidylyltransferase activity; unfolded protein binding; ATP binding;
isotig01905	establishment of ommatidial planar polarity; CDP-choline pathway; determination of adult lifespan; protein folding; mitotic spindle organization; phagocytosis, engulfment; oogenesis; imaginal disc-derived wing morphogenesis; oxidative phosphorylation; proton transport;	chaperonin-containing T-complex; mitochondrial proton-transporting ATP synthase complex; microtubule associated complex; nucleus;	hydrogen-exporting ATPase activity, phosphorylative mechanism; choline-phosphate cytidylyltransferase activity; unfolded protein binding; ATP binding;
isotig01906	establishment of ommatidial planar polarity; CDP-choline pathway; determination of adult lifespan; protein folding; mitotic spindle organization; phagocytosis, engulfment; oogenesis; imaginal disc-derived wing morphogenesis; oxidative phosphorylation; proton transport;	chaperonin-containing T-complex; mitochondrial proton-transporting ATP synthase complex; microtubule associated complex; nucleus;	hydrogen-exporting ATPase activity, phosphorylative mechanism; choline-phosphate cytidylyltransferase activity; unfolded protein binding; ATP binding;
isotig01907	establishment of ommatidial planar polarity; CDP-choline pathway; determination of adult lifespan; protein folding; mitotic spindle organization; phagocytosis, engulfment; oogenesis; imaginal disc-derived wing morphogenesis; oxidative phosphorylation; proton transport;	chaperonin-containing T-complex; mitochondrial proton-transporting ATP synthase complex; microtubule associated complex; nucleus;	hydrogen-exporting ATPase activity, phosphorylative mechanism; choline-phosphate cytidylyltransferase activity; unfolded protein binding; ATP binding;
isotig01908	establishment of ommatidial planar polarity; CDP-choline pathway; determination of adult lifespan; protein folding; mitotic spindle organization; phagocytosis, engulfment; oogenesis; imaginal disc-derived wing morphogenesis; oxidative phosphorylation; proton transport;	chaperonin-containing T-complex; mitochondrial proton-transporting ATP synthase complex; microtubule associated complex; nucleus;	hydrogen-exporting ATPase activity, phosphorylative mechanism; choline-phosphate cytidylyltransferase activity; unfolded protein binding; ATP binding;
isotig01909	establishment of ommatidial planar polarity; CDP-choline pathway; determination of adult lifespan; protein folding; mitotic spindle organization; phagocytosis, engulfment; oogenesis; imaginal disc-derived wing morphogenesis; oxidative phosphorylation; proton transport;	chaperonin-containing T-complex; mitochondrial proton-transporting ATP synthase complex; microtubule associated complex; nucleus;	hydrogen-exporting ATPase activity, phosphorylative mechanism; choline-phosphate cytidylyltransferase activity; unfolded protein binding; ATP binding;
isotig01910	establishment of ommatidial planar polarity; CDP-choline pathway; determination of adult lifespan; protein folding; mitotic spindle organization; phagocytosis, engulfment; oogenesis; imaginal disc-derived wing morphogenesis; oxidative phosphorylation; proton transport;	chaperonin-containing T-complex; mitochondrial proton-transporting ATP synthase complex; microtubule associated complex; nucleus;	hydrogen-exporting ATPase activity, phosphorylative mechanism; choline-phosphate cytidylyltransferase activity; unfolded protein binding; ATP binding;
isotig01911	establishment of ommatidial planar polarity; CDP-choline pathway; determination of adult lifespan; protein folding; mitotic spindle organization; phagocytosis, engulfment; oogenesis; imaginal disc-derived wing morphogenesis; oxidative phosphorylation; proton transport;	chaperonin-containing T-complex; mitochondrial proton-transporting ATP synthase complex; microtubule associated complex; nucleus;	hydrogen-exporting ATPase activity, phosphorylative mechanism; choline-phosphate cytidylyltransferase activity; unfolded protein binding; ATP binding;
isotig01912	establishment of ommatidial planar polarity; CDP-choline pathway; determination of adult lifespan; protein folding; mitotic spindle organization; phagocytosis, engulfment; oogenesis; imaginal disc-derived wing morphogenesis; oxidative phosphorylation; proton transport;	chaperonin-containing T-complex; mitochondrial proton-transporting ATP synthase complex; microtubule associated complex; nucleus;	hydrogen-exporting ATPase activity, phosphorylative mechanism; choline-phosphate cytidylyltransferase activity; unfolded protein binding; ATP binding;
isotig01913	establishment of ommatidial planar polarity; CDP-choline pathway; determination of adult lifespan; protein folding; mitotic spindle organization; phagocytosis, engulfment; oogenesis; imaginal disc-derived wing morphogenesis; oxidative phosphorylation; proton transport;	chaperonin-containing T-complex; mitochondrial proton-transporting ATP synthase complex; microtubule associated complex; nucleus;	hydrogen-exporting ATPase activity, phosphorylative mechanism; choline-phosphate cytidylyltransferase activity; unfolded protein binding; ATP binding;
isotig01914	establishment of ommatidial planar polarity; CDP-choline pathway; determination of adult lifespan; protein folding; mitotic spindle organization; phagocytosis, engulfment; oogenesis; imaginal disc-derived wing morphogenesis; oxidative phosphorylation; proton transport;	chaperonin-containing T-complex; mitochondrial proton-transporting ATP synthase complex; microtubule associated complex; nucleus;	hydrogen-exporting ATPase activity, phosphorylative mechanism; choline-phosphate cytidylyltransferase activity; unfolded protein binding; ATP binding;
isotig01915	establishment of ommatidial planar polarity; CDP-choline pathway; determination of adult lifespan; protein folding; mitotic spindle organization; phagocytosis, engulfment; oogenesis; imaginal disc-derived wing morphogenesis; oxidative phosphorylation; proton transport;	chaperonin-containing T-complex; mitochondrial proton-transporting ATP synthase complex; microtubule associated complex; nucleus;	hydrogen-exporting ATPase activity, phosphorylative mechanism; choline-phosphate cytidylyltransferase activity; unfolded protein binding; ATP binding;
isotig01916	establishment of ommatidial planar polarity; CDP-choline pathway; determination of adult lifespan; protein folding; mitotic spindle organization; phagocytosis, engulfment; oogenesis; imaginal disc-derived wing morphogenesis; oxidative phosphorylation; proton transport;	chaperonin-containing T-complex; mitochondrial proton-transporting ATP synthase complex; microtubule associated complex; nucleus;	hydrogen-exporting ATPase activity, phosphorylative mechanism; choline-phosphate cytidylyltransferase activity; unfolded protein binding; ATP binding;
isotig01917	establishment of ommatidial planar polarity; CDP-choline pathway; determination of adult lifespan; protein folding; mitotic spindle organization; phagocytosis, engulfment; oogenesis; imaginal disc-derived wing morphogenesis; oxidative phosphorylation; proton transport;	chaperonin-containing T-complex; mitochondrial proton-transporting ATP synthase complex; microtubule associated complex; nucleus;	hydrogen-exporting ATPase activity, phosphorylative mechanism; choline-phosphate cytidylyltransferase activity; unfolded protein binding; ATP binding;
isotig01918	establishment of ommatidial planar polarity; CDP-choline pathway; determination of adult lifespan; protein folding; mitotic spindle organization; phagocytosis, engulfment; oogenesis; imaginal disc-derived wing morphogenesis; oxidative phosphorylation; proton transport;	chaperonin-containing T-complex; mitochondrial proton-transporting ATP synthase complex; microtubule associated complex; nucleus;	hydrogen-exporting ATPase activity, phosphorylative mechanism; choline-phosphate cytidylyltransferase activity; unfolded protein binding; ATP binding;
isotig01919	establishment of ommatidial planar polarity; CDP-choline pathway; determination of adult lifespan; protein folding; mitotic spindle organization; phagocytosis, engulfment; oogenesis; imaginal disc-derived wing morphogenesis; oxidative phosphorylation; proton transport;	chaperonin-containing T-complex; mitochondrial proton-transporting ATP synthase complex; microtubule associated complex; nucleus;	hydrogen-exporting ATPase activity, phosphorylative mechanism; choline-phosphate cytidylyltransferase activity; unfolded protein binding; ATP binding;
isotig01920	establishment of ommatidial planar polarity; CDP-choline pathway; determination of adult lifespan; protein folding; mitotic spindle organization; phagocytosis, engulfment; oogenesis; imaginal disc-derived wing morphogenesis; oxidative phosphorylation; proton transport;	chaperonin-containing T-complex; mitochondrial proton-transporting ATP synthase complex; microtubule associated complex; nucleus;	hydrogen-exporting ATPase activity, phosphorylative mechanism; choline-phosphate cytidylyltransferase activity; unfolded protein binding; ATP binding;
isotig01921	establishment of ommatidial planar polarity; CDP-choline pathway; determination of adult lifespan; protein folding; mitotic spindle organization; phagocytosis, engulfment; oogenesis; imaginal disc-derived wing morphogenesis; oxidative phosphorylation; proton transport;	chaperonin-containing T-complex; mitochondrial proton-transporting ATP synthase complex; microtubule associated complex; nucleus;	hydrogen-exporting ATPase activity, phosphorylative mechanism; choline-phosphate cytidylyltransferase activity; unfolded protein binding; ATP binding;
isotig01922	establishment of ommatidial planar polarity; CDP-choline pathway; determination of adult lifespan; protein folding; mitotic spindle organization; phagocytosis, engulfment; oogenesis; imaginal disc-derived wing morphogenesis; oxidative phosphorylation; proton transport;	chaperonin-containing T-complex; mitochondrial proton-transporting ATP synthase complex; microtubule associated complex; nucleus;	hydrogen-exporting ATPase activity, phosphorylative mechanism; choline-phosphate cytidylyltransferase activity; unfolded protein binding; ATP binding;
isotig01923	establishment of ommatidial planar polarity; CDP-choline pathway; determination of adult lifespan; protein folding; mitotic spindle organization; phagocytosis, engulfment; oogenesis; imaginal disc-derived wing morphogenesis; oxidative phosphorylation; proton transport;	chaperonin-containing T-complex; mitochondrial proton-transporting ATP synthase complex; microtubule associated complex; nucleus;	hydrogen-exporting ATPase activity, phosphorylative mechanism; choline-phosphate cytidylyltransferase activity; unfolded protein binding; ATP binding;
isotig01924	establishment of ommatidial planar polarity; CDP-choline pathway; determination of adult lifespan; protein folding; mitotic spindle organization; phagocytosis, engulfment; oogenesis; imaginal disc-derived wing morphogenesis; oxidative phosphorylation; proton transport;	chaperonin-containing T-complex; mitochondrial proton-transporting ATP synthase complex; microtubule associated complex; nucleus;	hydrogen-exporting ATPase activity, phosphorylative mechanism; choline-phosphate cytidylyltransferase activity; unfolded protein binding; ATP binding;
isotig01925	establishment of ommatidial planar polarity; CDP-choline pathway; determination of adult lifespan; protein folding; mitotic spindle organization; phagocytosis, engulfment; oogenesis; imaginal disc-derived wing morphogenesis; oxidative phosphorylation; proton transport;	chaperonin-containing T-complex; mitochondrial proton-transporting ATP synthase complex; microtubule associated complex; nucleus;	hydrogen-exporting ATPase activity, phosphorylative mechanism; choline-phosphate cytidylyltransferase activity; unfolded protein binding; ATP binding;
isotig01926	establishment of ommatidial planar polarity; CDP-choline pathway; determination of adult lifespan; protein folding; mitotic spindle organization; phagocytosis, engulfment; oogenesis; imaginal disc-derived wing morphogenesis; oxidative phosphorylation; proton transport;	chaperonin-containing T-complex; mitochondrial proton-transporting ATP synthase complex; microtubule associated complex; nucleus;	hydrogen-exporting ATPase activity, phosphorylative mechanism; choline-phosphate cytidylyltransferase activity; unfolded protein binding; ATP binding;
isotig01927	establishment of ommatidial planar polarity; CDP-choline pathway; determination of adult lifespan; protein folding; mitotic spindle organization; phagocytosis, engulfment; oogenesis; imaginal disc-derived wing morphogenesis; oxidative phosphorylation; proton transport;	chaperonin-containing T-complex; mitochondrial proton-transporting ATP synthase complex; microtubule associated complex; nucleus;	hydrogen-exporting ATPase activity, phosphorylative mechanism; choline-phosphate cytidylyltransferase activity; unfolded protein binding; ATP binding;
isotig01928	establishment of ommatidial planar polarity; CDP-choline pathway; determination of adult lifespan; protein folding; mitotic spindle organization; phagocytosis, engulfment; oogenesis; imaginal disc-derived wing morphogenesis; oxidative phosphorylation; proton transport;	chaperonin-containing T-complex; mitochondrial proton-transporting ATP synthase complex; microtubule associated complex; nucleus;	hydrogen-exporting ATPase activity, phosphorylative mechanism; choline-phosphate cytidylyltransferase activity; unfolded protein binding; ATP binding;
isotig01929	establishment of ommatidial planar polarity; CDP-choline pathway; determination of adult lifespan; protein folding; mitotic spindle organization; phagocytosis, engulfment; oogenesis; imaginal disc-derived wing morphogenesis; oxidative phosphorylation; proton transport;	chaperonin-containing T-complex; mitochondrial proton-transporting ATP synthase complex; microtubule associated complex; nucleus;	hydrogen-exporting ATPase activity, phosphorylative mechanism; choline-phosphate cytidylyltransferase activity; unfolded protein binding; ATP binding;
isotig01930	establishment of ommatidial planar polarity; CDP-choline pathway; determination of adult lifespan; protein folding; mitotic spindle organization; phagocytosis, engulfment; oogenesis; imaginal disc-derived wing morphogenesis; oxidative phosphorylation; proton transport;	chaperonin-containing T-complex; mitochondrial proton-transporting ATP synthase complex; microtubule associated complex; nucleus;	hydrogen-exporting ATPase activity, phosphorylative mechanism; choline-phosphate cytidylyltransferase activity; unfolded protein binding; ATP binding;
isotig01931	establishment of ommatidial planar polarity; CDP-choline pathway; determination of adult lifespan; protein folding; mitotic spindle organization; phagocytosis, engulfment; oogenesis; imaginal disc-derived wing morphogenesis; oxidative phosphorylation; proton transport;	chaperonin-containing T-complex; mitochondrial proton-transporting ATP synthase complex; microtubule associated complex; nucleus;	hydrogen-exporting ATPase activity, phosphorylative mechanism; choline-phosphate cytidylyltransferase activity; unfolded protein binding; ATP binding;
isotig01932	establishment of ommatidial planar polarity; CDP-choline pathway; determination of adult lifespan; protein folding; mitotic spindle organization; phagocytosis, engulfment; oogenesis; imaginal disc-derived wing morphogenesis; oxidative phosphorylation; proton transport;	chaperonin-containing T-complex; mitochondrial proton-transporting ATP synthase complex; microtubule associated complex; nucleus;	hydrogen-exporting ATPase activity, phosphorylative mechanism; choline-phosphate cytidylyltransferase activity; unfolded protein binding; ATP binding;
isotig01933	establishment of ommatidial planar polarity; CDP-choline pathway; determination of adult lifespan; protein folding; mitotic spindle organization; phagocytosis, engulfment; oogenesis; imaginal disc-derived wing morphogenesis; oxidative phosphorylation; proton transport;	chaperonin-containing T-complex; mitochondrial proton-transporting ATP synthase complex; microtubule associated complex; nucleus;	hydrogen-exporting ATPase activity, phosphorylative mechanism; choline-phosphate cytidylyltransferase activity; unfolded protein binding; ATP binding;
isotig01934	establishment of ommatidial planar polarity; CDP-choline pathway; determination of adult lifespan; protein folding; mitotic spindle organization; phagocytosis, engulfment; oogenesis; imaginal disc-derived wing morphogenesis; oxidative phosphorylation; proton transport;	chaperonin-containing T-complex; mitochondrial proton-transporting ATP synthase complex; microtubule associated complex; nucleus;	hydrogen-exporting ATPase activity, phosphorylative mechanism; choline-phosphate cytidylyltransferase activity; unfolded protein binding; ATP binding;
isotig01935	establishment of ommatidial planar polarity; CDP-choline pathway; determination of adult lifespan; protein folding; mitotic spindle organization; phagocytosis, engulfment; oogenesis; imaginal disc-derived wing morphogenesis; oxidative phosphorylation; proton transport;	chaperonin-containing T-complex; mitochondrial proton-transporting ATP synthase complex; microtubule associated complex; nucleus;	hydrogen-exporting ATPase activity, phosphorylative mechanism; choline-phosphate cytidylyltransferase activity; unfolded protein binding; ATP binding;
isotig01936	establishment of ommatidial planar polarity; CDP-choline pathway; determination of adult lifespan; protein folding; mitotic spindle organization; phagocytosis, engulfment; oogenesis; imaginal disc-derived wing morphogenesis; oxidative phosphorylation; proton transport;	chaperonin-containing T-complex; mitochondrial proton-transporting ATP synthase complex; microtubule associated complex; nucleus;	hydrogen-exporting ATPase activity, phosphorylative mechanism; choline-phosphate cytidylyltransferase activity; unfolded protein binding; ATP binding;
isotig01937	establishment of ommatidial planar polarity; CDP-choline pathway; determination of adult lifespan; protein folding; mitotic spindle organization; phagocytosis, engulfment; oogenesis; imaginal disc-derived wing morphogenesis; oxidative phosphorylation; proton transport;	chaperonin-containing T-complex; mitochondrial proton-transporting ATP synthase complex; microtubule associated complex; nucleus;	hydrogen-exporting ATPase activity, phosphorylative mechanism; choline-phosphate cytidylyltransferase activity; unfolded protein binding; ATP binding;
isotig01938	establishment of ommatidial planar polarity; CDP-choline pathway; determination of adult lifespan; protein folding; mitotic spindle organization; phagocytosis, engulfment; oogenesis; imaginal disc-derived wing morphogenesis; oxidative phosphorylation; proton transport;	chaperonin-containing T-complex; mitochondrial proton-transporting ATP synthase complex; microtubule associated complex; nucleus;	hydrogen-exporting ATPase activity, phosphorylative mechanism; choline-phosphate cytidylyltransferase activity; unfolded protein binding; ATP binding;
isotig01939	establishment of ommatidial planar polarity; CDP-choline pathway; determination of adult lifespan; protein folding; mitotic spindle organization; phagocytosis, engulfment; oogenesis; imaginal disc-derived wing morphogenesis; oxidative phosphorylation; proton transport;	chaperonin-containing T-complex; mitochondrial proton-transporting ATP synthase complex; microtubule associated complex; nucleus;	hydrogen-exporting ATPase activity, phosphorylative mechanism; choline-phosphate cytidylyltransferase activity; unfolded protein binding; ATP binding;
isotig01940	establishment of ommatidial planar polarity; CDP-choline pathway; determination of adult lifespan; protein folding; mitotic spindle organization; phagocytosis, engulfment; oogenesis; imaginal disc-derived wing morphogenesis; oxidative phosphorylation; proton transport;	chaperonin-containing T-complex; mitochondrial proton-transporting ATP synthase complex; microtubule associated complex; nucleus;	hydrogen-exporting ATPase activity, phosphorylative mechanism; choline-phosphate cytidylyltransferase activity; unfolded protein binding; ATP binding;
isotig01941	establishment of ommatidial planar polarity; CDP-choline pathway; determination of adult lifespan; protein folding; mitotic spindle organization; phagocytosis, engulfment; oogenesis; imaginal disc-derived wing morphogenesis; oxidative phosphorylation; proton transport;	chaperonin-containing T-complex; mitochondrial proton-transporting ATP synthase complex; microtubule associated complex; nucleus;	hydrogen-exporting ATPase activity, phosphorylative mechanism; choline-phosphate cytidylyltransferase activity; unfolded protein binding; ATP binding;
isotig01942	establishment of ommatidial planar polarity; CDP-choline pathway; determination of adult lifespan; protein folding; mitotic spindle organization; phagocytosis, engulfment; oogenesis; imaginal disc-derived wing morphogenesis; oxidative phosphorylation; proton transport;	chaperonin-containing T-complex; mitochondrial proton-transporting ATP synthase complex; microtubule associated complex; nucleus;	hydrogen-exporting ATPase activity, phosphorylative mechanism; choline-phosphate cytidylyltransferase activity; unfolded protein binding; ATP binding;
isotig01961		integral to membrane;
isotig01962		integral to membrane;
isotig01963		integral to membrane;
isotig01964		integral to membrane;
isotig01965		integral to membrane;
isotig01966		integral to membrane;
isotig01967		integral to membrane;
isotig01968		integral to membrane;
isotig01969		integral to membrane;
isotig01970		integral to membrane;
isotig01971		integral to membrane;
isotig01972		integral to membrane;
isotig01973		integral to membrane;
isotig01974		integral to membrane;
isotig01975		integral to membrane;
isotig01976		integral to membrane;
isotig01977		integral to membrane;
isotig01978		integral to membrane;
isotig01979		integral to membrane;
isotig01980		integral to membrane;
isotig01981		integral to membrane;
isotig01982		integral to membrane;
isotig01983		integral to membrane;
isotig01984		integral to membrane;
isotig02075			binding;
isotig02076			binding;
isotig02077			binding;
isotig02078			binding;
isotig02079			binding;
isotig02080			binding;
isotig02081			binding;
isotig02082			binding;
isotig02083			binding;
isotig02084			binding;
isotig02085			binding;
isotig02086			binding;
isotig02087			binding;
isotig02088			binding;
isotig02089			binding;
isotig02090			binding;
isotig02091			binding;
isotig02092			binding;
isotig02093			binding;
isotig02094			binding;
isotig02095			binding;
isotig02096			binding;
isotig02097			binding;
isotig02098			binding;
isotig02099			binding;
isotig02133	behavioral response to ethanol; gluconeogenesis; glycolysis; reductive tricarboxylic acid cycle;	cytoplasm;	acetate-CoA ligase activity; AMP binding;
isotig02134	behavioral response to ethanol; gluconeogenesis; glycolysis; reductive tricarboxylic acid cycle;	cytoplasm;	acetate-CoA ligase activity; AMP binding;
isotig02135	behavioral response to ethanol; gluconeogenesis; glycolysis; reductive tricarboxylic acid cycle;	cytoplasm;	acetate-CoA ligase activity; AMP binding;
isotig02136	behavioral response to ethanol; gluconeogenesis; glycolysis; reductive tricarboxylic acid cycle;	cytoplasm;	acetate-CoA ligase activity; AMP binding;
isotig02137	behavioral response to ethanol; gluconeogenesis; glycolysis; reductive tricarboxylic acid cycle;	cytoplasm;	acetate-CoA ligase activity; AMP binding;
isotig02138	behavioral response to ethanol; gluconeogenesis; glycolysis; reductive tricarboxylic acid cycle;	cytoplasm;	acetate-CoA ligase activity; AMP binding;
isotig02139	behavioral response to ethanol; gluconeogenesis; glycolysis; reductive tricarboxylic acid cycle;	cytoplasm;	acetate-CoA ligase activity; AMP binding;
isotig02140	behavioral response to ethanol; gluconeogenesis; glycolysis; reductive tricarboxylic acid cycle;	cytoplasm;	acetate-CoA ligase activity; AMP binding;
isotig02141	behavioral response to ethanol; gluconeogenesis; glycolysis; reductive tricarboxylic acid cycle;	cytoplasm;	acetate-CoA ligase activity; AMP binding;
isotig02142	behavioral response to ethanol; gluconeogenesis; glycolysis; reductive tricarboxylic acid cycle;	cytoplasm;	acetate-CoA ligase activity; AMP binding;
isotig02143	behavioral response to ethanol; gluconeogenesis; glycolysis; reductive tricarboxylic acid cycle;	cytoplasm;	acetate-CoA ligase activity; AMP binding;
isotig02144	behavioral response to ethanol; gluconeogenesis; glycolysis; reductive tricarboxylic acid cycle;	cytoplasm;	acetate-CoA ligase activity; AMP binding;
isotig02149	behavioral response to ethanol; gluconeogenesis; glycolysis; reductive tricarboxylic acid cycle;	cytoplasm;	acetate-CoA ligase activity; AMP binding;
isotig02150	behavioral response to ethanol; gluconeogenesis; glycolysis; reductive tricarboxylic acid cycle;	cytoplasm;	acetate-CoA ligase activity; AMP binding;
isotig02151	behavioral response to ethanol; gluconeogenesis; glycolysis; reductive tricarboxylic acid cycle;	cytoplasm;	acetate-CoA ligase activity; AMP binding;
isotig02152	behavioral response to ethanol; gluconeogenesis; glycolysis; reductive tricarboxylic acid cycle;	cytoplasm;	acetate-CoA ligase activity; AMP binding;
isotig02219	transmembrane transport;	integral to membrane;	calcium ion binding;
isotig02220	transmembrane transport;	integral to membrane;	calcium ion binding;
isotig02221	transmembrane transport;	integral to membrane;	calcium ion binding;
isotig02222	transmembrane transport;	integral to membrane;	calcium ion binding;
isotig02223	transmembrane transport;	integral to membrane;	calcium ion binding;
isotig02224	transmembrane transport;	integral to membrane;	calcium ion binding;
isotig02225	transmembrane transport;	integral to membrane;	calcium ion binding;
isotig02226	transmembrane transport;	integral to membrane;	calcium ion binding;
isotig02227	transmembrane transport;	integral to membrane;	calcium ion binding;
isotig02228	transmembrane transport;	integral to membrane;	calcium ion binding;
isotig02229	transmembrane transport;	integral to membrane;	calcium ion binding;
isotig02230	transmembrane transport;	integral to membrane;	calcium ion binding;
isotig02231	transmembrane transport;	integral to membrane;	calcium ion binding;
isotig02232	transmembrane transport;	integral to membrane;	calcium ion binding;
isotig02233	transmembrane transport;	integral to membrane;	calcium ion binding;
isotig02234	transmembrane transport;	integral to membrane;	calcium ion binding;
isotig02237		membrane;
isotig02238		membrane;
isotig02239		membrane;
isotig02240		membrane;
isotig02241		membrane;
isotig02242		membrane;
isotig02243		membrane;
isotig02244	neurogenesis;	membrane; mitochondrion;
isotig02245		membrane;
isotig02246	neurogenesis;	membrane; mitochondrion;
isotig02247	neurogenesis;	membrane; mitochondrion;
isotig02248	neurogenesis;	membrane; mitochondrion;
isotig02249	neurogenesis;	membrane; mitochondrion;
isotig02250	neurogenesis;	membrane; mitochondrion;
isotig02251	neurogenesis;	membrane; mitochondrion;
isotig02252	neurogenesis;	membrane; mitochondrion;
isotig02350	Golgi organization; negative regulation of cell proliferation; metabolic process; phagocytosis, engulfment;	endoplasmic reticulum;	oxidoreductase activity;
isotig02351	Golgi organization; negative regulation of cell proliferation; metabolic process; phagocytosis, engulfment;	endoplasmic reticulum;	oxidoreductase activity;
isotig02352	Golgi organization; negative regulation of cell proliferation; metabolic process; phagocytosis, engulfment;	endoplasmic reticulum;	oxidoreductase activity;
isotig02353	Golgi organization; negative regulation of cell proliferation; metabolic process; phagocytosis, engulfment;	endoplasmic reticulum;	oxidoreductase activity;
isotig02354	Golgi organization; negative regulation of cell proliferation; metabolic process; phagocytosis, engulfment;	endoplasmic reticulum;	oxidoreductase activity;
isotig02355	Golgi organization; negative regulation of cell proliferation; metabolic process; phagocytosis, engulfment;	endoplasmic reticulum;	oxidoreductase activity;
isotig02356	Golgi organization; negative regulation of cell proliferation; metabolic process; phagocytosis, engulfment;	endoplasmic reticulum;	oxidoreductase activity;
isotig02357	Golgi organization; negative regulation of cell proliferation; metabolic process; phagocytosis, engulfment;	endoplasmic reticulum;	oxidoreductase activity;
isotig02358	Golgi organization; negative regulation of cell proliferation; metabolic process; phagocytosis, engulfment;	endoplasmic reticulum;	oxidoreductase activity;
isotig02359	Golgi organization; negative regulation of cell proliferation; metabolic process; phagocytosis, engulfment;	endoplasmic reticulum;	oxidoreductase activity;
isotig02360	Golgi organization; negative regulation of cell proliferation; metabolic process; phagocytosis, engulfment;	endoplasmic reticulum;	oxidoreductase activity;
isotig02361	Golgi organization; negative regulation of cell proliferation; metabolic process; phagocytosis, engulfment;	endoplasmic reticulum;	oxidoreductase activity;
isotig02362	Golgi organization; negative regulation of cell proliferation; metabolic process; phagocytosis, engulfment;	endoplasmic reticulum;	oxidoreductase activity;
isotig02363	Golgi organization; negative regulation of cell proliferation; metabolic process; phagocytosis, engulfment;	endoplasmic reticulum;	oxidoreductase activity;
isotig02364	Golgi organization; negative regulation of cell proliferation; metabolic process; phagocytosis, engulfment;	endoplasmic reticulum;	oxidoreductase activity;
isotig02365	Golgi organization; negative regulation of cell proliferation; metabolic process; phagocytosis, engulfment;	endoplasmic reticulum;	oxidoreductase activity;
isotig02366	Golgi organization; negative regulation of cell proliferation; metabolic process; phagocytosis, engulfment;	endoplasmic reticulum;	oxidoreductase activity;
isotig02367	Golgi organization; negative regulation of cell proliferation; metabolic process; phagocytosis, engulfment;	endoplasmic reticulum;	oxidoreductase activity;
isotig02368	Golgi organization; negative regulation of cell proliferation; metabolic process; phagocytosis, engulfment;	endoplasmic reticulum;	oxidoreductase activity;
isotig02369	Golgi organization; negative regulation of cell proliferation; metabolic process; phagocytosis, engulfment;	endoplasmic reticulum;	oxidoreductase activity;
isotig02370	Golgi organization; negative regulation of cell proliferation; metabolic process; phagocytosis, engulfment;	endoplasmic reticulum;	oxidoreductase activity;
isotig02371	Golgi organization; negative regulation of cell proliferation; metabolic process; phagocytosis, engulfment;	endoplasmic reticulum;	oxidoreductase activity;
isotig02372	Golgi organization; negative regulation of cell proliferation; metabolic process; phagocytosis, engulfment;	endoplasmic reticulum;	oxidoreductase activity;
isotig02373	Golgi organization; negative regulation of cell proliferation; metabolic process; phagocytosis, engulfment;	endoplasmic reticulum;	oxidoreductase activity;
isotig02411
isotig02413			transferase activity;
isotig02414			transferase activity;
isotig02415			transferase activity;
isotig02416			transferase activity;
isotig02417			transferase activity;
isotig02418			transferase activity;
isotig02419			transferase activity;
isotig02420			transferase activity;
isotig02421			transferase activity;
isotig02422			transferase activity;
isotig02423			transferase activity;
isotig02424			transferase activity;
isotig02430			transferase activity;
isotig02431			transferase activity;
isotig02433			transferase activity;
isotig02434			transferase activity;
isotig02445	signal transduction;	integral to membrane;	receptor activity;
isotig02446	signal transduction;	integral to membrane;	receptor activity;
isotig02447	signal transduction;	integral to membrane;	receptor activity;
isotig02452	signal transduction;	integral to membrane;	receptor activity;
isotig02461	signal transduction;	integral to membrane;	receptor activity;
isotig02493			nucleic acid binding; nucleotide binding;
isotig02499	termination of RNA polymerase II transcription; mRNA 3'-end processing; nuclear mRNA splicing, via spliceosome; mRNA export from nucleus; negative regulation of transcription;	nuclear speck; PML body; transcription factor complex;	RNA binding; transcription corepressor activity; protein binding; nucleotide binding;
isotig02500			nucleic acid binding; nucleotide binding;
isotig02505	multicellular organism reproduction; starch metabolic process; sucrose metabolic process; glycosaminoglycan catabolic process; chlorophyll metabolic process;	extracellular space;	beta-glucuronidase activity;
isotig02506	multicellular organism reproduction; starch metabolic process; sucrose metabolic process; glycosaminoglycan catabolic process; chlorophyll metabolic process;	extracellular space;	beta-glucuronidase activity;
isotig02507	multicellular organism reproduction; starch metabolic process; sucrose metabolic process; glycosaminoglycan catabolic process; chlorophyll metabolic process;	extracellular space;	beta-glucuronidase activity;
isotig02508	multicellular organism reproduction; starch metabolic process; sucrose metabolic process; glycosaminoglycan catabolic process; chlorophyll metabolic process;	extracellular space;	beta-glucuronidase activity;
isotig02509	multicellular organism reproduction; starch metabolic process; sucrose metabolic process; glycosaminoglycan catabolic process; chlorophyll metabolic process;	extracellular space;	beta-glucuronidase activity;
isotig02510	multicellular organism reproduction; starch metabolic process; sucrose metabolic process; glycosaminoglycan catabolic process; chlorophyll metabolic process;	extracellular space;	beta-glucuronidase activity;
isotig02511	multicellular organism reproduction; starch metabolic process; sucrose metabolic process; glycosaminoglycan catabolic process; chlorophyll metabolic process;	extracellular space;	beta-glucuronidase activity;
isotig02512	multicellular organism reproduction; starch metabolic process; sucrose metabolic process; glycosaminoglycan catabolic process; chlorophyll metabolic process;	extracellular space;	beta-glucuronidase activity;
isotig02513	multicellular organism reproduction; starch metabolic process; sucrose metabolic process; glycosaminoglycan catabolic process; chlorophyll metabolic process;	extracellular space;	beta-glucuronidase activity;
isotig02515	multicellular organism reproduction; starch metabolic process; sucrose metabolic process; glycosaminoglycan catabolic process; chlorophyll metabolic process;	extracellular space;	beta-glucuronidase activity;
isotig02516	multicellular organism reproduction; starch metabolic process; sucrose metabolic process; glycosaminoglycan catabolic process; chlorophyll metabolic process;	extracellular space;	beta-glucuronidase activity;
isotig02517	multicellular organism reproduction; starch metabolic process; sucrose metabolic process; glycosaminoglycan catabolic process; chlorophyll metabolic process;	extracellular space;	beta-glucuronidase activity;
isotig02520	multicellular organism reproduction; starch metabolic process; sucrose metabolic process; glycosaminoglycan catabolic process; chlorophyll metabolic process;	extracellular space;	beta-glucuronidase activity;
isotig02521	multicellular organism reproduction; starch metabolic process; sucrose metabolic process; glycosaminoglycan catabolic process; chlorophyll metabolic process;	extracellular space;	beta-glucuronidase activity;
isotig02522	multicellular organism reproduction; starch metabolic process; sucrose metabolic process; glycosaminoglycan catabolic process; chlorophyll metabolic process;	extracellular space;	beta-glucuronidase activity;
isotig02524	multicellular organism reproduction; starch metabolic process; sucrose metabolic process; glycosaminoglycan catabolic process; chlorophyll metabolic process;	extracellular space;	beta-glucuronidase activity;
isotig02526	multicellular organism reproduction; starch metabolic process; sucrose metabolic process; glycosaminoglycan catabolic process; chlorophyll metabolic process;	extracellular space;	beta-glucuronidase activity;
isotig02527	multicellular organism reproduction; starch metabolic process; sucrose metabolic process; glycosaminoglycan catabolic process; chlorophyll metabolic process;	extracellular space;	beta-glucuronidase activity;
isotig02528	multicellular organism reproduction; starch metabolic process; sucrose metabolic process; glycosaminoglycan catabolic process; chlorophyll metabolic process;	extracellular space;	beta-glucuronidase activity;
isotig02531	multicellular organism reproduction; starch metabolic process; sucrose metabolic process; glycosaminoglycan catabolic process; chlorophyll metabolic process;	extracellular space;	beta-glucuronidase activity;
isotig02532	multicellular organism reproduction; starch metabolic process; sucrose metabolic process; glycosaminoglycan catabolic process; chlorophyll metabolic process;	extracellular space;	beta-glucuronidase activity;
isotig02534	multicellular organism reproduction; starch metabolic process; sucrose metabolic process; glycosaminoglycan catabolic process; chlorophyll metabolic process;	extracellular space;	beta-glucuronidase activity;
isotig02535	multicellular organism reproduction; starch metabolic process; sucrose metabolic process; glycosaminoglycan catabolic process; chlorophyll metabolic process;	extracellular space;	beta-glucuronidase activity;
isotig02537	multicellular organism reproduction; starch metabolic process; sucrose metabolic process; glycosaminoglycan catabolic process; chlorophyll metabolic process;	extracellular space;	beta-glucuronidase activity;
isotig02538	multicellular organism reproduction; starch metabolic process; sucrose metabolic process; glycosaminoglycan catabolic process; chlorophyll metabolic process;	extracellular space;	beta-glucuronidase activity;
isotig02539	multicellular organism reproduction; starch metabolic process; sucrose metabolic process; glycosaminoglycan catabolic process; chlorophyll metabolic process;	extracellular space;	beta-glucuronidase activity;
isotig02540	multicellular organism reproduction; starch metabolic process; sucrose metabolic process; glycosaminoglycan catabolic process; chlorophyll metabolic process;	extracellular space;	beta-glucuronidase activity;
isotig02541	multicellular organism reproduction; starch metabolic process; sucrose metabolic process; glycosaminoglycan catabolic process; chlorophyll metabolic process;	extracellular space;	beta-glucuronidase activity;
isotig02542	multicellular organism reproduction; starch metabolic process; sucrose metabolic process; glycosaminoglycan catabolic process; chlorophyll metabolic process;	extracellular space;	beta-glucuronidase activity;
isotig02543	multicellular organism reproduction; starch metabolic process; sucrose metabolic process; glycosaminoglycan catabolic process; chlorophyll metabolic process;	extracellular space;	beta-glucuronidase activity;
isotig02544	multicellular organism reproduction; starch metabolic process; sucrose metabolic process; glycosaminoglycan catabolic process; chlorophyll metabolic process;	extracellular space;	beta-glucuronidase activity;
isotig02545	multicellular organism reproduction; starch metabolic process; sucrose metabolic process; glycosaminoglycan catabolic process; chlorophyll metabolic process;	extracellular space;	beta-glucuronidase activity;
isotig02547	multicellular organism reproduction; starch metabolic process; sucrose metabolic process; glycosaminoglycan catabolic process; chlorophyll metabolic process;	extracellular space;	beta-glucuronidase activity;
isotig02570
isotig02571
isotig02572			hydrolase activity;
isotig02573			hydrolase activity;
isotig02574			hydrolase activity;
isotig02575			hydrolase activity;
isotig02582			hydrolase activity;
isotig02583			hydrolase activity;
isotig02584			hydrolase activity;
isotig02585			hydrolase activity;
isotig02586			hydrolase activity;
isotig02587	oocyte dorsal/ventral axis specification; immune response; cellular component organization; defense response to fungus; Toll signaling pathway;		receptor binding;
isotig02588	oocyte dorsal/ventral axis specification; immune response; cellular component organization; defense response to fungus; Toll signaling pathway;		receptor binding;
isotig02589	oocyte dorsal/ventral axis specification; immune response; cellular component organization; defense response to fungus; Toll signaling pathway;		receptor binding;
isotig02590	oocyte dorsal/ventral axis specification; immune response; cellular component organization; defense response to fungus; Toll signaling pathway;		receptor binding;
isotig02591	oocyte dorsal/ventral axis specification; immune response; cellular component organization; defense response to fungus; Toll signaling pathway;		receptor binding;
isotig02592	oocyte dorsal/ventral axis specification; immune response; cellular component organization; defense response to fungus; Toll signaling pathway;		receptor binding;
isotig02593	oocyte dorsal/ventral axis specification; immune response; cellular component organization; defense response to fungus; Toll signaling pathway;		receptor binding;
isotig02594	oocyte dorsal/ventral axis specification; immune response; cellular component organization; defense response to fungus; Toll signaling pathway;		receptor binding;
isotig02595	oocyte dorsal/ventral axis specification; immune response; cellular component organization; defense response to fungus; Toll signaling pathway;		receptor binding;
isotig02596	oocyte dorsal/ventral axis specification; immune response; cellular component organization; defense response to fungus; Toll signaling pathway;		receptor binding;
isotig02597	oocyte dorsal/ventral axis specification; immune response; cellular component organization; defense response to fungus; Toll signaling pathway;		receptor binding;
isotig02598	oocyte dorsal/ventral axis specification; immune response; cellular component organization; defense response to fungus; Toll signaling pathway;		receptor binding;
isotig02599	oocyte dorsal/ventral axis specification; immune response; cellular component organization; defense response to fungus; Toll signaling pathway;		receptor binding;
isotig02600	oocyte dorsal/ventral axis specification; immune response; cellular component organization; defense response to fungus; Toll signaling pathway;		receptor binding;
isotig02601	oocyte dorsal/ventral axis specification; immune response; cellular component organization; defense response to fungus; Toll signaling pathway;		receptor binding;
isotig02602	oocyte dorsal/ventral axis specification; immune response; cellular component organization; defense response to fungus; Toll signaling pathway;		receptor binding;
isotig02603	oocyte dorsal/ventral axis specification; immune response; cellular component organization; defense response to fungus; Toll signaling pathway;		receptor binding;
isotig02604	oocyte dorsal/ventral axis specification; immune response; cellular component organization; defense response to fungus; Toll signaling pathway;		receptor binding;
isotig02605	oocyte dorsal/ventral axis specification; immune response; cellular component organization; defense response to fungus; Toll signaling pathway;		receptor binding;
isotig02606	oocyte dorsal/ventral axis specification; immune response; cellular component organization; defense response to fungus; Toll signaling pathway;		receptor binding;
isotig02607	oocyte dorsal/ventral axis specification; immune response; cellular component organization; defense response to fungus; Toll signaling pathway;		receptor binding;
isotig02608	oocyte dorsal/ventral axis specification; immune response; cellular component organization; defense response to fungus; Toll signaling pathway;		receptor binding;
isotig02609	oocyte dorsal/ventral axis specification; immune response; cellular component organization; defense response to fungus; Toll signaling pathway;		receptor binding;
isotig02610	oocyte dorsal/ventral axis specification; immune response; cellular component organization; defense response to fungus; Toll signaling pathway;		receptor binding;
isotig02611	oocyte dorsal/ventral axis specification; immune response; cellular component organization; defense response to fungus; Toll signaling pathway;		receptor binding;
isotig02612	oocyte dorsal/ventral axis specification; immune response; cellular component organization; defense response to fungus; Toll signaling pathway;		receptor binding;
isotig02613	oocyte dorsal/ventral axis specification; immune response; cellular component organization; defense response to fungus; Toll signaling pathway;		receptor binding;
isotig02614	oocyte dorsal/ventral axis specification; immune response; cellular component organization; defense response to fungus; Toll signaling pathway;		receptor binding;
isotig02617	oocyte dorsal/ventral axis specification; immune response; cellular component organization; defense response to fungus; Toll signaling pathway;		receptor binding;
isotig02618	oocyte dorsal/ventral axis specification; immune response; cellular component organization; defense response to fungus; Toll signaling pathway;		receptor binding;
isotig02771	ion transport; signal transduction; synaptic transmission;	N-methyl-D-aspartate selective glutamate receptor complex;	N-methyl-D-aspartate selective glutamate receptor activity;
isotig02772	ion transport; signal transduction; synaptic transmission;	N-methyl-D-aspartate selective glutamate receptor complex;	N-methyl-D-aspartate selective glutamate receptor activity;
isotig02773	ion transport; signal transduction; synaptic transmission;	N-methyl-D-aspartate selective glutamate receptor complex;	N-methyl-D-aspartate selective glutamate receptor activity;
isotig02774	ion transport; signal transduction; synaptic transmission;	N-methyl-D-aspartate selective glutamate receptor complex;	N-methyl-D-aspartate selective glutamate receptor activity;
isotig02775	ion transport; signal transduction; synaptic transmission;	N-methyl-D-aspartate selective glutamate receptor complex;	N-methyl-D-aspartate selective glutamate receptor activity;
isotig02896	L-serine metabolic process; one-carbon metabolic process; methylation; glycine metabolic process;		pyridoxal phosphate binding; glycine hydroxymethyltransferase activity; methyltransferase activity;
isotig02897	L-serine metabolic process; one-carbon metabolic process; methylation; glycine metabolic process;		pyridoxal phosphate binding; glycine hydroxymethyltransferase activity; methyltransferase activity;
isotig02898	L-serine metabolic process; one-carbon metabolic process; methylation; glycine metabolic process;		pyridoxal phosphate binding; glycine hydroxymethyltransferase activity; methyltransferase activity;
isotig02899	L-serine metabolic process; one-carbon metabolic process; methylation; glycine metabolic process;		pyridoxal phosphate binding; glycine hydroxymethyltransferase activity; methyltransferase activity;
isotig02900	L-serine metabolic process; one-carbon metabolic process; methylation; glycine metabolic process;		pyridoxal phosphate binding; glycine hydroxymethyltransferase activity; methyltransferase activity;
isotig02901	L-serine metabolic process; one-carbon metabolic process; methylation; glycine metabolic process;		pyridoxal phosphate binding; glycine hydroxymethyltransferase activity; methyltransferase activity;
isotig02902	L-serine metabolic process; one-carbon metabolic process; methylation; glycine metabolic process;		pyridoxal phosphate binding; glycine hydroxymethyltransferase activity; methyltransferase activity;
isotig02903	L-serine metabolic process; one-carbon metabolic process; methylation; glycine metabolic process;		pyridoxal phosphate binding; glycine hydroxymethyltransferase activity; methyltransferase activity;
isotig02904	L-serine metabolic process; one-carbon metabolic process; methylation; glycine metabolic process;		pyridoxal phosphate binding; glycine hydroxymethyltransferase activity; methyltransferase activity;
isotig02905	L-serine metabolic process; one-carbon metabolic process; methylation; glycine metabolic process;		pyridoxal phosphate binding; glycine hydroxymethyltransferase activity; methyltransferase activity;
isotig02906	L-serine metabolic process; one-carbon metabolic process; methylation; glycine metabolic process;		pyridoxal phosphate binding; glycine hydroxymethyltransferase activity; methyltransferase activity;
isotig02907	L-serine metabolic process; one-carbon metabolic process; methylation; glycine metabolic process;		pyridoxal phosphate binding; glycine hydroxymethyltransferase activity; methyltransferase activity;
isotig02908	L-serine metabolic process; one-carbon metabolic process; methylation; glycine metabolic process;		pyridoxal phosphate binding; glycine hydroxymethyltransferase activity; methyltransferase activity;
isotig02909	L-serine metabolic process; one-carbon metabolic process; methylation; glycine metabolic process;		pyridoxal phosphate binding; glycine hydroxymethyltransferase activity; methyltransferase activity;
isotig02910	L-serine metabolic process; one-carbon metabolic process; methylation; glycine metabolic process;		pyridoxal phosphate binding; glycine hydroxymethyltransferase activity; methyltransferase activity;
isotig02911	L-serine metabolic process; one-carbon metabolic process; methylation; glycine metabolic process;		pyridoxal phosphate binding; glycine hydroxymethyltransferase activity; methyltransferase activity;
isotig02912	L-serine metabolic process; one-carbon metabolic process; methylation; glycine metabolic process;		pyridoxal phosphate binding; glycine hydroxymethyltransferase activity; methyltransferase activity;
isotig02913	L-serine metabolic process; one-carbon metabolic process; methylation; glycine metabolic process;		pyridoxal phosphate binding; glycine hydroxymethyltransferase activity; methyltransferase activity;
isotig02914	L-serine metabolic process; one-carbon metabolic process; methylation; glycine metabolic process;		pyridoxal phosphate binding; glycine hydroxymethyltransferase activity; methyltransferase activity;
isotig02915	L-serine metabolic process; one-carbon metabolic process; methylation; glycine metabolic process;		pyridoxal phosphate binding; glycine hydroxymethyltransferase activity; methyltransferase activity;
isotig02916	L-serine metabolic process; one-carbon metabolic process; methylation; glycine metabolic process;		pyridoxal phosphate binding; glycine hydroxymethyltransferase activity; methyltransferase activity;
isotig02917	L-serine metabolic process; one-carbon metabolic process; methylation; glycine metabolic process;		pyridoxal phosphate binding; glycine hydroxymethyltransferase activity; methyltransferase activity;
isotig02918	L-serine metabolic process; one-carbon metabolic process; methylation; glycine metabolic process;		pyridoxal phosphate binding; glycine hydroxymethyltransferase activity; methyltransferase activity;
isotig02919	L-serine metabolic process; one-carbon metabolic process; methylation; glycine metabolic process;		pyridoxal phosphate binding; glycine hydroxymethyltransferase activity; methyltransferase activity;
isotig02920	L-serine metabolic process; one-carbon metabolic process; methylation; glycine metabolic process;		pyridoxal phosphate binding; glycine hydroxymethyltransferase activity; methyltransferase activity;
isotig02921	L-serine metabolic process; one-carbon metabolic process; methylation; glycine metabolic process;		pyridoxal phosphate binding; glycine hydroxymethyltransferase activity; methyltransferase activity;
isotig02922	L-serine metabolic process; one-carbon metabolic process; methylation; glycine metabolic process;		pyridoxal phosphate binding; glycine hydroxymethyltransferase activity; methyltransferase activity;
isotig02923	L-serine metabolic process; one-carbon metabolic process; methylation; glycine metabolic process;		pyridoxal phosphate binding; glycine hydroxymethyltransferase activity; methyltransferase activity;
isotig02924	L-serine metabolic process; one-carbon metabolic process; methylation; glycine metabolic process;		pyridoxal phosphate binding; glycine hydroxymethyltransferase activity; methyltransferase activity;
isotig02925	L-serine metabolic process; one-carbon metabolic process; methylation; glycine metabolic process;		pyridoxal phosphate binding; glycine hydroxymethyltransferase activity; methyltransferase activity;
isotig02926	L-serine metabolic process; one-carbon metabolic process; methylation; glycine metabolic process;		pyridoxal phosphate binding; glycine hydroxymethyltransferase activity; methyltransferase activity;
isotig02927	L-serine metabolic process; one-carbon metabolic process; methylation; glycine metabolic process;		pyridoxal phosphate binding; glycine hydroxymethyltransferase activity; methyltransferase activity;
isotig02928	L-serine metabolic process; one-carbon metabolic process; methylation; glycine metabolic process;		pyridoxal phosphate binding; glycine hydroxymethyltransferase activity; methyltransferase activity;
isotig02929	L-serine metabolic process; one-carbon metabolic process; methylation; glycine metabolic process;		pyridoxal phosphate binding; glycine hydroxymethyltransferase activity; methyltransferase activity;
isotig02930	L-serine metabolic process; one-carbon metabolic process; methylation; glycine metabolic process;		pyridoxal phosphate binding; glycine hydroxymethyltransferase activity; methyltransferase activity;
isotig02931	L-serine metabolic process; one-carbon metabolic process; methylation; glycine metabolic process;		pyridoxal phosphate binding; glycine hydroxymethyltransferase activity; methyltransferase activity;
isotig02932	L-serine metabolic process; one-carbon metabolic process; methylation; glycine metabolic process;		pyridoxal phosphate binding; glycine hydroxymethyltransferase activity; methyltransferase activity;
isotig02933	L-serine metabolic process; one-carbon metabolic process; methylation; glycine metabolic process;		pyridoxal phosphate binding; glycine hydroxymethyltransferase activity; methyltransferase activity;
isotig02934	L-serine metabolic process; one-carbon metabolic process; methylation; glycine metabolic process;		pyridoxal phosphate binding; glycine hydroxymethyltransferase activity; methyltransferase activity;
isotig02935	L-serine metabolic process; one-carbon metabolic process; methylation; glycine metabolic process;		pyridoxal phosphate binding; glycine hydroxymethyltransferase activity; methyltransferase activity;
isotig02936	L-serine metabolic process; one-carbon metabolic process; methylation; glycine metabolic process;		pyridoxal phosphate binding; glycine hydroxymethyltransferase activity; methyltransferase activity;
isotig02937	L-serine metabolic process; one-carbon metabolic process; methylation; glycine metabolic process;		pyridoxal phosphate binding; glycine hydroxymethyltransferase activity; methyltransferase activity;
isotig02938	L-serine metabolic process; one-carbon metabolic process; methylation; glycine metabolic process;		pyridoxal phosphate binding; glycine hydroxymethyltransferase activity; methyltransferase activity;
isotig02939	L-serine metabolic process; one-carbon metabolic process; methylation; glycine metabolic process;		pyridoxal phosphate binding; glycine hydroxymethyltransferase activity; methyltransferase activity;
isotig02940	L-serine metabolic process; one-carbon metabolic process; methylation; glycine metabolic process;		pyridoxal phosphate binding; glycine hydroxymethyltransferase activity; methyltransferase activity;
isotig02941	L-serine metabolic process; one-carbon metabolic process; methylation; glycine metabolic process;		pyridoxal phosphate binding; glycine hydroxymethyltransferase activity; methyltransferase activity;
isotig02942	L-serine metabolic process; one-carbon metabolic process; methylation; glycine metabolic process;		pyridoxal phosphate binding; glycine hydroxymethyltransferase activity; methyltransferase activity;
isotig02943	L-serine metabolic process; one-carbon metabolic process; methylation; glycine metabolic process;		pyridoxal phosphate binding; glycine hydroxymethyltransferase activity; methyltransferase activity;
isotig02944	signal transduction;	integral to membrane;	receptor activity;
isotig02945	signal transduction;	integral to membrane;	receptor activity;
isotig02946	signal transduction;	integral to membrane;	receptor activity;
isotig02947	signal transduction;	integral to membrane;	receptor activity;
isotig02948	signal transduction;	integral to membrane;	receptor activity;
isotig02949	signal transduction;	integral to membrane;	receptor activity;
isotig02950	signal transduction;	integral to membrane;	receptor activity;
isotig02951	signal transduction;	integral to membrane;	receptor activity;
isotig02952	signal transduction;	integral to membrane;	receptor activity;
isotig02953	signal transduction;	integral to membrane;	receptor activity;
isotig02954	signal transduction;	integral to membrane;	receptor activity;
isotig02955	signal transduction;	integral to membrane;	receptor activity;
isotig02956	signal transduction;	integral to membrane;	receptor activity;
isotig02957	signal transduction;	integral to membrane;	receptor activity;
isotig02958	signal transduction;	integral to membrane;	receptor activity;
isotig02959	signal transduction;	integral to membrane;	receptor activity;
isotig02960	signal transduction;	integral to membrane;	receptor activity;
isotig02961	signal transduction;	integral to membrane;	receptor activity;
isotig02962	signal transduction;	integral to membrane;	receptor activity;
isotig02963	signal transduction;	integral to membrane;	receptor activity;
isotig02964	signal transduction;	integral to membrane;	receptor activity;
isotig02965	signal transduction;	integral to membrane;	receptor activity;
isotig02966	signal transduction;	integral to membrane;	receptor activity;
isotig02967	signal transduction;	integral to membrane;	receptor activity;
isotig02968	signal transduction;	integral to membrane;	receptor activity;
isotig02969	signal transduction;	integral to membrane;	receptor activity;
isotig02970	signal transduction;	integral to membrane;	receptor activity;
isotig02971	signal transduction;	integral to membrane;	receptor activity;
isotig02972	signal transduction;	integral to membrane;	receptor activity;
isotig02973	signal transduction;	integral to membrane;	receptor activity;
isotig02974	signal transduction;	integral to membrane;	receptor activity;
isotig02975	signal transduction;	integral to membrane;	receptor activity;
isotig02978	flight; phosphorylation; glycolysis; starch metabolic process; sucrose metabolic process; fructose metabolic process; galactose metabolic process; mannose metabolic process; amino sugar metabolic process; gluconeogenesis; streptomycin biosynthetic process;		ATP binding; hexokinase activity;
isotig02979	flight; phosphorylation; glycolysis; starch metabolic process; sucrose metabolic process; fructose metabolic process; galactose metabolic process; mannose metabolic process; amino sugar metabolic process; gluconeogenesis; streptomycin biosynthetic process;		ATP binding; hexokinase activity;
isotig02980	flight; phosphorylation; glycolysis; starch metabolic process; sucrose metabolic process; fructose metabolic process; galactose metabolic process; mannose metabolic process; amino sugar metabolic process; gluconeogenesis; streptomycin biosynthetic process;		ATP binding; hexokinase activity;
isotig02981	flight; phosphorylation; glycolysis; starch metabolic process; sucrose metabolic process; fructose metabolic process; galactose metabolic process; mannose metabolic process; amino sugar metabolic process; gluconeogenesis; streptomycin biosynthetic process;		ATP binding; hexokinase activity;
isotig02982	flight; phosphorylation; glycolysis; starch metabolic process; sucrose metabolic process; fructose metabolic process; galactose metabolic process; mannose metabolic process; amino sugar metabolic process; gluconeogenesis; streptomycin biosynthetic process;		ATP binding; hexokinase activity;
isotig02983	flight; phosphorylation; glycolysis; starch metabolic process; sucrose metabolic process; fructose metabolic process; galactose metabolic process; mannose metabolic process; amino sugar metabolic process; gluconeogenesis; streptomycin biosynthetic process;		ATP binding; hexokinase activity;
isotig02984	flight; phosphorylation; glycolysis; starch metabolic process; sucrose metabolic process; fructose metabolic process; galactose metabolic process; mannose metabolic process; amino sugar metabolic process; gluconeogenesis; streptomycin biosynthetic process;		ATP binding; hexokinase activity;
isotig02985	flight; phosphorylation; glycolysis; starch metabolic process; sucrose metabolic process; fructose metabolic process; galactose metabolic process; mannose metabolic process; amino sugar metabolic process; gluconeogenesis; streptomycin biosynthetic process;		ATP binding; hexokinase activity;
isotig02986	flight; phosphorylation; glycolysis; starch metabolic process; sucrose metabolic process; fructose metabolic process; galactose metabolic process; mannose metabolic process; amino sugar metabolic process; gluconeogenesis; streptomycin biosynthetic process;		ATP binding; hexokinase activity;
isotig02987	flight; phosphorylation; glycolysis; starch metabolic process; sucrose metabolic process; fructose metabolic process; galactose metabolic process; mannose metabolic process; amino sugar metabolic process; gluconeogenesis; streptomycin biosynthetic process;		ATP binding; hexokinase activity;
isotig02988	flight; phosphorylation; glycolysis; starch metabolic process; sucrose metabolic process; fructose metabolic process; galactose metabolic process; mannose metabolic process; amino sugar metabolic process; gluconeogenesis; streptomycin biosynthetic process;		ATP binding; hexokinase activity;
isotig02989	flight; phosphorylation; glycolysis; starch metabolic process; sucrose metabolic process; fructose metabolic process; galactose metabolic process; mannose metabolic process; amino sugar metabolic process; gluconeogenesis; streptomycin biosynthetic process;		ATP binding; hexokinase activity;
isotig02990	flight; phosphorylation; glycolysis; starch metabolic process; sucrose metabolic process; fructose metabolic process; galactose metabolic process; mannose metabolic process; amino sugar metabolic process; gluconeogenesis; streptomycin biosynthetic process;		ATP binding; hexokinase activity;
isotig02991	flight; phosphorylation; glycolysis; starch metabolic process; sucrose metabolic process; fructose metabolic process; galactose metabolic process; mannose metabolic process; amino sugar metabolic process; gluconeogenesis; streptomycin biosynthetic process;		ATP binding; hexokinase activity;
isotig02992	flight; phosphorylation; glycolysis; starch metabolic process; sucrose metabolic process; fructose metabolic process; galactose metabolic process; mannose metabolic process; amino sugar metabolic process; gluconeogenesis; streptomycin biosynthetic process;		ATP binding; hexokinase activity;
isotig02993	flight; phosphorylation; glycolysis; starch metabolic process; sucrose metabolic process; fructose metabolic process; galactose metabolic process; mannose metabolic process; amino sugar metabolic process; gluconeogenesis; streptomycin biosynthetic process;		ATP binding; hexokinase activity;
isotig02994	flight; phosphorylation; glycolysis; starch metabolic process; sucrose metabolic process; fructose metabolic process; galactose metabolic process; mannose metabolic process; amino sugar metabolic process; gluconeogenesis; streptomycin biosynthetic process;		ATP binding; hexokinase activity;
isotig02995	flight; phosphorylation; glycolysis; starch metabolic process; sucrose metabolic process; fructose metabolic process; galactose metabolic process; mannose metabolic process; amino sugar metabolic process; gluconeogenesis; streptomycin biosynthetic process;		ATP binding; hexokinase activity;
isotig02996	flight; phosphorylation; glycolysis; starch metabolic process; sucrose metabolic process; fructose metabolic process; galactose metabolic process; mannose metabolic process; amino sugar metabolic process; gluconeogenesis; streptomycin biosynthetic process;		ATP binding; hexokinase activity;
isotig02997	flight; phosphorylation; glycolysis; starch metabolic process; sucrose metabolic process; fructose metabolic process; galactose metabolic process; mannose metabolic process; amino sugar metabolic process; gluconeogenesis; streptomycin biosynthetic process;		ATP binding; hexokinase activity;
isotig02998	flight; phosphorylation; glycolysis; starch metabolic process; sucrose metabolic process; fructose metabolic process; galactose metabolic process; mannose metabolic process; amino sugar metabolic process; gluconeogenesis; streptomycin biosynthetic process;		ATP binding; hexokinase activity;
isotig02999	flight; phosphorylation; glycolysis; starch metabolic process; sucrose metabolic process; fructose metabolic process; galactose metabolic process; mannose metabolic process; amino sugar metabolic process; gluconeogenesis; streptomycin biosynthetic process;		ATP binding; hexokinase activity;
isotig03000	flight; phosphorylation; glycolysis; starch metabolic process; sucrose metabolic process; fructose metabolic process; galactose metabolic process; mannose metabolic process; amino sugar metabolic process; gluconeogenesis; streptomycin biosynthetic process;		ATP binding; hexokinase activity;
isotig03001	flight; phosphorylation; glycolysis; starch metabolic process; sucrose metabolic process; fructose metabolic process; galactose metabolic process; mannose metabolic process; amino sugar metabolic process; gluconeogenesis; streptomycin biosynthetic process;		ATP binding; hexokinase activity;
isotig03002	flight; phosphorylation; glycolysis; starch metabolic process; sucrose metabolic process; fructose metabolic process; galactose metabolic process; mannose metabolic process; amino sugar metabolic process; gluconeogenesis; streptomycin biosynthetic process;		ATP binding; hexokinase activity;
isotig03003	flight; phosphorylation; glycolysis; starch metabolic process; sucrose metabolic process; fructose metabolic process; galactose metabolic process; mannose metabolic process; amino sugar metabolic process; gluconeogenesis; streptomycin biosynthetic process;		ATP binding; hexokinase activity;
isotig03005	flight; phosphorylation; glycolysis; starch metabolic process; sucrose metabolic process; fructose metabolic process; galactose metabolic process; mannose metabolic process; amino sugar metabolic process; gluconeogenesis; streptomycin biosynthetic process;		ATP binding; hexokinase activity;
isotig03006	flight; phosphorylation; glycolysis; starch metabolic process; sucrose metabolic process; fructose metabolic process; galactose metabolic process; mannose metabolic process; amino sugar metabolic process; gluconeogenesis; streptomycin biosynthetic process;		ATP binding; hexokinase activity;
isotig03007	flight; phosphorylation; glycolysis; starch metabolic process; sucrose metabolic process; fructose metabolic process; galactose metabolic process; mannose metabolic process; amino sugar metabolic process; gluconeogenesis; streptomycin biosynthetic process;		ATP binding; hexokinase activity;
isotig03008	flight; phosphorylation; glycolysis; starch metabolic process; sucrose metabolic process; fructose metabolic process; galactose metabolic process; mannose metabolic process; amino sugar metabolic process; gluconeogenesis; streptomycin biosynthetic process;		ATP binding; hexokinase activity;
isotig03091	peptidoglycan recognition protein signaling pathway; defense response to virus; positive regulation of biosynthetic process of antibacterial peptides active against Gram-negative bacteria; regulation of melanization defense response;	integral to plasma membrane; peptidoglycan-based cell wall;	protein dimerization activity; peptidoglycan binding; Gram-negative bacterial cell surface binding; peptidoglycan receptor activity;
isotig03092	peptidoglycan recognition protein signaling pathway; defense response to virus; positive regulation of biosynthetic process of antibacterial peptides active against Gram-negative bacteria; regulation of melanization defense response;	integral to plasma membrane; peptidoglycan-based cell wall;	protein dimerization activity; peptidoglycan binding; Gram-negative bacterial cell surface binding; peptidoglycan receptor activity;
isotig03093	peptidoglycan recognition protein signaling pathway; defense response to virus; positive regulation of biosynthetic process of antibacterial peptides active against Gram-negative bacteria; regulation of melanization defense response;	integral to plasma membrane; peptidoglycan-based cell wall;	protein dimerization activity; peptidoglycan binding; Gram-negative bacterial cell surface binding; peptidoglycan receptor activity;
isotig03094	peptidoglycan recognition protein signaling pathway; defense response to virus; positive regulation of biosynthetic process of antibacterial peptides active against Gram-negative bacteria; regulation of melanization defense response;	integral to plasma membrane; peptidoglycan-based cell wall;	protein dimerization activity; peptidoglycan binding; Gram-negative bacterial cell surface binding; peptidoglycan receptor activity;
isotig03095	peptidoglycan recognition protein signaling pathway; defense response to virus; positive regulation of biosynthetic process of antibacterial peptides active against Gram-negative bacteria; regulation of melanization defense response;	integral to plasma membrane; peptidoglycan-based cell wall;	protein dimerization activity; peptidoglycan binding; Gram-negative bacterial cell surface binding; peptidoglycan receptor activity;
isotig03096	peptidoglycan recognition protein signaling pathway; defense response to virus; positive regulation of biosynthetic process of antibacterial peptides active against Gram-negative bacteria; regulation of melanization defense response;	integral to plasma membrane; peptidoglycan-based cell wall;	protein dimerization activity; peptidoglycan binding; Gram-negative bacterial cell surface binding; peptidoglycan receptor activity;
isotig03097	peptidoglycan recognition protein signaling pathway; defense response to virus; positive regulation of biosynthetic process of antibacterial peptides active against Gram-negative bacteria; regulation of melanization defense response;	integral to plasma membrane; peptidoglycan-based cell wall;	protein dimerization activity; peptidoglycan binding; Gram-negative bacterial cell surface binding; peptidoglycan receptor activity;
isotig03098	peptidoglycan recognition protein signaling pathway; defense response to virus; positive regulation of biosynthetic process of antibacterial peptides active against Gram-negative bacteria; regulation of melanization defense response;	integral to plasma membrane; peptidoglycan-based cell wall;	protein dimerization activity; peptidoglycan binding; Gram-negative bacterial cell surface binding; peptidoglycan receptor activity;
isotig03099	peptidoglycan recognition protein signaling pathway; defense response to virus; positive regulation of biosynthetic process of antibacterial peptides active against Gram-negative bacteria; regulation of melanization defense response;	integral to plasma membrane; peptidoglycan-based cell wall;	protein dimerization activity; peptidoglycan binding; Gram-negative bacterial cell surface binding; peptidoglycan receptor activity;
isotig03100	peptidoglycan recognition protein signaling pathway; defense response to virus; positive regulation of biosynthetic process of antibacterial peptides active against Gram-negative bacteria; regulation of melanization defense response;	integral to plasma membrane; peptidoglycan-based cell wall;	protein dimerization activity; peptidoglycan binding; Gram-negative bacterial cell surface binding; peptidoglycan receptor activity;
isotig03101	peptidoglycan recognition protein signaling pathway; defense response to virus; positive regulation of biosynthetic process of antibacterial peptides active against Gram-negative bacteria; regulation of melanization defense response;	integral to plasma membrane; peptidoglycan-based cell wall;	protein dimerization activity; peptidoglycan binding; Gram-negative bacterial cell surface binding; peptidoglycan receptor activity;
isotig03102	peptidoglycan recognition protein signaling pathway; defense response to virus; positive regulation of biosynthetic process of antibacterial peptides active against Gram-negative bacteria; regulation of melanization defense response;	integral to plasma membrane; peptidoglycan-based cell wall;	protein dimerization activity; peptidoglycan binding; Gram-negative bacterial cell surface binding; peptidoglycan receptor activity;
isotig03103	peptidoglycan recognition protein signaling pathway; defense response to virus; positive regulation of biosynthetic process of antibacterial peptides active against Gram-negative bacteria; regulation of melanization defense response;	integral to plasma membrane; peptidoglycan-based cell wall;	protein dimerization activity; peptidoglycan binding; Gram-negative bacterial cell surface binding; peptidoglycan receptor activity;
isotig03104	peptidoglycan recognition protein signaling pathway; defense response to virus; positive regulation of biosynthetic process of antibacterial peptides active against Gram-negative bacteria; regulation of melanization defense response;	integral to plasma membrane; peptidoglycan-based cell wall;	protein dimerization activity; peptidoglycan binding; Gram-negative bacterial cell surface binding; peptidoglycan receptor activity;
isotig03105	peptidoglycan recognition protein signaling pathway; defense response to virus; positive regulation of biosynthetic process of antibacterial peptides active against Gram-negative bacteria; regulation of melanization defense response;	integral to plasma membrane; peptidoglycan-based cell wall;	protein dimerization activity; peptidoglycan binding; Gram-negative bacterial cell surface binding; peptidoglycan receptor activity;
isotig03106	peptidoglycan recognition protein signaling pathway; defense response to virus; positive regulation of biosynthetic process of antibacterial peptides active against Gram-negative bacteria; regulation of melanization defense response;	integral to plasma membrane; peptidoglycan-based cell wall;	protein dimerization activity; peptidoglycan binding; Gram-negative bacterial cell surface binding; peptidoglycan receptor activity;
isotig03107		membrane part;	binding;
isotig03121	cellular response to organic substance; cell surface receptor linked signaling pathway; regulation of translational initiation; nuclear-transcribed mRNA catabolic process, deadenylation-dependent decay;	ribosome;	translation factor activity, nucleic acid binding; protein binding;
isotig03127	cellular response to organic substance; cell surface receptor linked signaling pathway; regulation of translational initiation; nuclear-transcribed mRNA catabolic process, deadenylation-dependent decay;	ribosome;	translation factor activity, nucleic acid binding; protein binding;
isotig03130	cellular response to organic substance; cell surface receptor linked signaling pathway; regulation of translational initiation; nuclear-transcribed mRNA catabolic process, deadenylation-dependent decay;	ribosome;	translation factor activity, nucleic acid binding; protein binding;
isotig03131	regulation of translation;		binding;
isotig03135	cellular response to organic substance; cell surface receptor linked signaling pathway; regulation of translational initiation; nuclear-transcribed mRNA catabolic process, deadenylation-dependent decay;	ribosome;	translation factor activity, nucleic acid binding; protein binding;
isotig03136	regulation of transcription, DNA-dependent;		DNA binding;
isotig03137	regulation of transcription, DNA-dependent;		DNA binding;
isotig03138	regulation of transcription, DNA-dependent;		DNA binding;
isotig03139	regulation of transcription, DNA-dependent;		DNA binding;
isotig03140	regulation of transcription, DNA-dependent;		DNA binding;
isotig03141	regulation of transcription, DNA-dependent;		DNA binding;
isotig03142	regulation of transcription, DNA-dependent;		DNA binding;
isotig03143	regulation of transcription, DNA-dependent;		DNA binding;
isotig03144	regulation of transcription, DNA-dependent;		DNA binding;
isotig03145	regulation of transcription, DNA-dependent;		DNA binding;
isotig03146	regulation of transcription, DNA-dependent;		DNA binding;
isotig03147	regulation of transcription, DNA-dependent;		DNA binding;
isotig03148	regulation of transcription, DNA-dependent;		DNA binding;
isotig03149	regulation of transcription, DNA-dependent;		DNA binding;
isotig03150	regulation of transcription, DNA-dependent;		DNA binding;
isotig03151	regulation of transcription, DNA-dependent;		DNA binding;
isotig03155	olfactory behavior;
isotig03156	olfactory behavior;
isotig03157	olfactory behavior;
isotig03158	olfactory behavior;
isotig03159	olfactory behavior;
isotig03193	glutamine biosynthetic process; peptidoglycan biosynthetic process;	cytoplasm;	glutamate-ammonia ligase activity; ATP binding;
isotig03194	neurotransmitter receptor metabolic process; synapse assembly; glutamine biosynthetic process; glutamate catabolic process; peptidoglycan biosynthetic process;	cytoplasm;	ATP binding; glutamate-ammonia ligase activity;
isotig03195	glutamine biosynthetic process; peptidoglycan biosynthetic process;	cytoplasm;	glutamate-ammonia ligase activity; ATP binding;
isotig03196	glutamine biosynthetic process; peptidoglycan biosynthetic process;	cytoplasm;	glutamate-ammonia ligase activity; ATP binding;
isotig03197	glutamine biosynthetic process; peptidoglycan biosynthetic process;	cytoplasm;	glutamate-ammonia ligase activity; ATP binding;
isotig03198	neurotransmitter receptor metabolic process; synapse assembly; glutamine biosynthetic process; glutamate catabolic process; peptidoglycan biosynthetic process;	cytoplasm;	ATP binding; glutamate-ammonia ligase activity;
isotig03199	glutamine biosynthetic process; peptidoglycan biosynthetic process;	cytoplasm;	glutamate-ammonia ligase activity; ATP binding;
isotig03200	neurotransmitter receptor metabolic process; synapse assembly; glutamine biosynthetic process; glutamate catabolic process; peptidoglycan biosynthetic process;	cytoplasm;	ATP binding; glutamate-ammonia ligase activity;
isotig03201	glutamine biosynthetic process; peptidoglycan biosynthetic process;	cytoplasm;	glutamate-ammonia ligase activity; ATP binding;
isotig03202	neurotransmitter receptor metabolic process; synapse assembly; glutamine biosynthetic process; glutamate catabolic process; peptidoglycan biosynthetic process;	cytoplasm;	ATP binding; glutamate-ammonia ligase activity;
isotig03203	neurotransmitter receptor metabolic process; synapse assembly; glutamine biosynthetic process; glutamate catabolic process; peptidoglycan biosynthetic process;	cytoplasm;	ATP binding; glutamate-ammonia ligase activity;
isotig03204	neurotransmitter receptor metabolic process; synapse assembly; glutamine biosynthetic process; glutamate catabolic process; peptidoglycan biosynthetic process;	cytoplasm;	ATP binding; glutamate-ammonia ligase activity;
isotig03205	glutamine biosynthetic process; peptidoglycan biosynthetic process;	cytoplasm;	glutamate-ammonia ligase activity; ATP binding;
isotig03206	neurotransmitter receptor metabolic process; synapse assembly; glutamine biosynthetic process; glutamate catabolic process; peptidoglycan biosynthetic process;	cytoplasm;	ATP binding; glutamate-ammonia ligase activity;
isotig03219			zinc ion binding; nucleic acid binding; protein dimerization activity;
isotig03243	chitin catabolic process;		hydrolase activity, hydrolyzing O-glycosyl compounds;
isotig03244	chitin catabolic process;		hydrolase activity, hydrolyzing O-glycosyl compounds;
isotig03245	chitin catabolic process;		hydrolase activity, hydrolyzing O-glycosyl compounds;
isotig03246	chitin catabolic process;		hydrolase activity, hydrolyzing O-glycosyl compounds;
isotig03247	chitin catabolic process;		hydrolase activity, hydrolyzing O-glycosyl compounds;
isotig03248	chitin catabolic process;		hydrolase activity, hydrolyzing O-glycosyl compounds;
isotig03249	chitin catabolic process;		hydrolase activity, hydrolyzing O-glycosyl compounds;
isotig03250	chitin catabolic process;		hydrolase activity, hydrolyzing O-glycosyl compounds;
isotig03251	chitin catabolic process;		hydrolase activity, hydrolyzing O-glycosyl compounds;
isotig03252	chitin catabolic process;		hydrolase activity, hydrolyzing O-glycosyl compounds;
isotig03253	chitin catabolic process;		hydrolase activity, hydrolyzing O-glycosyl compounds;
isotig03254	chitin catabolic process;		hydrolase activity, hydrolyzing O-glycosyl compounds;
isotig03255	chitin catabolic process;		hydrolase activity, hydrolyzing O-glycosyl compounds;
isotig03257	purine base metabolic process; 'de novo' IMP biosynthetic process;	cytosol;	transferase activity, transferring one-carbon groups; ligase activity;
isotig03258	purine base metabolic process; 'de novo' IMP biosynthetic process;	cytosol;	transferase activity, transferring one-carbon groups; ligase activity;
isotig03260	purine base metabolic process; 'de novo' IMP biosynthetic process;	cytosol;	transferase activity, transferring one-carbon groups; ligase activity;
isotig03261	purine base metabolic process; 'de novo' IMP biosynthetic process;	cytosol;	transferase activity, transferring one-carbon groups; ligase activity;
isotig03267	ATP catabolic process; transport;	ATP-binding cassette (ABC) transporter complex;	ATPase activity, coupled to transmembrane movement of substances; ATP binding;
isotig03268	ATP catabolic process;		ATPase activity; ATP binding;
isotig03269	ATP catabolic process;		ATPase activity; ATP binding;
isotig03270	ATP catabolic process;		ATPase activity; ATP binding;
isotig03271	ATP catabolic process; transport;	ATP-binding cassette (ABC) transporter complex;	ATPase activity, coupled to transmembrane movement of substances; ATP binding;
isotig03272	ATP catabolic process; transport;	ATP-binding cassette (ABC) transporter complex;	ATPase activity, coupled to transmembrane movement of substances; ATP binding;
isotig03273	ATP catabolic process; transport;	ATP-binding cassette (ABC) transporter complex;	ATPase activity, coupled to transmembrane movement of substances; ATP binding;
isotig03274	transport;		ATPase activity; nucleotide binding; transporter activity;
isotig03276	phosphorylation; nucleobase, nucleoside, nucleotide and nucleic acid metabolic process;		binding; phosphotransferase activity, phosphate group as acceptor; nucleotide kinase activity;
isotig03277	phosphorylation; nucleobase, nucleoside, nucleotide and nucleic acid metabolic process;		binding; phosphotransferase activity, phosphate group as acceptor; nucleotide kinase activity;
isotig03278	protein homooligomerization; dATP metabolic process; AMP phosphorylation; ADP biosynthetic process; purine base metabolic process;	mitochondrial intermembrane space; mitochondrial matrix;	adenylate kinase activity; identical protein binding;
isotig03279	protein homooligomerization; dATP metabolic process; AMP phosphorylation; ADP biosynthetic process; purine base metabolic process;	mitochondrial intermembrane space; mitochondrial matrix;	adenylate kinase activity; identical protein binding;
isotig03280	phosphorylation; nucleobase, nucleoside, nucleotide and nucleic acid metabolic process;		binding; phosphotransferase activity, phosphate group as acceptor; nucleotide kinase activity;
isotig03281	phosphorylation; nucleobase, nucleoside, nucleotide and nucleic acid metabolic process;		binding; phosphotransferase activity, phosphate group as acceptor; nucleotide kinase activity;
isotig03282	phosphorylation; nucleobase, nucleoside, nucleotide and nucleic acid metabolic process;		binding; phosphotransferase activity, phosphate group as acceptor; nucleotide kinase activity;
isotig03283	phosphorylation; nucleobase, nucleoside, nucleotide and nucleic acid metabolic process;		binding; phosphotransferase activity, phosphate group as acceptor; nucleotide kinase activity;
isotig03284	phosphorylation; nucleobase, nucleoside, nucleotide and nucleic acid metabolic process;		binding; phosphotransferase activity, phosphate group as acceptor; nucleotide kinase activity;
isotig03285	phosphorylation; nucleobase, nucleoside, nucleotide and nucleic acid metabolic process;		binding; phosphotransferase activity, phosphate group as acceptor; nucleotide kinase activity;
isotig03286	phosphorylation; nucleobase, nucleoside, nucleotide and nucleic acid metabolic process;		binding; phosphotransferase activity, phosphate group as acceptor; nucleotide kinase activity;
isotig03287	phosphorylation; nucleobase, nucleoside, nucleotide and nucleic acid metabolic process;		binding; phosphotransferase activity, phosphate group as acceptor; nucleotide kinase activity;
isotig03288	phosphorylation; nucleobase, nucleoside, nucleotide and nucleic acid metabolic process;		binding; phosphotransferase activity, phosphate group as acceptor; nucleotide kinase activity;
isotig03289	phosphorylation; nucleobase, nucleoside, nucleotide and nucleic acid metabolic process;		binding; phosphotransferase activity, phosphate group as acceptor; nucleotide kinase activity;
isotig03290	phosphorylation; nucleobase, nucleoside, nucleotide and nucleic acid metabolic process;		binding; phosphotransferase activity, phosphate group as acceptor; nucleotide kinase activity;
isotig03291	phosphorylation; nucleobase, nucleoside, nucleotide and nucleic acid metabolic process;		binding; phosphotransferase activity, phosphate group as acceptor; nucleotide kinase activity;
isotig03292	protein homooligomerization; dATP metabolic process; AMP phosphorylation; ADP biosynthetic process; purine base metabolic process;	mitochondrial intermembrane space; mitochondrial matrix;	adenylate kinase activity; identical protein binding;
isotig03293	protein homooligomerization; dATP metabolic process; AMP phosphorylation; ADP biosynthetic process; purine base metabolic process;	mitochondrial intermembrane space; mitochondrial matrix;	adenylate kinase activity; identical protein binding;
isotig03294	protein homooligomerization; dATP metabolic process; AMP phosphorylation; ADP biosynthetic process; purine base metabolic process;	mitochondrial intermembrane space; mitochondrial matrix;	adenylate kinase activity; identical protein binding;
isotig03295	protein homooligomerization; dATP metabolic process; AMP phosphorylation; ADP biosynthetic process; purine base metabolic process;	mitochondrial intermembrane space; mitochondrial matrix;	adenylate kinase activity; identical protein binding;
isotig03296	protein homooligomerization; dATP metabolic process; AMP phosphorylation; ADP biosynthetic process; purine base metabolic process;	mitochondrial intermembrane space; mitochondrial matrix;	adenylate kinase activity; identical protein binding;
isotig03298	protein homooligomerization; dATP metabolic process; AMP phosphorylation; ADP biosynthetic process; purine base metabolic process;	mitochondrial intermembrane space; mitochondrial matrix;	adenylate kinase activity; identical protein binding;
isotig03299	protein homooligomerization; dATP metabolic process; AMP phosphorylation; ADP biosynthetic process; purine base metabolic process;	mitochondrial intermembrane space; mitochondrial matrix;	adenylate kinase activity; identical protein binding;
isotig03300	protein homooligomerization; dATP metabolic process; AMP phosphorylation; ADP biosynthetic process; purine base metabolic process;	mitochondrial intermembrane space; mitochondrial matrix;	adenylate kinase activity; identical protein binding;
isotig03301	protein homooligomerization; dATP metabolic process; AMP phosphorylation; ADP biosynthetic process; purine base metabolic process;	mitochondrial intermembrane space; mitochondrial matrix;	adenylate kinase activity; identical protein binding;
isotig03302	protein homooligomerization; dATP metabolic process; AMP phosphorylation; ADP biosynthetic process; purine base metabolic process;	mitochondrial intermembrane space; mitochondrial matrix;	adenylate kinase activity; identical protein binding;
isotig03303	protein homooligomerization; dATP metabolic process; AMP phosphorylation; ADP biosynthetic process; purine base metabolic process;	mitochondrial intermembrane space; mitochondrial matrix;	adenylate kinase activity; identical protein binding;
isotig03305	phosphorylation; nucleobase, nucleoside, nucleotide and nucleic acid metabolic process;		binding; phosphotransferase activity, phosphate group as acceptor; nucleotide kinase activity;
isotig03306	phosphorylation; nucleobase, nucleoside, nucleotide and nucleic acid metabolic process;		binding; phosphotransferase activity, phosphate group as acceptor; nucleotide kinase activity;
isotig03309	protein homooligomerization; dATP metabolic process; AMP phosphorylation; ADP biosynthetic process; purine base metabolic process;	mitochondrial intermembrane space; mitochondrial matrix;	adenylate kinase activity; identical protein binding;
isotig03310	protein homooligomerization; dATP metabolic process; AMP phosphorylation; ADP biosynthetic process; purine base metabolic process;	mitochondrial intermembrane space; mitochondrial matrix;	adenylate kinase activity; identical protein binding;
isotig03311	positive regulation of protein binding; positive regulation of Wnt receptor signaling pathway through beta-catenin; regulation of cell shape; negative regulation of transforming growth factor beta receptor signaling pathway; positive regulation of cell proliferation; positive regulation of catenin protein nuclear translocation; positive regulation of transcription, DNA-dependent; positive regulat…	cytoplasm; plasma membrane;	frizzled binding;
isotig03312	positive regulation of protein binding; positive regulation of Wnt receptor signaling pathway through beta-catenin; regulation of cell shape; negative regulation of transforming growth factor beta receptor signaling pathway; positive regulation of cell proliferation; positive regulation of catenin protein nuclear translocation; positive regulation of transcription, DNA-dependent; positive regulat…	cytoplasm; plasma membrane;	frizzled binding;
isotig03313	positive regulation of protein binding; positive regulation of Wnt receptor signaling pathway through beta-catenin; regulation of cell shape; negative regulation of transforming growth factor beta receptor signaling pathway; positive regulation of cell proliferation; positive regulation of catenin protein nuclear translocation; positive regulation of transcription, DNA-dependent; positive regulat…	cytoplasm; plasma membrane;	frizzled binding;
isotig03314	positive regulation of protein binding; positive regulation of Wnt receptor signaling pathway through beta-catenin; regulation of cell shape; negative regulation of transforming growth factor beta receptor signaling pathway; positive regulation of cell proliferation; positive regulation of catenin protein nuclear translocation; positive regulation of transcription, DNA-dependent; positive regulat…	cytoplasm; plasma membrane;	frizzled binding;
isotig03315	positive regulation of protein binding; positive regulation of Wnt receptor signaling pathway through beta-catenin; regulation of cell shape; negative regulation of transforming growth factor beta receptor signaling pathway; positive regulation of cell proliferation; positive regulation of catenin protein nuclear translocation; positive regulation of transcription, DNA-dependent; positive regulat…	cytoplasm; plasma membrane;	frizzled binding;
isotig03316	positive regulation of protein binding; positive regulation of Wnt receptor signaling pathway through beta-catenin; regulation of cell shape; negative regulation of transforming growth factor beta receptor signaling pathway; positive regulation of cell proliferation; positive regulation of catenin protein nuclear translocation; positive regulation of transcription, DNA-dependent; positive regulat…	cytoplasm; plasma membrane;	frizzled binding;
isotig03317	positive regulation of protein binding; positive regulation of Wnt receptor signaling pathway through beta-catenin; regulation of cell shape; negative regulation of transforming growth factor beta receptor signaling pathway; positive regulation of cell proliferation; positive regulation of catenin protein nuclear translocation; positive regulation of transcription, DNA-dependent; positive regulat…	cytoplasm; plasma membrane;	frizzled binding;
isotig03318	positive regulation of protein binding; positive regulation of Wnt receptor signaling pathway through beta-catenin; regulation of cell shape; negative regulation of transforming growth factor beta receptor signaling pathway; positive regulation of cell proliferation; positive regulation of catenin protein nuclear translocation; positive regulation of transcription, DNA-dependent; positive regulat…	cytoplasm; plasma membrane;	frizzled binding;
isotig03319	positive regulation of protein binding; positive regulation of Wnt receptor signaling pathway through beta-catenin; regulation of cell shape; negative regulation of transforming growth factor beta receptor signaling pathway; positive regulation of cell proliferation; positive regulation of catenin protein nuclear translocation; positive regulation of transcription, DNA-dependent; positive regulat…	cytoplasm; plasma membrane;	frizzled binding;
isotig03320	positive regulation of protein binding; positive regulation of Wnt receptor signaling pathway through beta-catenin; regulation of cell shape; negative regulation of transforming growth factor beta receptor signaling pathway; positive regulation of cell proliferation; positive regulation of catenin protein nuclear translocation; positive regulation of transcription, DNA-dependent; positive regulat…	cytoplasm; plasma membrane;	frizzled binding;
isotig03321	positive regulation of protein binding; positive regulation of Wnt receptor signaling pathway through beta-catenin; regulation of cell shape; negative regulation of transforming growth factor beta receptor signaling pathway; positive regulation of cell proliferation; positive regulation of catenin protein nuclear translocation; positive regulation of transcription, DNA-dependent; positive regulat…	cytoplasm; plasma membrane;	frizzled binding;
isotig03322	positive regulation of protein binding; positive regulation of Wnt receptor signaling pathway through beta-catenin; regulation of cell shape; negative regulation of transforming growth factor beta receptor signaling pathway; positive regulation of cell proliferation; positive regulation of catenin protein nuclear translocation; positive regulation of transcription, DNA-dependent; positive regulat…	cytoplasm; plasma membrane;	frizzled binding;
isotig03323	positive regulation of protein binding; positive regulation of Wnt receptor signaling pathway through beta-catenin; regulation of cell shape; negative regulation of transforming growth factor beta receptor signaling pathway; positive regulation of cell proliferation; positive regulation of catenin protein nuclear translocation; positive regulation of transcription, DNA-dependent; positive regulat…	cytoplasm; plasma membrane;	frizzled binding;
isotig03324	positive regulation of protein binding; positive regulation of Wnt receptor signaling pathway through beta-catenin; regulation of cell shape; negative regulation of transforming growth factor beta receptor signaling pathway; positive regulation of cell proliferation; positive regulation of catenin protein nuclear translocation; positive regulation of transcription, DNA-dependent; positive regulat…	cytoplasm; plasma membrane;	frizzled binding;
isotig03325	positive regulation of protein binding; positive regulation of Wnt receptor signaling pathway through beta-catenin; regulation of cell shape; negative regulation of transforming growth factor beta receptor signaling pathway; positive regulation of cell proliferation; positive regulation of catenin protein nuclear translocation; positive regulation of transcription, DNA-dependent; positive regulat…	cytoplasm; plasma membrane;	frizzled binding;
isotig03326	positive regulation of protein binding; positive regulation of Wnt receptor signaling pathway through beta-catenin; regulation of cell shape; negative regulation of transforming growth factor beta receptor signaling pathway; positive regulation of cell proliferation; positive regulation of catenin protein nuclear translocation; positive regulation of transcription, DNA-dependent; positive regulat…	cytoplasm; plasma membrane;	frizzled binding;
isotig03327	positive regulation of protein binding; positive regulation of Wnt receptor signaling pathway through beta-catenin; regulation of cell shape; negative regulation of transforming growth factor beta receptor signaling pathway; positive regulation of cell proliferation; positive regulation of catenin protein nuclear translocation; positive regulation of transcription, DNA-dependent; positive regulat…	cytoplasm; plasma membrane;	frizzled binding;
isotig03328	positive regulation of protein binding; positive regulation of Wnt receptor signaling pathway through beta-catenin; regulation of cell shape; negative regulation of transforming growth factor beta receptor signaling pathway; positive regulation of cell proliferation; positive regulation of catenin protein nuclear translocation; positive regulation of transcription, DNA-dependent; positive regulat…	cytoplasm; plasma membrane;	frizzled binding;
isotig03329	positive regulation of protein binding; positive regulation of Wnt receptor signaling pathway through beta-catenin; regulation of cell shape; negative regulation of transforming growth factor beta receptor signaling pathway; positive regulation of cell proliferation; positive regulation of catenin protein nuclear translocation; positive regulation of transcription, DNA-dependent; positive regulat…	cytoplasm; plasma membrane;	frizzled binding;
isotig03330	positive regulation of protein binding; positive regulation of Wnt receptor signaling pathway through beta-catenin; regulation of cell shape; negative regulation of transforming growth factor beta receptor signaling pathway; positive regulation of cell proliferation; positive regulation of catenin protein nuclear translocation; positive regulation of transcription, DNA-dependent; positive regulat…	cytoplasm; plasma membrane;	frizzled binding;
isotig03331	positive regulation of protein binding; positive regulation of Wnt receptor signaling pathway through beta-catenin; regulation of cell shape; negative regulation of transforming growth factor beta receptor signaling pathway; positive regulation of cell proliferation; positive regulation of catenin protein nuclear translocation; positive regulation of transcription, DNA-dependent; positive regulat…	cytoplasm; plasma membrane;	frizzled binding;
isotig03332	positive regulation of protein binding; positive regulation of Wnt receptor signaling pathway through beta-catenin; regulation of cell shape; negative regulation of transforming growth factor beta receptor signaling pathway; positive regulation of cell proliferation; positive regulation of catenin protein nuclear translocation; positive regulation of transcription, DNA-dependent; positive regulat…	cytoplasm; plasma membrane;	frizzled binding;
isotig03333	positive regulation of protein binding; positive regulation of Wnt receptor signaling pathway through beta-catenin; regulation of cell shape; negative regulation of transforming growth factor beta receptor signaling pathway; positive regulation of cell proliferation; positive regulation of catenin protein nuclear translocation; positive regulation of transcription, DNA-dependent; positive regulat…	cytoplasm; plasma membrane;	frizzled binding;
isotig03334	positive regulation of protein binding; positive regulation of Wnt receptor signaling pathway through beta-catenin; regulation of cell shape; negative regulation of transforming growth factor beta receptor signaling pathway; positive regulation of cell proliferation; positive regulation of catenin protein nuclear translocation; positive regulation of transcription, DNA-dependent; positive regulat…	cytoplasm; plasma membrane;	frizzled binding;
isotig03340	metabolic process;		transaminase activity;
isotig03341	metabolic process;		transaminase activity;
isotig03342	metabolic process;		transaminase activity;
isotig03343	metabolic process;		transaminase activity;
isotig03344	metabolic process;		transaminase activity;
isotig03345	metabolic process;		transaminase activity;
isotig03346	metabolic process;		transaminase activity;
isotig03348	metabolic process;		transaminase activity;
isotig03349	metabolic process;		transaminase activity;
isotig03350	metabolic process;		transaminase activity;
isotig03351	metabolic process;		transaminase activity;
isotig03352	metabolic process;		transaminase activity;
isotig03353	metabolic process;		transaminase activity;
isotig03354	metabolic process;		transaminase activity;
isotig03355	metabolic process;		transaminase activity;
isotig03356	metabolic process;		transaminase activity;
isotig03357	metabolic process;		transaminase activity;
isotig03358	metabolic process;		transaminase activity;
isotig03359	metabolic process;		transaminase activity;
isotig03360	metabolic process;		transaminase activity;
isotig03361	metabolic process;		transaminase activity;
isotig03362	metabolic process;		transaminase activity;
isotig03363	metabolic process;		transaminase activity;
isotig03364	metabolic process;		transaminase activity;
isotig03365	metabolic process;		transaminase activity;
isotig03369	regulation of antimicrobial peptide biosynthetic process; positive regulation of RNA elongation from RNA polymerase II promoter;	nuclear exosome (RNase complex); polytene chromosome interband; histone locus body; chromatin;	chromatin binding;
isotig03370	regulation of antimicrobial peptide biosynthetic process; positive regulation of RNA elongation from RNA polymerase II promoter;	nuclear exosome (RNase complex); polytene chromosome interband; histone locus body; chromatin;	chromatin binding;
isotig03371	regulation of antimicrobial peptide biosynthetic process; positive regulation of RNA elongation from RNA polymerase II promoter;	nuclear exosome (RNase complex); polytene chromosome interband; histone locus body; chromatin;	chromatin binding;
isotig03372	regulation of antimicrobial peptide biosynthetic process; positive regulation of RNA elongation from RNA polymerase II promoter;	nuclear exosome (RNase complex); polytene chromosome interband; histone locus body; chromatin;	chromatin binding;
isotig03373	regulation of antimicrobial peptide biosynthetic process; positive regulation of RNA elongation from RNA polymerase II promoter;	nuclear exosome (RNase complex); polytene chromosome interband; histone locus body; chromatin;	chromatin binding;
isotig03374	regulation of antimicrobial peptide biosynthetic process; positive regulation of RNA elongation from RNA polymerase II promoter;	nuclear exosome (RNase complex); polytene chromosome interband; histone locus body; chromatin;	chromatin binding;
isotig03375	regulation of antimicrobial peptide biosynthetic process; positive regulation of RNA elongation from RNA polymerase II promoter;	nuclear exosome (RNase complex); polytene chromosome interband; histone locus body; chromatin;	chromatin binding;
isotig03376	regulation of antimicrobial peptide biosynthetic process; positive regulation of RNA elongation from RNA polymerase II promoter;	nuclear exosome (RNase complex); polytene chromosome interband; histone locus body; chromatin;	chromatin binding;
isotig03377	regulation of antimicrobial peptide biosynthetic process; positive regulation of RNA elongation from RNA polymerase II promoter;	nuclear exosome (RNase complex); polytene chromosome interband; histone locus body; chromatin;	chromatin binding;
isotig03378	regulation of antimicrobial peptide biosynthetic process; positive regulation of RNA elongation from RNA polymerase II promoter;	nuclear exosome (RNase complex); polytene chromosome interband; histone locus body; chromatin;	chromatin binding;
isotig03379	regulation of antimicrobial peptide biosynthetic process; positive regulation of RNA elongation from RNA polymerase II promoter;	nuclear exosome (RNase complex); polytene chromosome interband; histone locus body; chromatin;	chromatin binding;
isotig03380	regulation of antimicrobial peptide biosynthetic process; positive regulation of RNA elongation from RNA polymerase II promoter;	nuclear exosome (RNase complex); polytene chromosome interband; histone locus body; chromatin;	chromatin binding;
isotig03381	regulation of antimicrobial peptide biosynthetic process; positive regulation of RNA elongation from RNA polymerase II promoter;	nuclear exosome (RNase complex); polytene chromosome interband; histone locus body; chromatin;	chromatin binding;
isotig03382	regulation of antimicrobial peptide biosynthetic process; positive regulation of RNA elongation from RNA polymerase II promoter;	nuclear exosome (RNase complex); polytene chromosome interband; histone locus body; chromatin;	chromatin binding;
isotig03383	regulation of antimicrobial peptide biosynthetic process; positive regulation of RNA elongation from RNA polymerase II promoter;	nuclear exosome (RNase complex); polytene chromosome interband; histone locus body; chromatin;	chromatin binding;
isotig03384	regulation of antimicrobial peptide biosynthetic process; positive regulation of RNA elongation from RNA polymerase II promoter;	nuclear exosome (RNase complex); polytene chromosome interband; histone locus body; chromatin;	chromatin binding;
isotig03385	regulation of antimicrobial peptide biosynthetic process; positive regulation of RNA elongation from RNA polymerase II promoter;	nuclear exosome (RNase complex); polytene chromosome interband; histone locus body; chromatin;	chromatin binding;
isotig03386	regulation of antimicrobial peptide biosynthetic process; positive regulation of RNA elongation from RNA polymerase II promoter;	nuclear exosome (RNase complex); polytene chromosome interband; histone locus body; chromatin;	chromatin binding;
isotig03387	regulation of antimicrobial peptide biosynthetic process; positive regulation of RNA elongation from RNA polymerase II promoter;	nuclear exosome (RNase complex); polytene chromosome interband; histone locus body; chromatin;	chromatin binding;
isotig03388	regulation of antimicrobial peptide biosynthetic process; positive regulation of RNA elongation from RNA polymerase II promoter;	nuclear exosome (RNase complex); polytene chromosome interband; histone locus body; chromatin;	chromatin binding;
isotig03389	regulation of antimicrobial peptide biosynthetic process; positive regulation of RNA elongation from RNA polymerase II promoter;	nuclear exosome (RNase complex); polytene chromosome interband; histone locus body; chromatin;	chromatin binding;
isotig03390	regulation of transcription from RNA polymerase II promoter; regulation of RNA elongation; translational elongation;		hydrolase activity, acting on ester bonds; RNA binding;
isotig03391	regulation of transcription, DNA-dependent;
isotig03392	regulation of transcription from RNA polymerase II promoter; regulation of RNA elongation; translational elongation;		hydrolase activity, acting on ester bonds; RNA binding;
isotig03393	regulation of transcription from RNA polymerase II promoter; regulation of RNA elongation; translational elongation;		hydrolase activity, acting on ester bonds; RNA binding;
isotig03394	regulation of transcription, DNA-dependent;
isotig03395	regulation of transcription, DNA-dependent;
isotig03396	regulation of transcription from RNA polymerase II promoter; regulation of RNA elongation; translational elongation;		hydrolase activity, acting on ester bonds; RNA binding;
isotig03397			hydrolase activity;
isotig03398			hydrolase activity;
isotig03399			hydrolase activity;
isotig03400			hydrolase activity;
isotig03401			hydrolase activity;
isotig03402			hydrolase activity;
isotig03403			hydrolase activity;
isotig03404			hydrolase activity;
isotig03405			hydrolase activity;
isotig03406			hydrolase activity;
isotig03407			hydrolase activity;
isotig03408			hydrolase activity;
isotig03409			hydrolase activity;
isotig03410			hydrolase activity;
isotig03411			hydrolase activity;
isotig03419		basement membrane;
isotig03420		basement membrane;
isotig03421		basement membrane;
isotig03422		basement membrane;
isotig03423		basement membrane;
isotig03424		basement membrane;
isotig03425		basement membrane;
isotig03426		basement membrane;
isotig03427		basement membrane;
isotig03428		basement membrane;
isotig03429		basement membrane;
isotig03430		basement membrane;
isotig03431		basement membrane;
isotig03432		basement membrane;
isotig03433		basement membrane;
isotig03434		basement membrane;
isotig03435		basement membrane;
isotig03436		basement membrane;
isotig03459	lipid transport;		lipid transporter activity;
isotig03460	lipid transport;		lipid transporter activity;
isotig03461	lipid transport;		lipid transporter activity;
isotig03462	lipid transport;		lipid transporter activity;
isotig03463	lipid transport;		lipid transporter activity;
isotig03464	lipid transport;		lipid transporter activity;
isotig03471	lipid transport;		lipid transporter activity;
isotig03478	wing disc dorsal/ventral pattern formation;		actin binding; calcium ion binding; calcium-dependent phospholipid binding;
isotig03479	wing disc dorsal/ventral pattern formation;		actin binding; calcium ion binding; calcium-dependent phospholipid binding;
isotig03480	wing disc dorsal/ventral pattern formation;		actin binding; calcium ion binding; calcium-dependent phospholipid binding;
isotig03481	wing disc dorsal/ventral pattern formation;		actin binding; calcium ion binding; calcium-dependent phospholipid binding;
isotig03482	wing disc dorsal/ventral pattern formation;		actin binding; calcium ion binding; calcium-dependent phospholipid binding;
isotig03483	wing disc dorsal/ventral pattern formation;		actin binding; calcium ion binding; calcium-dependent phospholipid binding;
isotig03484	wing disc dorsal/ventral pattern formation;		actin binding; calcium-dependent phospholipid binding; calcium ion binding;
isotig03485	wing disc dorsal/ventral pattern formation;		actin binding; calcium-dependent phospholipid binding; calcium ion binding;
isotig03486	wing disc dorsal/ventral pattern formation;		actin binding; calcium-dependent phospholipid binding; calcium ion binding;
isotig03487	wing disc dorsal/ventral pattern formation;		actin binding; calcium-dependent phospholipid binding; calcium ion binding;
isotig03488	wing disc dorsal/ventral pattern formation;		actin binding; calcium-dependent phospholipid binding; calcium ion binding;
isotig03489	wing disc dorsal/ventral pattern formation;		actin binding; calcium-dependent phospholipid binding; calcium ion binding;
isotig03496	locomotor rhythm;
isotig03507	locomotor rhythm;
isotig03550	transmembrane transport; protein refolding; protein targeting to mitochondrion; 'de novo' protein folding; cellular response to heat; cation transport; regulation of pH;	microtubule associated complex; integral to membrane; mitochondrial inner membrane; mitochondrial matrix; lipid particle;	ATP binding; solute:hydrogen antiporter activity; unfolded protein binding;
isotig03551	transmembrane transport; protein refolding; protein targeting to mitochondrion; 'de novo' protein folding; cellular response to heat; cation transport; regulation of pH;	microtubule associated complex; integral to membrane; mitochondrial inner membrane; mitochondrial matrix; lipid particle;	ATP binding; solute:hydrogen antiporter activity; unfolded protein binding;
isotig03552	transmembrane transport; protein refolding; protein targeting to mitochondrion; 'de novo' protein folding; cellular response to heat; cation transport; regulation of pH;	microtubule associated complex; integral to membrane; mitochondrial inner membrane; mitochondrial matrix; lipid particle;	ATP binding; solute:hydrogen antiporter activity; unfolded protein binding;
isotig03553	transmembrane transport; protein refolding; protein targeting to mitochondrion; 'de novo' protein folding; cellular response to heat; cation transport; regulation of pH;	microtubule associated complex; integral to membrane; mitochondrial inner membrane; mitochondrial matrix; lipid particle;	ATP binding; solute:hydrogen antiporter activity; unfolded protein binding;
isotig03554	transmembrane transport; protein refolding; protein targeting to mitochondrion; 'de novo' protein folding; cellular response to heat; cation transport; regulation of pH;	microtubule associated complex; integral to membrane; mitochondrial inner membrane; mitochondrial matrix; lipid particle;	ATP binding; solute:hydrogen antiporter activity; unfolded protein binding;
isotig03555	transmembrane transport; protein refolding; protein targeting to mitochondrion; 'de novo' protein folding; cellular response to heat; cation transport; regulation of pH;	microtubule associated complex; integral to membrane; mitochondrial inner membrane; mitochondrial matrix; lipid particle;	ATP binding; solute:hydrogen antiporter activity; unfolded protein binding;
isotig03556	transmembrane transport; protein refolding; protein targeting to mitochondrion; 'de novo' protein folding; cellular response to heat; cation transport; regulation of pH;	microtubule associated complex; integral to membrane; mitochondrial inner membrane; mitochondrial matrix; lipid particle;	ATP binding; solute:hydrogen antiporter activity; unfolded protein binding;
isotig03557	transmembrane transport; protein refolding; protein targeting to mitochondrion; 'de novo' protein folding; cellular response to heat; cation transport; regulation of pH;	microtubule associated complex; integral to membrane; mitochondrial inner membrane; mitochondrial matrix; lipid particle;	ATP binding; solute:hydrogen antiporter activity; unfolded protein binding;
isotig03558	transmembrane transport; protein refolding; protein targeting to mitochondrion; 'de novo' protein folding; cellular response to heat; cation transport; regulation of pH;	microtubule associated complex; integral to membrane; mitochondrial inner membrane; mitochondrial matrix; lipid particle;	ATP binding; solute:hydrogen antiporter activity; unfolded protein binding;
isotig03559	transmembrane transport; protein refolding; protein targeting to mitochondrion; 'de novo' protein folding; cellular response to heat; cation transport; regulation of pH;	microtubule associated complex; integral to membrane; mitochondrial inner membrane; mitochondrial matrix; lipid particle;	ATP binding; solute:hydrogen antiporter activity; unfolded protein binding;
isotig03560	transmembrane transport; protein refolding; protein targeting to mitochondrion; 'de novo' protein folding; cellular response to heat; cation transport; regulation of pH;	microtubule associated complex; integral to membrane; mitochondrial inner membrane; mitochondrial matrix; lipid particle;	ATP binding; solute:hydrogen antiporter activity; unfolded protein binding;
isotig03561	transmembrane transport; protein refolding; protein targeting to mitochondrion; 'de novo' protein folding; cellular response to heat; cation transport; regulation of pH;	microtubule associated complex; integral to membrane; mitochondrial inner membrane; mitochondrial matrix; lipid particle;	ATP binding; solute:hydrogen antiporter activity; unfolded protein binding;
isotig03575	phospholipid biosynthetic process; acyl-carrier-protein biosynthetic process; glycerolipid metabolic process;		1-acylglycerol-3-phosphate O-acyltransferase activity;
isotig03576	phospholipid biosynthetic process; acyl-carrier-protein biosynthetic process; glycerolipid metabolic process;		1-acylglycerol-3-phosphate O-acyltransferase activity;
isotig03577	phospholipid biosynthetic process; acyl-carrier-protein biosynthetic process; glycerolipid metabolic process;		1-acylglycerol-3-phosphate O-acyltransferase activity;
isotig03579	lipid metabolic process;		oxidoreductase activity;
isotig03580	lipid metabolic process;		oxidoreductase activity;
isotig03581	lipid metabolic process;		oxidoreductase activity;
isotig03582	lipid metabolic process;		oxidoreductase activity;
isotig03583	lipid metabolic process;		oxidoreductase activity;
isotig03584	lipid metabolic process;		oxidoreductase activity;
isotig03608	glycerol-3-phosphate catabolic process; oxidation reduction; glycerolipid metabolic process;	glycerol-3-phosphate dehydrogenase complex;	NAD or NADH binding; glycerol-3-phosphate dehydrogenase (NAD+) activity; protein homodimerization activity;
isotig03609	glycerol-3-phosphate catabolic process; oxidation reduction; glycerolipid metabolic process;	glycerol-3-phosphate dehydrogenase complex;	NAD or NADH binding; glycerol-3-phosphate dehydrogenase (NAD+) activity; protein homodimerization activity;
isotig03610	flight behavior; triglyceride metabolic process; glycerophosphate shuttle; glycerol-3-phosphate catabolic process;	M band; Z disc; glycerol-3-phosphate dehydrogenase complex; lipid particle;	NAD or NADH binding; glycerol-3-phosphate dehydrogenase (NAD+) activity; protein homodimerization activity;
isotig03611	flight behavior; triglyceride metabolic process; glycerophosphate shuttle; glycerol-3-phosphate catabolic process;	M band; Z disc; glycerol-3-phosphate dehydrogenase complex; lipid particle;	NAD or NADH binding; glycerol-3-phosphate dehydrogenase (NAD+) activity; protein homodimerization activity;
isotig03612	flight behavior; triglyceride metabolic process; glycerophosphate shuttle; glycerol-3-phosphate catabolic process;	M band; Z disc; glycerol-3-phosphate dehydrogenase complex; lipid particle;	NAD or NADH binding; glycerol-3-phosphate dehydrogenase (NAD+) activity; protein homodimerization activity;
isotig03613	glycerol-3-phosphate catabolic process; oxidation reduction; glycerolipid metabolic process;	glycerol-3-phosphate dehydrogenase complex;	NAD or NADH binding; glycerol-3-phosphate dehydrogenase (NAD+) activity; protein homodimerization activity;
isotig03614	glycerol-3-phosphate catabolic process; oxidation reduction; glycerolipid metabolic process;	glycerol-3-phosphate dehydrogenase complex;	NAD or NADH binding; glycerol-3-phosphate dehydrogenase (NAD+) activity; protein homodimerization activity;
isotig03615	glycerol-3-phosphate catabolic process; oxidation reduction; glycerolipid metabolic process;	glycerol-3-phosphate dehydrogenase complex;	NAD or NADH binding; glycerol-3-phosphate dehydrogenase (NAD+) activity; protein homodimerization activity;
isotig03617	phagocytosis, engulfment;	integral to membrane; transport vesicle;	SNAP receptor activity;
isotig03618	phagocytosis, engulfment;	integral to membrane; transport vesicle;	SNAP receptor activity;
isotig03619	phagocytosis, engulfment;	integral to membrane; transport vesicle;	SNAP receptor activity;
isotig03620	box C/D snoRNP assembly;	pre-snoRNP complex;	identical protein binding;
isotig03621	box C/D snoRNP assembly;	pre-snoRNP complex;	identical protein binding;
isotig03709	nurse cell apoptosis; autophagic cell death; proteolysis;	microtubule associated complex;	aspartic-type endopeptidase activity;
isotig03710	nurse cell apoptosis; autophagic cell death; proteolysis;	microtubule associated complex; lysosome;	aspartic-type endopeptidase activity;
isotig03711	nurse cell apoptosis; autophagic cell death; proteolysis;	microtubule associated complex;	aspartic-type endopeptidase activity;
isotig03712	nurse cell apoptosis; autophagic cell death; proteolysis;	microtubule associated complex; lysosome;	aspartic-type endopeptidase activity;
isotig03713	nurse cell apoptosis; autophagic cell death; proteolysis;	microtubule associated complex;	aspartic-type endopeptidase activity;
isotig03714	nurse cell apoptosis; autophagic cell death; proteolysis;	microtubule associated complex; lysosome;	aspartic-type endopeptidase activity;
isotig03715	nurse cell apoptosis; autophagic cell death; proteolysis;	microtubule associated complex; lysosome;	aspartic-type endopeptidase activity;
isotig03716	nurse cell apoptosis; autophagic cell death; proteolysis;	microtubule associated complex;	aspartic-type endopeptidase activity;
isotig03717	nurse cell apoptosis; autophagic cell death; proteolysis;	microtubule associated complex; lysosome;	aspartic-type endopeptidase activity;
isotig03718	nurse cell apoptosis; autophagic cell death; proteolysis;	microtubule associated complex; lysosome;	aspartic-type endopeptidase activity;
isotig03719	nurse cell apoptosis; autophagic cell death; proteolysis;	microtubule associated complex; lysosome;	aspartic-type endopeptidase activity;
isotig03720	nurse cell apoptosis; autophagic cell death; proteolysis;	microtubule associated complex;	aspartic-type endopeptidase activity;
isotig03721	nurse cell apoptosis; autophagic cell death; proteolysis;	microtubule associated complex;	aspartic-type endopeptidase activity;
isotig03722	nurse cell apoptosis; autophagic cell death; proteolysis;	microtubule associated complex; lysosome;	aspartic-type endopeptidase activity;
isotig03723	nurse cell apoptosis; autophagic cell death; proteolysis;	microtubule associated complex; lysosome;	aspartic-type endopeptidase activity;
isotig03724	nurse cell apoptosis; autophagic cell death; proteolysis;	microtubule associated complex;	aspartic-type endopeptidase activity;
isotig03725	nurse cell apoptosis; autophagic cell death; proteolysis;	microtubule associated complex; lysosome;	aspartic-type endopeptidase activity;
isotig03726	nurse cell apoptosis; autophagic cell death; proteolysis;	microtubule associated complex;	aspartic-type endopeptidase activity;
isotig03727	nurse cell apoptosis; autophagic cell death; proteolysis;	microtubule associated complex; lysosome;	aspartic-type endopeptidase activity;
isotig03728	nurse cell apoptosis; autophagic cell death; proteolysis;	microtubule associated complex;	aspartic-type endopeptidase activity;
isotig03729	nurse cell apoptosis; autophagic cell death; proteolysis;	microtubule associated complex; lysosome;	aspartic-type endopeptidase activity;
isotig03730	nurse cell apoptosis; autophagic cell death; proteolysis;	microtubule associated complex;	aspartic-type endopeptidase activity;
isotig03731	nurse cell apoptosis; autophagic cell death; proteolysis;	microtubule associated complex; lysosome;	aspartic-type endopeptidase activity;
isotig03732	nurse cell apoptosis; autophagic cell death; proteolysis;	microtubule associated complex; lysosome;	aspartic-type endopeptidase activity;
isotig03733	nurse cell apoptosis; autophagic cell death; proteolysis;	microtubule associated complex;	aspartic-type endopeptidase activity;
isotig03734	nurse cell apoptosis; autophagic cell death; proteolysis;	microtubule associated complex; lysosome;	aspartic-type endopeptidase activity;
isotig03735	nurse cell apoptosis; autophagic cell death; proteolysis;	microtubule associated complex;	aspartic-type endopeptidase activity;
isotig03736	nurse cell apoptosis; autophagic cell death; proteolysis;	microtubule associated complex; lysosome;	aspartic-type endopeptidase activity;
isotig03737	nurse cell apoptosis; autophagic cell death; proteolysis;	microtubule associated complex;	aspartic-type endopeptidase activity;
isotig03738	nurse cell apoptosis; autophagic cell death; proteolysis;	microtubule associated complex; lysosome;	aspartic-type endopeptidase activity;
isotig03739	nurse cell apoptosis; autophagic cell death; proteolysis;	microtubule associated complex;	aspartic-type endopeptidase activity;
isotig03740	nurse cell apoptosis; autophagic cell death; proteolysis;	microtubule associated complex; lysosome;	aspartic-type endopeptidase activity;
isotig03741	nurse cell apoptosis; autophagic cell death; proteolysis;	microtubule associated complex;	aspartic-type endopeptidase activity;
isotig03742	nurse cell apoptosis; autophagic cell death; proteolysis;	microtubule associated complex; lysosome;	aspartic-type endopeptidase activity;
isotig03743	nurse cell apoptosis; autophagic cell death; proteolysis;	microtubule associated complex;	aspartic-type endopeptidase activity;
isotig03744	nurse cell apoptosis; autophagic cell death; proteolysis;	microtubule associated complex; lysosome;	aspartic-type endopeptidase activity;
isotig03763	mesoderm development;	Z disc;	protein phosphatase 1 binding;
isotig03765	mesoderm development;	Z disc;	protein phosphatase 1 binding;
isotig03771	mesoderm development;	Z disc;	protein phosphatase 1 binding;
isotig03773	mesoderm development;	Z disc;	protein phosphatase 1 binding;
isotig03810	cell redox homeostasis; tRNA processing;	cytoplasm;	protein disulfide isomerase activity; sulfurtransferase activity;
isotig03811	cell redox homeostasis; tRNA processing;	cytoplasm;	protein disulfide isomerase activity; sulfurtransferase activity;
isotig03812	cell redox homeostasis; tRNA processing;	cytoplasm;	protein disulfide isomerase activity; sulfurtransferase activity;
isotig03813	cell redox homeostasis; tRNA processing;	cytoplasm;	protein disulfide isomerase activity; sulfurtransferase activity;
isotig03814	cell redox homeostasis; tRNA processing;	cytoplasm;	protein disulfide isomerase activity; sulfurtransferase activity;
isotig03815	cell redox homeostasis; tRNA processing;	cytoplasm;	protein disulfide isomerase activity; sulfurtransferase activity;
isotig03816	cell redox homeostasis; tRNA processing;	cytoplasm;	protein disulfide isomerase activity; sulfurtransferase activity;
isotig03817	cell redox homeostasis; tRNA processing;	cytoplasm;	protein disulfide isomerase activity; sulfurtransferase activity;
isotig03818	cell redox homeostasis; tRNA processing;	cytoplasm;	protein disulfide isomerase activity; sulfurtransferase activity;
isotig03819	cell redox homeostasis; tRNA processing;	cytoplasm;	protein disulfide isomerase activity; sulfurtransferase activity;
isotig03820	cell redox homeostasis; tRNA processing;	cytoplasm;	protein disulfide isomerase activity; sulfurtransferase activity;
isotig03821	cell redox homeostasis; tRNA processing;	cytoplasm;	protein disulfide isomerase activity; sulfurtransferase activity;
isotig03822	cell redox homeostasis; tRNA processing;	cytoplasm;	protein disulfide isomerase activity; sulfurtransferase activity;
isotig03823	cell redox homeostasis; tRNA processing;	cytoplasm;	protein disulfide isomerase activity; sulfurtransferase activity;
isotig03824	cell redox homeostasis; tRNA processing;	cytoplasm;	protein disulfide isomerase activity; sulfurtransferase activity;
isotig03825	cell redox homeostasis; tRNA processing;	cytoplasm;	protein disulfide isomerase activity; sulfurtransferase activity;
isotig03826	cell redox homeostasis; tRNA processing;	cytoplasm;	protein disulfide isomerase activity; sulfurtransferase activity;
isotig03827	cell redox homeostasis; tRNA processing;	cytoplasm;	protein disulfide isomerase activity; sulfurtransferase activity;
isotig03828	cell redox homeostasis; tRNA processing;	cytoplasm;	protein disulfide isomerase activity; sulfurtransferase activity;
isotig03829	cell redox homeostasis; tRNA processing;	cytoplasm;	protein disulfide isomerase activity; sulfurtransferase activity;
isotig03830	cell redox homeostasis; tRNA processing;	cytoplasm;	protein disulfide isomerase activity; sulfurtransferase activity;
isotig03831	cell redox homeostasis; tRNA processing;	cytoplasm;	protein disulfide isomerase activity; sulfurtransferase activity;
isotig03832	cell redox homeostasis; tRNA processing;	cytoplasm;	protein disulfide isomerase activity; sulfurtransferase activity;
isotig03833	cell redox homeostasis; tRNA processing;	cytoplasm;	protein disulfide isomerase activity; sulfurtransferase activity;
isotig03836	vesicle-mediated transport;	integral to membrane;
isotig03837	vesicle-mediated transport;	integral to membrane;
isotig03838	vesicle-mediated transport;	integral to membrane;
isotig03839	vesicle-mediated transport;	integral to membrane;
isotig03840	vesicle-mediated transport;	integral to membrane;
isotig03841	vesicle-mediated transport;	integral to membrane;
isotig03842	vesicle-mediated transport;	integral to membrane;
isotig03843	vesicle-mediated transport;	integral to membrane;
isotig03844	vesicle-mediated transport;	integral to membrane;
isotig03845	vesicle-mediated transport;	integral to membrane;
isotig03846	vesicle-mediated transport;	integral to membrane;
isotig03847	vesicle-mediated transport;	integral to membrane;
isotig03848	vesicle-mediated transport;	integral to membrane;
isotig03849	vesicle-mediated transport;	integral to membrane;
isotig03850	vesicle-mediated transport;	integral to membrane;
isotig03851	vesicle-mediated transport;	integral to membrane;
isotig03858	vesicle-mediated transport;	integral to membrane;
isotig03861	spermatogenesis;	integral to membrane;
isotig03862	spermatogenesis;	integral to membrane;
isotig03863	spermatogenesis;	integral to membrane;
isotig03864	spermatogenesis;	integral to membrane;
isotig03865	spermatogenesis;	integral to membrane;
isotig03866	spermatogenesis;	integral to membrane;
isotig03867	spermatogenesis;	integral to membrane;
isotig03868	spermatogenesis;	integral to membrane;
isotig03869	spermatogenesis;	integral to membrane;
isotig03870	spermatogenesis;	integral to membrane;
isotig03871	spermatogenesis;	integral to membrane;
isotig03872	spermatogenesis;	integral to membrane;
isotig03873	spermatogenesis;	integral to membrane;
isotig03874	spermatogenesis;	integral to membrane;
isotig03875	spermatogenesis;	integral to membrane;
isotig03876	spermatogenesis;	integral to membrane;
isotig03877	spermatogenesis;	integral to membrane;
isotig03878	spermatogenesis;	integral to membrane;
isotig03879	spermatogenesis;	integral to membrane;
isotig03880	spermatogenesis;	integral to membrane;
isotig03881	spermatogenesis;	integral to membrane;
isotig03882	spermatogenesis;	integral to membrane;
isotig03883	spermatogenesis;	integral to membrane;
isotig03884	spermatogenesis;	integral to membrane;
isotig03885	signal transduction; synaptic transmission;	mitochondrial envelope;	benzodiazepine receptor activity;
isotig03886	signal transduction; synaptic transmission;	mitochondrial envelope;	benzodiazepine receptor activity;
isotig03887	signal transduction; synaptic transmission;	mitochondrial envelope;	benzodiazepine receptor activity;
isotig03888	signal transduction; synaptic transmission;	mitochondrial envelope;	benzodiazepine receptor activity;
isotig03889	signal transduction; synaptic transmission;	mitochondrial envelope;	benzodiazepine receptor activity;
isotig03890	signal transduction; synaptic transmission;	mitochondrial envelope;	benzodiazepine receptor activity;
isotig03891	signal transduction; synaptic transmission;	mitochondrial envelope;	benzodiazepine receptor activity;
isotig03892	signal transduction; synaptic transmission;	mitochondrial envelope;	benzodiazepine receptor activity;
isotig03893	signal transduction; synaptic transmission;	mitochondrial envelope;	benzodiazepine receptor activity;
isotig03894	signal transduction; synaptic transmission;	mitochondrial envelope;	benzodiazepine receptor activity;
isotig03895	signal transduction; synaptic transmission;	mitochondrial envelope;	benzodiazepine receptor activity;
isotig03896	signal transduction; synaptic transmission;	mitochondrial envelope;	benzodiazepine receptor activity;
isotig03897	signal transduction;		receptor activity;
isotig03898	signal transduction;		receptor activity;
isotig03899	signal transduction;		receptor activity;
isotig03900	signal transduction;		receptor activity;
isotig03901	signal transduction;		receptor activity;
isotig03902	signal transduction;		receptor activity;
isotig03903	signal transduction;		receptor activity;
isotig03904	signal transduction;		receptor activity;
isotig03905	signal transduction;		receptor activity;
isotig03906	signal transduction;		receptor activity;
isotig03907	signal transduction;		receptor activity;
isotig03908	signal transduction;		receptor activity;
isotig03909	wing disc dorsal/ventral pattern formation;		actin binding; calcium-dependent phospholipid binding; calcium ion binding;
isotig03910	wing disc dorsal/ventral pattern formation;		actin binding; calcium-dependent phospholipid binding; calcium ion binding;
isotig03911	wing disc dorsal/ventral pattern formation;		actin binding; calcium-dependent phospholipid binding; calcium ion binding;
isotig03912	wing disc dorsal/ventral pattern formation;		actin binding; calcium-dependent phospholipid binding; calcium ion binding;
isotig03913	wing disc dorsal/ventral pattern formation;		actin binding; calcium-dependent phospholipid binding; calcium ion binding;
isotig03914	wing disc dorsal/ventral pattern formation;		actin binding; calcium-dependent phospholipid binding; calcium ion binding;
isotig03915	wing disc dorsal/ventral pattern formation;		actin binding; calcium-dependent phospholipid binding; calcium ion binding;
isotig03916	wing disc dorsal/ventral pattern formation;		actin binding; calcium-dependent phospholipid binding; calcium ion binding;
isotig03917	wing disc dorsal/ventral pattern formation;		actin binding; calcium-dependent phospholipid binding; calcium ion binding;
isotig03918	wing disc dorsal/ventral pattern formation;		actin binding; calcium-dependent phospholipid binding; calcium ion binding;
isotig03919	wing disc dorsal/ventral pattern formation;		actin binding; calcium-dependent phospholipid binding; calcium ion binding;
isotig03920	wing disc dorsal/ventral pattern formation;		actin binding; calcium-dependent phospholipid binding; calcium ion binding;
isotig03921			calcium ion binding; calcium-dependent phospholipid binding;
isotig03922	wing disc dorsal/ventral pattern formation;		actin binding; calcium-dependent phospholipid binding; calcium ion binding;
isotig03923			calcium ion binding; calcium-dependent phospholipid binding;
isotig03924			calcium ion binding; calcium-dependent phospholipid binding;
isotig03925			calcium ion binding; calcium-dependent phospholipid binding;
isotig03926	wing disc dorsal/ventral pattern formation;		actin binding; calcium-dependent phospholipid binding; calcium ion binding;
isotig03927			calcium ion binding; calcium-dependent phospholipid binding;
isotig03928			calcium ion binding; calcium-dependent phospholipid binding;
isotig03929			calcium ion binding; calcium-dependent phospholipid binding;
isotig03972	phosphorylation; transmembrane receptor protein tyrosine kinase signaling pathway;	membrane;	nucleotide binding; transmembrane receptor protein tyrosine kinase activity;
isotig03973	phosphorylation; transmembrane receptor protein tyrosine kinase signaling pathway;	membrane;	nucleotide binding; transmembrane receptor protein tyrosine kinase activity;
isotig03974	phosphorylation; transmembrane receptor protein tyrosine kinase signaling pathway;	membrane;	nucleotide binding; transmembrane receptor protein tyrosine kinase activity;
isotig03976	phosphorylation; transmembrane receptor protein tyrosine kinase signaling pathway;	membrane;	nucleotide binding; transmembrane receptor protein tyrosine kinase activity;
isotig03978	protein amino acid phosphorylation; fibroblast growth factor receptor signaling pathway; positive regulation of cell proliferation;	integral to membrane;	fibroblast growth factor receptor activity; ATP binding;
isotig03981	protein amino acid phosphorylation; fibroblast growth factor receptor signaling pathway; positive regulation of cell proliferation;	integral to membrane;	fibroblast growth factor receptor activity; ATP binding;
isotig04025	metabolic process;		oxidoreductase activity;
isotig04026	metabolic process;		oxidoreductase activity;
isotig04027	metabolic process;		oxidoreductase activity;
isotig04028	metabolic process;		oxidoreductase activity;
isotig04029	metabolic process;		oxidoreductase activity;
isotig04030	metabolic process;		oxidoreductase activity;
isotig04031	metabolic process;		oxidoreductase activity;
isotig04032	metabolic process;		oxidoreductase activity;
isotig04033	metabolic process;		oxidoreductase activity;
isotig04034	metabolic process;		oxidoreductase activity;
isotig04038	wing disc development; germ cell migration; farnesyl diphosphate biosynthetic process; steroid biosynthetic process; terpenoid biosynthetic process;		geranyltranstransferase activity; dimethylallyltranstransferase activity;
isotig04133			hydrolase activity;
isotig04134			hydrolase activity;
isotig04135			hydrolase activity;
isotig04136			hydrolase activity;
isotig04137			hydrolase activity;
isotig04138			hydrolase activity;
isotig04139			hydrolase activity;
isotig04140			hydrolase activity;
isotig04143			hydrolase activity;
isotig04144			hydrolase activity;
isotig04147			hydrolase activity;
isotig04148			hydrolase activity;
isotig04149			hydrolase activity;
isotig04150			hydrolase activity;
isotig04151			hydrolase activity;
isotig04152			hydrolase activity;
isotig04153			hydrolase activity;
isotig04155			hydrolase activity;
isotig04157			hydrolase activity;
isotig04159			hydrolase activity;
isotig04295	transport;	membrane;
isotig04296	transport;	membrane;
isotig04297	transport;	membrane;
isotig04298	transport;	membrane;
isotig04299	transport;	membrane;
isotig04300	transport;	membrane;
isotig04301	transport;	membrane;
isotig04302	transport;	membrane;
isotig04303	transport;	membrane;
isotig04304	transport;	membrane;
isotig04305	transport;	membrane;
isotig04306	transport;	membrane;
isotig04307	transport;	membrane;
isotig04308	transport;	membrane;
isotig04309	transport;	membrane;
isotig04310	transport;	membrane;
isotig04311	transport;	membrane;
isotig04312	transport;	membrane;
isotig04313	oxidation reduction; urea cycle intermediate metabolic process; glutamate biosynthetic process; phosphorylation;	mitochondrial inner membrane; lipid particle;	delta1-pyrroline-5-carboxylate synthetase activity; glutamate 5-kinase activity; glutamate-5-semialdehyde dehydrogenase activity;
isotig04314	oxidation reduction; urea cycle intermediate metabolic process; glutamate biosynthetic process; phosphorylation;	mitochondrial inner membrane; lipid particle;	delta1-pyrroline-5-carboxylate synthetase activity; glutamate 5-kinase activity; glutamate-5-semialdehyde dehydrogenase activity;
isotig04315	oxidation reduction; urea cycle intermediate metabolic process; glutamate biosynthetic process; phosphorylation;	mitochondrial inner membrane; lipid particle;	delta1-pyrroline-5-carboxylate synthetase activity; glutamate 5-kinase activity; glutamate-5-semialdehyde dehydrogenase activity;
isotig04316	oxidation reduction; urea cycle intermediate metabolic process; glutamate biosynthetic process; phosphorylation;	mitochondrial inner membrane; lipid particle;	delta1-pyrroline-5-carboxylate synthetase activity; glutamate 5-kinase activity; glutamate-5-semialdehyde dehydrogenase activity;
isotig04317	oxidation reduction; urea cycle intermediate metabolic process; glutamate biosynthetic process; phosphorylation;	mitochondrial inner membrane; lipid particle;	delta1-pyrroline-5-carboxylate synthetase activity; glutamate 5-kinase activity; glutamate-5-semialdehyde dehydrogenase activity;
isotig04318	oxidation reduction; urea cycle intermediate metabolic process; glutamate biosynthetic process; phosphorylation;	mitochondrial inner membrane; lipid particle;	delta1-pyrroline-5-carboxylate synthetase activity; glutamate 5-kinase activity; glutamate-5-semialdehyde dehydrogenase activity;
isotig04319	oxidation reduction; urea cycle intermediate metabolic process; glutamate biosynthetic process; phosphorylation;	mitochondrial inner membrane; lipid particle;	delta1-pyrroline-5-carboxylate synthetase activity; glutamate 5-kinase activity; glutamate-5-semialdehyde dehydrogenase activity;
isotig04320	oxidation reduction; urea cycle intermediate metabolic process; glutamate biosynthetic process; phosphorylation;	mitochondrial inner membrane; lipid particle;	delta1-pyrroline-5-carboxylate synthetase activity; glutamate 5-kinase activity; glutamate-5-semialdehyde dehydrogenase activity;
isotig04321	oxidation reduction; urea cycle intermediate metabolic process; glutamate biosynthetic process; phosphorylation;	mitochondrial inner membrane; lipid particle;	delta1-pyrroline-5-carboxylate synthetase activity; glutamate 5-kinase activity; glutamate-5-semialdehyde dehydrogenase activity;
isotig04322	oxidation reduction; urea cycle intermediate metabolic process; glutamate biosynthetic process; phosphorylation;	mitochondrial inner membrane; lipid particle;	delta1-pyrroline-5-carboxylate synthetase activity; glutamate 5-kinase activity; glutamate-5-semialdehyde dehydrogenase activity;
isotig04323	oxidation reduction; urea cycle intermediate metabolic process; glutamate biosynthetic process; phosphorylation;	mitochondrial inner membrane; lipid particle;	delta1-pyrroline-5-carboxylate synthetase activity; glutamate 5-kinase activity; glutamate-5-semialdehyde dehydrogenase activity;
isotig04324	oxidation reduction; urea cycle intermediate metabolic process; glutamate biosynthetic process; phosphorylation;	mitochondrial inner membrane; lipid particle;	delta1-pyrroline-5-carboxylate synthetase activity; glutamate 5-kinase activity; glutamate-5-semialdehyde dehydrogenase activity;
isotig04325	oxidation reduction; urea cycle intermediate metabolic process; glutamate biosynthetic process; phosphorylation;	mitochondrial inner membrane; lipid particle;	delta1-pyrroline-5-carboxylate synthetase activity; glutamate 5-kinase activity; glutamate-5-semialdehyde dehydrogenase activity;
isotig04326	oxidation reduction; urea cycle intermediate metabolic process; glutamate biosynthetic process; phosphorylation;	mitochondrial inner membrane; lipid particle;	delta1-pyrroline-5-carboxylate synthetase activity; glutamate 5-kinase activity; glutamate-5-semialdehyde dehydrogenase activity;
isotig04327	oxidation reduction; urea cycle intermediate metabolic process; glutamate biosynthetic process; phosphorylation;	mitochondrial inner membrane; lipid particle;	delta1-pyrroline-5-carboxylate synthetase activity; glutamate 5-kinase activity; glutamate-5-semialdehyde dehydrogenase activity;
isotig04328	oxidation reduction; urea cycle intermediate metabolic process; glutamate biosynthetic process; phosphorylation;	mitochondrial inner membrane; lipid particle;	delta1-pyrroline-5-carboxylate synthetase activity; glutamate 5-kinase activity; glutamate-5-semialdehyde dehydrogenase activity;
isotig04329	oxidation reduction; urea cycle intermediate metabolic process; glutamate biosynthetic process; phosphorylation;	mitochondrial inner membrane; lipid particle;	delta1-pyrroline-5-carboxylate synthetase activity; glutamate 5-kinase activity; glutamate-5-semialdehyde dehydrogenase activity;
isotig04330	oxidation reduction; urea cycle intermediate metabolic process; glutamate biosynthetic process; phosphorylation;	mitochondrial inner membrane; lipid particle;	delta1-pyrroline-5-carboxylate synthetase activity; glutamate 5-kinase activity; glutamate-5-semialdehyde dehydrogenase activity;
isotig04392	phosphorylation; serine family amino acid metabolic process;		binding; protein serine/threonine kinase activity;
isotig04393	phosphorylation; serine family amino acid metabolic process;		binding; protein serine/threonine kinase activity;
isotig04394	phosphorylation; serine family amino acid metabolic process;		binding; protein serine/threonine kinase activity;
isotig04395	phosphorylation; serine family amino acid metabolic process;		binding; protein serine/threonine kinase activity;
isotig04396	phosphorylation; serine family amino acid metabolic process;		binding; protein serine/threonine kinase activity;
isotig04397	phosphorylation; serine family amino acid metabolic process;		binding; protein serine/threonine kinase activity;
isotig04398	phosphorylation; serine family amino acid metabolic process;		binding; protein serine/threonine kinase activity;
isotig04399	phosphorylation; serine family amino acid metabolic process;		binding; protein serine/threonine kinase activity;
isotig04410		intracellular part;
isotig04452	intracellular mRNA localization; oocyte nucleus migration during oocyte axis specification; kinetochore organization; chorion-containing eggshell pattern formation; nuclear migration along microtubule; neuroblast proliferation; cell division; intracellular protein transport; cytoplasmic transport, nurse cell to oocyte; stem cell maintenance; mitosis; fusome organization; regulation of catalytic a…	kinetochore microtubule; spindle pole centrosome; dendrite; kinetochore; neuronal cell body; dynein complex; axon; dynactin complex; cell cortex; myosin complex;	dynein binding; ATPase activity, coupled; myosin heavy chain kinase activity; enzyme regulator activity;
isotig04453	intracellular mRNA localization; oocyte nucleus migration during oocyte axis specification; kinetochore organization; chorion-containing eggshell pattern formation; nuclear migration along microtubule; neuroblast proliferation; cell division; intracellular protein transport; cytoplasmic transport, nurse cell to oocyte; stem cell maintenance; mitosis; fusome organization; regulation of catalytic a…	kinetochore microtubule; spindle pole centrosome; dendrite; kinetochore; neuronal cell body; dynein complex; axon; dynactin complex; cell cortex; myosin complex;	dynein binding; ATPase activity, coupled; myosin heavy chain kinase activity; enzyme regulator activity;
isotig04454	intracellular mRNA localization; oocyte nucleus migration during oocyte axis specification; kinetochore organization; chorion-containing eggshell pattern formation; nuclear migration along microtubule; neuroblast proliferation; cell division; intracellular protein transport; cytoplasmic transport, nurse cell to oocyte; stem cell maintenance; mitosis; fusome organization; regulation of catalytic a…	kinetochore microtubule; spindle pole centrosome; dendrite; kinetochore; neuronal cell body; dynein complex; axon; dynactin complex; cell cortex; myosin complex;	dynein binding; ATPase activity, coupled; myosin heavy chain kinase activity; enzyme regulator activity;
isotig04455	intracellular mRNA localization; oocyte nucleus migration during oocyte axis specification; kinetochore organization; chorion-containing eggshell pattern formation; nuclear migration along microtubule; neuroblast proliferation; cell division; intracellular protein transport; cytoplasmic transport, nurse cell to oocyte; stem cell maintenance; mitosis; fusome organization; regulation of catalytic a…	kinetochore microtubule; spindle pole centrosome; dendrite; kinetochore; neuronal cell body; dynein complex; axon; dynactin complex; cell cortex; myosin complex;	dynein binding; ATPase activity, coupled; myosin heavy chain kinase activity; enzyme regulator activity;
isotig04456	intracellular mRNA localization; oocyte nucleus migration during oocyte axis specification; kinetochore organization; chorion-containing eggshell pattern formation; nuclear migration along microtubule; neuroblast proliferation; cell division; intracellular protein transport; cytoplasmic transport, nurse cell to oocyte; stem cell maintenance; mitosis; fusome organization; regulation of catalytic a…	kinetochore microtubule; spindle pole centrosome; dendrite; kinetochore; neuronal cell body; dynein complex; axon; dynactin complex; cell cortex; myosin complex;	dynein binding; ATPase activity, coupled; myosin heavy chain kinase activity; enzyme regulator activity;
isotig04457	intracellular mRNA localization; oocyte nucleus migration during oocyte axis specification; kinetochore organization; chorion-containing eggshell pattern formation; nuclear migration along microtubule; neuroblast proliferation; cell division; intracellular protein transport; cytoplasmic transport, nurse cell to oocyte; stem cell maintenance; mitosis; fusome organization; regulation of catalytic a…	kinetochore microtubule; spindle pole centrosome; dendrite; kinetochore; neuronal cell body; dynein complex; axon; dynactin complex; cell cortex; myosin complex;	dynein binding; ATPase activity, coupled; myosin heavy chain kinase activity; enzyme regulator activity;
isotig04464	carbohydrate transport;	plasma membrane; integral to membrane;
isotig04465	carbohydrate transport;	plasma membrane; integral to membrane;
isotig04466	carbohydrate transport;	plasma membrane; integral to membrane;
isotig04467	carbohydrate transport;	plasma membrane; integral to membrane;
isotig04468	carbohydrate transport;	plasma membrane; integral to membrane;
isotig04469	carbohydrate transport;	plasma membrane; integral to membrane;
isotig04470	carbohydrate transport;	plasma membrane; integral to membrane;
isotig04471	carbohydrate transport;	plasma membrane; integral to membrane;
isotig04472	carbohydrate transport;	plasma membrane; integral to membrane;
isotig04476	phototransduction; thermotaxis; carotenoid metabolic process; rhodopsin biosynthetic process; autophagic cell death;	membrane;
isotig04477	phototransduction; thermotaxis; carotenoid metabolic process; rhodopsin biosynthetic process; autophagic cell death;	membrane;
isotig04478	phototransduction; thermotaxis; carotenoid metabolic process; rhodopsin biosynthetic process; autophagic cell death;	membrane;
isotig04479	phototransduction; thermotaxis; carotenoid metabolic process; rhodopsin biosynthetic process; autophagic cell death;	membrane;
isotig04480	phototransduction; thermotaxis; carotenoid metabolic process; rhodopsin biosynthetic process; autophagic cell death;	membrane;
isotig04481	phototransduction; thermotaxis; carotenoid metabolic process; rhodopsin biosynthetic process; autophagic cell death;	membrane;
isotig04488	amino acid transmembrane transport;	membrane;	amino acid transmembrane transporter activity;
isotig04491	nuclear mRNA splicing, via spliceosome;	precatalytic spliceosome; catalytic step 2 spliceosome;
isotig04492	nuclear mRNA splicing, via spliceosome;	precatalytic spliceosome; catalytic step 2 spliceosome;
isotig04493	nuclear mRNA splicing, via spliceosome;	precatalytic spliceosome; catalytic step 2 spliceosome;
isotig04494	nuclear mRNA splicing, via spliceosome;	precatalytic spliceosome; catalytic step 2 spliceosome;
isotig04509	sulfur amino acid catabolic process; sulfide oxidation, using sulfide:quinone oxidoreductase;	mitochondrial inner membrane;	sulfide:quinone oxidoreductase activity;
isotig04510	sulfur amino acid catabolic process; sulfide oxidation, using sulfide:quinone oxidoreductase;	mitochondrial inner membrane;	sulfide:quinone oxidoreductase activity;
isotig04511	sulfur amino acid catabolic process; sulfide oxidation, using sulfide:quinone oxidoreductase;	mitochondrial inner membrane;	sulfide:quinone oxidoreductase activity;
isotig04553	negative regulation of biological process; primary metabolic process;	intracellular membrane-bounded organelle; cytoplasmic part;	peptidase activity;
isotig04554	negative regulation of biological process; primary metabolic process;	intracellular membrane-bounded organelle; cytoplasmic part;	peptidase activity;
isotig04555	negative regulation of biological process; primary metabolic process;	intracellular membrane-bounded organelle; cytoplasmic part;	peptidase activity;
isotig04556	negative regulation of biological process; primary metabolic process;	intracellular membrane-bounded organelle; cytoplasmic part;	peptidase activity;
isotig04575		membrane;
isotig04576		membrane;
isotig04577		membrane;
isotig04578		membrane;
isotig04579		membrane;
isotig04580		membrane;
isotig04581		membrane;
isotig04582		membrane;
isotig04583		membrane;
isotig04584		membrane;
isotig04585		membrane;
isotig04586		membrane;
isotig04587		membrane;
isotig04588		membrane;
isotig04589		membrane;
isotig04590		membrane;
isotig04591		membrane;
isotig04592		membrane;
isotig04593		membrane;
isotig04594		membrane;
isotig04595		membrane;
isotig04596	negative regulation of protein kinase activity; positive regulation of stress fiber assembly;	insoluble fraction; nucleolus; soluble fraction; protein serine/threonine phosphatase complex;	protein binding; protein serine/threonine phosphatase activity;
isotig04597	negative regulation of protein kinase activity; positive regulation of stress fiber assembly;	insoluble fraction; nucleolus; soluble fraction; protein serine/threonine phosphatase complex;	protein binding; protein serine/threonine phosphatase activity;
isotig04598	negative regulation of protein kinase activity; positive regulation of stress fiber assembly;	insoluble fraction; nucleolus; soluble fraction; protein serine/threonine phosphatase complex;	protein binding; protein serine/threonine phosphatase activity;
isotig04599	negative regulation of protein kinase activity; positive regulation of stress fiber assembly;	insoluble fraction; nucleolus; soluble fraction; protein serine/threonine phosphatase complex;	protein binding; protein serine/threonine phosphatase activity;
isotig04604	negative regulation of protein kinase activity; positive regulation of stress fiber assembly;	insoluble fraction; nucleolus; soluble fraction; protein serine/threonine phosphatase complex;	protein binding; protein serine/threonine phosphatase activity;
isotig04605	negative regulation of protein kinase activity; positive regulation of stress fiber assembly;	insoluble fraction; nucleolus; soluble fraction; protein serine/threonine phosphatase complex;	protein binding; protein serine/threonine phosphatase activity;
isotig04607	negative regulation of protein kinase activity; positive regulation of stress fiber assembly;	insoluble fraction; nucleolus; soluble fraction; protein serine/threonine phosphatase complex;	protein binding; protein serine/threonine phosphatase activity;
isotig04612	negative regulation of protein kinase activity; positive regulation of stress fiber assembly;	insoluble fraction; nucleolus; soluble fraction; protein serine/threonine phosphatase complex;	protein binding; protein serine/threonine phosphatase activity;
isotig04614	negative regulation of protein kinase activity; positive regulation of stress fiber assembly;	insoluble fraction; nucleolus; soluble fraction; protein serine/threonine phosphatase complex;	protein binding; protein serine/threonine phosphatase activity;
isotig04636	cellular response to calcium ion; palate development; regulation of inositol-1,4,5-triphosphate receptor activity; positive regulation of calcium ion transport into cytosol; response to ATP; face morphogenesis; pattern specification process; limb morphogenesis; negative regulation of cell proliferation; peptidyl-aspartic acid hydroxylation; calcium ion transmembrane transport;	integral to membrane; endoplasmic reticulum membrane; plasma membrane;	dioxygenase activity;
isotig04637	cellular response to calcium ion; palate development; regulation of inositol-1,4,5-triphosphate receptor activity; positive regulation of calcium ion transport into cytosol; response to ATP; face morphogenesis; pattern specification process; limb morphogenesis; negative regulation of cell proliferation; peptidyl-aspartic acid hydroxylation; calcium ion transmembrane transport;	integral to membrane; endoplasmic reticulum membrane; plasma membrane;	dioxygenase activity;
isotig04638	cellular response to calcium ion; palate development; regulation of inositol-1,4,5-triphosphate receptor activity; positive regulation of calcium ion transport into cytosol; response to ATP; face morphogenesis; pattern specification process; limb morphogenesis; negative regulation of cell proliferation; peptidyl-aspartic acid hydroxylation; calcium ion transmembrane transport;	integral to membrane; endoplasmic reticulum membrane; plasma membrane;	dioxygenase activity;
isotig04639	cellular response to calcium ion; palate development; regulation of inositol-1,4,5-triphosphate receptor activity; positive regulation of calcium ion transport into cytosol; response to ATP; face morphogenesis; pattern specification process; limb morphogenesis; negative regulation of cell proliferation; peptidyl-aspartic acid hydroxylation; calcium ion transmembrane transport;	integral to membrane; endoplasmic reticulum membrane; plasma membrane;	dioxygenase activity;
isotig04640	cellular response to calcium ion; regulation of inositol-1,4,5-triphosphate receptor activity; positive regulation of calcium ion transport into cytosol; peptidyl-amino acid modification; response to ATP; muscle contraction; anatomical structure development; calcium ion transmembrane transport; electron transport;	endoplasmic reticulum membrane; plasma membrane;	protein binding; oxidoreductase activity; electron carrier activity; calcium ion binding; structural constituent of muscle;
isotig04641	cellular response to calcium ion; regulation of inositol-1,4,5-triphosphate receptor activity; positive regulation of calcium ion transport into cytosol; peptidyl-amino acid modification; response to ATP; muscle contraction; anatomical structure development; calcium ion transmembrane transport; electron transport;	endoplasmic reticulum membrane; plasma membrane;	protein binding; oxidoreductase activity; electron carrier activity; calcium ion binding; structural constituent of muscle;
isotig04642	cellular response to calcium ion; palate development; regulation of inositol-1,4,5-triphosphate receptor activity; positive regulation of calcium ion transport into cytosol; response to ATP; face morphogenesis; pattern specification process; limb morphogenesis; negative regulation of cell proliferation; peptidyl-aspartic acid hydroxylation; calcium ion transmembrane transport;	integral to membrane; endoplasmic reticulum membrane; plasma membrane;	peptide-aspartate beta-dioxygenase activity;
isotig04643	cellular response to calcium ion; palate development; regulation of inositol-1,4,5-triphosphate receptor activity; positive regulation of calcium ion transport into cytosol; response to ATP; face morphogenesis; pattern specification process; limb morphogenesis; negative regulation of cell proliferation; peptidyl-aspartic acid hydroxylation; calcium ion transmembrane transport;	integral to membrane; endoplasmic reticulum membrane; plasma membrane;	peptide-aspartate beta-dioxygenase activity;
isotig04644	cellular response to calcium ion; regulation of inositol-1,4,5-triphosphate receptor activity; positive regulation of calcium ion transport into cytosol; peptidyl-amino acid modification; response to ATP; muscle contraction; anatomical structure development; calcium ion transmembrane transport; electron transport;	endoplasmic reticulum membrane; plasma membrane;	protein binding; oxidoreductase activity; electron carrier activity; calcium ion binding; structural constituent of muscle;
isotig04645	cellular response to calcium ion; regulation of inositol-1,4,5-triphosphate receptor activity; positive regulation of calcium ion transport into cytosol; peptidyl-amino acid modification; response to ATP; muscle contraction; anatomical structure development; calcium ion transmembrane transport; electron transport;	endoplasmic reticulum membrane; plasma membrane;	protein binding; oxidoreductase activity; electron carrier activity; calcium ion binding; structural constituent of muscle;
isotig04646	cellular response to calcium ion; palate development; regulation of inositol-1,4,5-triphosphate receptor activity; positive regulation of calcium ion transport into cytosol; response to ATP; face morphogenesis; pattern specification process; limb morphogenesis; negative regulation of cell proliferation; peptidyl-aspartic acid hydroxylation; calcium ion transmembrane transport;	integral to membrane; endoplasmic reticulum membrane; plasma membrane;	peptide-aspartate beta-dioxygenase activity;
isotig04647	cellular response to calcium ion; palate development; regulation of inositol-1,4,5-triphosphate receptor activity; positive regulation of calcium ion transport into cytosol; response to ATP; face morphogenesis; pattern specification process; limb morphogenesis; negative regulation of cell proliferation; peptidyl-aspartic acid hydroxylation; calcium ion transmembrane transport;	integral to membrane; endoplasmic reticulum membrane; plasma membrane;	peptide-aspartate beta-dioxygenase activity;
isotig04648	cellular response to calcium ion; palate development; regulation of inositol-1,4,5-triphosphate receptor activity; positive regulation of calcium ion transport into cytosol; response to ATP; face morphogenesis; pattern specification process; limb morphogenesis; negative regulation of cell proliferation; peptidyl-aspartic acid hydroxylation; calcium ion transmembrane transport;	integral to membrane; endoplasmic reticulum membrane; plasma membrane;	dioxygenase activity;
isotig04649	cellular response to calcium ion; palate development; regulation of inositol-1,4,5-triphosphate receptor activity; positive regulation of calcium ion transport into cytosol; response to ATP; face morphogenesis; pattern specification process; limb morphogenesis; negative regulation of cell proliferation; peptidyl-aspartic acid hydroxylation; calcium ion transmembrane transport;	integral to membrane; endoplasmic reticulum membrane; plasma membrane;	dioxygenase activity;
isotig04650	cellular response to calcium ion; regulation of inositol-1,4,5-triphosphate receptor activity; positive regulation of calcium ion transport into cytosol; peptidyl-amino acid modification; response to ATP; muscle contraction; anatomical structure development; calcium ion transmembrane transport; electron transport;	endoplasmic reticulum membrane; plasma membrane;	protein binding; oxidoreductase activity; electron carrier activity; calcium ion binding; structural constituent of muscle;
isotig04651	cellular response to calcium ion; palate development; regulation of inositol-1,4,5-triphosphate receptor activity; positive regulation of calcium ion transport into cytosol; response to ATP; face morphogenesis; pattern specification process; limb morphogenesis; negative regulation of cell proliferation; peptidyl-aspartic acid hydroxylation; calcium ion transmembrane transport;	integral to membrane; endoplasmic reticulum membrane; plasma membrane;	peptide-aspartate beta-dioxygenase activity;
isotig04652	cellular response to calcium ion; regulation of inositol-1,4,5-triphosphate receptor activity; positive regulation of calcium ion transport into cytosol; peptidyl-amino acid modification; response to ATP; muscle contraction; anatomical structure development; calcium ion transmembrane transport; electron transport;	endoplasmic reticulum membrane; plasma membrane;	protein binding; oxidoreductase activity; electron carrier activity; calcium ion binding; structural constituent of muscle;
isotig04653	cellular response to calcium ion; palate development; regulation of inositol-1,4,5-triphosphate receptor activity; positive regulation of calcium ion transport into cytosol; response to ATP; face morphogenesis; pattern specification process; limb morphogenesis; negative regulation of cell proliferation; peptidyl-aspartic acid hydroxylation; calcium ion transmembrane transport;	integral to membrane; endoplasmic reticulum membrane; plasma membrane;	peptide-aspartate beta-dioxygenase activity;
isotig04691			hydrolase activity;
isotig04692			hydrolase activity;
isotig04693			hydrolase activity;
isotig04694			hydrolase activity;
isotig04695			hydrolase activity;
isotig04696			hydrolase activity;
isotig04697			hydrolase activity;
isotig04698			hydrolase activity;
isotig04703			hydrolase activity;
isotig04704			hydrolase activity;
isotig04705			hydrolase activity;
isotig04706			hydrolase activity;
isotig04709		membrane;
isotig04710		membrane;
isotig04711		membrane;
isotig04712		membrane;
isotig04713		membrane;
isotig04714		membrane;
isotig04715		membrane;
isotig04716		membrane;
isotig04717		membrane;
isotig04718		membrane;
isotig04719		membrane;
isotig04720		membrane;
isotig04721		membrane;
isotig04722		membrane;
isotig04723		membrane;
isotig04744	metabolic process;		ligase activity;
isotig04745	metabolic process;		ligase activity;
isotig04746	metabolic process;		ligase activity;
isotig04747	metabolic process;		ligase activity;
isotig04748	metabolic process;		ligase activity;
isotig04749	metabolic process;		ligase activity;
isotig04750	metabolic process;		ligase activity;
isotig04751	metabolic process;		ligase activity;
isotig04752	metabolic process;		ligase activity;
isotig04760	regulation of multicellular organismal process; wound healing; cellular process; system development; positive regulation of biological process;
isotig04761	regulation of multicellular organismal process; wound healing; cellular process; system development; positive regulation of biological process;
isotig04762	regulation of multicellular organismal process; wound healing; cellular process; system development; positive regulation of biological process;
isotig04763	regulation of multicellular organismal process; wound healing; cellular process; system development; positive regulation of biological process;
isotig04764	regulation of multicellular organismal process; wound healing; cellular process; system development; positive regulation of biological process;
isotig04765	regulation of multicellular organismal process; wound healing; cellular process; system development; positive regulation of biological process;
isotig04766	regulation of multicellular organismal process; wound healing; cellular process; system development; positive regulation of biological process;
isotig04767	regulation of multicellular organismal process; wound healing; cellular process; system development; positive regulation of biological process;
isotig04768	regulation of multicellular organismal process; wound healing; cellular process; system development; positive regulation of biological process;
isotig04769	regulation of multicellular organismal process; wound healing; cellular process; system development; positive regulation of biological process;
isotig04770	regulation of multicellular organismal process; wound healing; cellular process; system development; positive regulation of biological process;
isotig04771	regulation of multicellular organismal process; wound healing; cellular process; system development; positive regulation of biological process;
isotig04772	regulation of multicellular organismal process; wound healing; cellular process; system development; positive regulation of biological process;
isotig04790	cadmium ion transmembrane transport; heme transport; response to cadmium ion;	mitochondrial inner membrane; ATP-binding cassette (ABC) transporter complex; vacuolar membrane;	ATPase activity, coupled to transmembrane movement of substances; heme transporter activity; nucleotide binding; cadmium ion transmembrane transporter activity;
isotig04791	cadmium ion transmembrane transport; heme transport; response to cadmium ion;	mitochondrial inner membrane; ATP-binding cassette (ABC) transporter complex; vacuolar membrane;	ATPase activity, coupled to transmembrane movement of substances; heme transporter activity; nucleotide binding; cadmium ion transmembrane transporter activity;
isotig04792	cadmium ion transmembrane transport; heme transport; response to cadmium ion;	mitochondrial inner membrane; ATP-binding cassette (ABC) transporter complex; vacuolar membrane;	ATPase activity, coupled to transmembrane movement of substances; heme transporter activity; nucleotide binding; cadmium ion transmembrane transporter activity;
isotig04832	lipid biosynthetic process;		acyl-CoA delta11-desaturase activity;
isotig04833	lipid biosynthetic process;		acyl-CoA delta11-desaturase activity;
isotig04834	lipid biosynthetic process;		acyl-CoA delta11-desaturase activity;
isotig04835	lipid biosynthetic process;		acyl-CoA delta11-desaturase activity;
isotig04836	lipid biosynthetic process;		acyl-CoA delta11-desaturase activity;
isotig04837	lipid biosynthetic process;		acyl-CoA delta11-desaturase activity;
isotig04838	lipid biosynthetic process;		acyl-CoA delta11-desaturase activity;
isotig04839	lipid biosynthetic process;		acyl-CoA delta11-desaturase activity;
isotig04840	lipid biosynthetic process;		acyl-CoA delta11-desaturase activity;
isotig04841	lipid biosynthetic process;		acyl-CoA delta11-desaturase activity;
isotig04842	lipid biosynthetic process;		acyl-CoA delta11-desaturase activity;
isotig04843	lipid biosynthetic process;		acyl-CoA delta11-desaturase activity;
isotig04874			aspartic-type endopeptidase activity;
isotig04875			aspartic-type endopeptidase activity;
isotig04876			aspartic-type endopeptidase activity;
isotig04877			aspartic-type endopeptidase activity;
isotig04879			aspartic-type endopeptidase activity;
isotig04888			nucleoside-diphosphatase activity; nucleoside-triphosphatase activity;
isotig04889			nucleoside-diphosphatase activity; nucleoside-triphosphatase activity;
isotig04890			nucleoside-diphosphatase activity; nucleoside-triphosphatase activity;
isotig04891			nucleoside-diphosphatase activity; nucleoside-triphosphatase activity;
isotig04892			nucleoside-diphosphatase activity; nucleoside-triphosphatase activity;
isotig04893			nucleoside-diphosphatase activity; nucleoside-triphosphatase activity;
isotig04894			nucleoside-diphosphatase activity; nucleoside-triphosphatase activity;
isotig04895			nucleoside-diphosphatase activity; nucleoside-triphosphatase activity;
isotig04897			nucleoside-diphosphatase activity; nucleoside-triphosphatase activity;
isotig04898			nucleoside-diphosphatase activity; nucleoside-triphosphatase activity;
isotig04899			nucleoside-diphosphatase activity; nucleoside-triphosphatase activity;
isotig04901	cellular metabolic process; signal transduction;
isotig04903	cellular metabolic process; signal transduction;
isotig04904	cellular metabolic process; signal transduction;
isotig04906	cellular metabolic process; signal transduction;
isotig04908	cellular metabolic process; signal transduction;
isotig04909	cellular metabolic process; signal transduction;
isotig04910	cellular metabolic process; signal transduction;
isotig04911	cellular metabolic process; signal transduction;
isotig04912	cellular metabolic process; signal transduction;
isotig04913	cellular metabolic process;
isotig04914			metal ion binding;
isotig04915			metal ion binding;
isotig04916			metal ion binding;
isotig04917			metal ion binding;
isotig04919			metal ion binding;
isotig04921			metal ion binding;
isotig04922			metal ion binding;
isotig04923			metal ion binding;
isotig04925			metal ion binding; oxidoreductase activity;
isotig04926			metal ion binding; oxidoreductase activity;
isotig04928		cytoskeleton; cytoplasm;	ATP binding;
isotig04931		cytoskeleton; cytoplasm;	ATP binding;
isotig04935		cytoskeleton; cytoplasm;	ATP binding;
isotig04940	neurogenesis; glycolysis; phosphorylation; chromatin remodeling; fructose metabolic process; galactose metabolic process; mannose metabolic process; gluconeogenesis; pentose-phosphate shunt;	6-phosphofructokinase complex; polytene chromosome; nucleus;	6-phosphofructokinase activity; DNA binding; ATP binding;
isotig04941	neurogenesis; glycolysis; phosphorylation; chromatin remodeling; fructose metabolic process; galactose metabolic process; mannose metabolic process; gluconeogenesis; pentose-phosphate shunt;	6-phosphofructokinase complex; polytene chromosome; nucleus;	6-phosphofructokinase activity; DNA binding; ATP binding;
isotig04942	neurogenesis; glycolysis; phosphorylation; chromatin remodeling; fructose metabolic process; galactose metabolic process; mannose metabolic process; gluconeogenesis; pentose-phosphate shunt;	6-phosphofructokinase complex; polytene chromosome; nucleus;	6-phosphofructokinase activity; DNA binding; ATP binding;
isotig04943	neurogenesis; glycolysis; phosphorylation; chromatin remodeling; fructose metabolic process; galactose metabolic process; mannose metabolic process; gluconeogenesis; pentose-phosphate shunt;	6-phosphofructokinase complex; polytene chromosome; nucleus;	6-phosphofructokinase activity; DNA binding; ATP binding;
isotig04944	neurogenesis; glycolysis; phosphorylation; chromatin remodeling; fructose metabolic process; galactose metabolic process; mannose metabolic process; gluconeogenesis; pentose-phosphate shunt;	6-phosphofructokinase complex; polytene chromosome; nucleus;	6-phosphofructokinase activity; DNA binding; ATP binding;
isotig04945	neurogenesis; glycolysis; phosphorylation; chromatin remodeling; fructose metabolic process; galactose metabolic process; mannose metabolic process; gluconeogenesis; pentose-phosphate shunt;	6-phosphofructokinase complex; polytene chromosome; nucleus;	6-phosphofructokinase activity; DNA binding; ATP binding;
isotig04946	neurogenesis; glycolysis; phosphorylation; chromatin remodeling; fructose metabolic process; galactose metabolic process; mannose metabolic process; gluconeogenesis; pentose-phosphate shunt;	6-phosphofructokinase complex; polytene chromosome; nucleus;	6-phosphofructokinase activity; DNA binding; ATP binding;
isotig04947	neurogenesis; glycolysis; phosphorylation; chromatin remodeling; fructose metabolic process; galactose metabolic process; mannose metabolic process; gluconeogenesis; pentose-phosphate shunt;	6-phosphofructokinase complex; polytene chromosome; nucleus;	6-phosphofructokinase activity; DNA binding; ATP binding;
isotig04962			binding;
isotig04963			binding;
isotig04964			binding;
isotig04965			binding;
isotig04966			binding;
isotig04967			binding;
isotig04968			binding;
isotig04971	wing disc dorsal/ventral pattern formation; phosphate transport;	mitochondrial inner membrane; lipid particle; integral to membrane;	phosphate transmembrane transporter activity;
isotig04972	wing disc dorsal/ventral pattern formation; phosphate transport;	mitochondrial inner membrane; lipid particle; integral to membrane;	phosphate transmembrane transporter activity;
isotig04973	wing disc dorsal/ventral pattern formation; phosphate transport;	mitochondrial inner membrane; lipid particle; integral to membrane;	phosphate transmembrane transporter activity;
isotig04974	wing disc dorsal/ventral pattern formation; phosphate transport;	mitochondrial inner membrane; lipid particle; integral to membrane;	phosphate transmembrane transporter activity;
isotig04975	wing disc dorsal/ventral pattern formation; phosphate transport;	mitochondrial inner membrane; lipid particle; integral to membrane;	phosphate transmembrane transporter activity;
isotig04976	wing disc dorsal/ventral pattern formation; phosphate transport;	mitochondrial inner membrane; lipid particle; integral to membrane;	phosphate transmembrane transporter activity;
isotig04978	cellular protein catabolic process; oviposition; cofactor transport; neurotransmitter secretion; grooming behavior; lipid catabolic process; DNA fragmentation involved in apoptosis; regulation of synaptic plasticity; post-embryonic development; positive regulation of pinocytosis; protein transport; associative learning; lysosomal lumen acidification; brain development; positive regulation of rece…	membrane raft; membrane fraction; extracellular space; lysosome; Golgi apparatus; cytosol; dendrite; neuronal cell body; axon; synaptic vesicle; nucleus;	palmitoyl-(protein) hydrolase activity; palmitoyl-CoA hydrolase activity;
isotig04979	cellular protein catabolic process; oviposition; cofactor transport; neurotransmitter secretion; grooming behavior; lipid catabolic process; DNA fragmentation involved in apoptosis; regulation of synaptic plasticity; post-embryonic development; positive regulation of pinocytosis; protein transport; associative learning; lysosomal lumen acidification; brain development; positive regulation of rece…	membrane raft; membrane fraction; extracellular space; lysosome; Golgi apparatus; cytosol; dendrite; neuronal cell body; axon; synaptic vesicle; nucleus;	palmitoyl-(protein) hydrolase activity; palmitoyl-CoA hydrolase activity;
isotig04980	cellular protein catabolic process; oviposition; cofactor transport; neurotransmitter secretion; grooming behavior; lipid catabolic process; DNA fragmentation involved in apoptosis; regulation of synaptic plasticity; post-embryonic development; positive regulation of pinocytosis; protein transport; associative learning; lysosomal lumen acidification; brain development; positive regulation of rece…	membrane raft; membrane fraction; extracellular space; lysosome; Golgi apparatus; cytosol; dendrite; neuronal cell body; axon; synaptic vesicle; nucleus;	palmitoyl-(protein) hydrolase activity; palmitoyl-CoA hydrolase activity;
isotig04981	cellular protein catabolic process; oviposition; cofactor transport; neurotransmitter secretion; grooming behavior; lipid catabolic process; DNA fragmentation involved in apoptosis; regulation of synaptic plasticity; post-embryonic development; positive regulation of pinocytosis; protein transport; associative learning; lysosomal lumen acidification; brain development; positive regulation of rece…	membrane raft; membrane fraction; extracellular space; lysosome; Golgi apparatus; cytosol; dendrite; neuronal cell body; axon; synaptic vesicle; nucleus;	palmitoyl-(protein) hydrolase activity; palmitoyl-CoA hydrolase activity;
isotig04982	cellular protein catabolic process; oviposition; cofactor transport; neurotransmitter secretion; grooming behavior; lipid catabolic process; DNA fragmentation involved in apoptosis; regulation of synaptic plasticity; post-embryonic development; positive regulation of pinocytosis; protein transport; associative learning; lysosomal lumen acidification; brain development; positive regulation of rece…	membrane raft; membrane fraction; extracellular space; lysosome; Golgi apparatus; cytosol; dendrite; neuronal cell body; axon; synaptic vesicle; nucleus;	palmitoyl-(protein) hydrolase activity; palmitoyl-CoA hydrolase activity;
isotig04983	cellular protein catabolic process; oviposition; cofactor transport; neurotransmitter secretion; grooming behavior; lipid catabolic process; DNA fragmentation involved in apoptosis; regulation of synaptic plasticity; post-embryonic development; positive regulation of pinocytosis; protein transport; associative learning; lysosomal lumen acidification; brain development; positive regulation of rece…	membrane raft; membrane fraction; extracellular space; lysosome; Golgi apparatus; cytosol; dendrite; neuronal cell body; axon; synaptic vesicle; nucleus;	palmitoyl-(protein) hydrolase activity; palmitoyl-CoA hydrolase activity;
isotig04984	cellular protein catabolic process; oviposition; cofactor transport; neurotransmitter secretion; grooming behavior; lipid catabolic process; DNA fragmentation involved in apoptosis; regulation of synaptic plasticity; post-embryonic development; positive regulation of pinocytosis; protein transport; associative learning; lysosomal lumen acidification; brain development; positive regulation of rece…	membrane raft; membrane fraction; extracellular space; lysosome; Golgi apparatus; cytosol; dendrite; neuronal cell body; axon; synaptic vesicle; nucleus;	palmitoyl-(protein) hydrolase activity; palmitoyl-CoA hydrolase activity;
isotig04985	cellular protein catabolic process; oviposition; cofactor transport; neurotransmitter secretion; grooming behavior; lipid catabolic process; DNA fragmentation involved in apoptosis; regulation of synaptic plasticity; post-embryonic development; positive regulation of pinocytosis; protein transport; associative learning; lysosomal lumen acidification; brain development; positive regulation of rece…	membrane raft; membrane fraction; extracellular space; lysosome; Golgi apparatus; cytosol; dendrite; neuronal cell body; axon; synaptic vesicle; nucleus;	palmitoyl-(protein) hydrolase activity; palmitoyl-CoA hydrolase activity;
isotig04986	cellular protein catabolic process; oviposition; cofactor transport; neurotransmitter secretion; grooming behavior; lipid catabolic process; DNA fragmentation involved in apoptosis; regulation of synaptic plasticity; post-embryonic development; positive regulation of pinocytosis; protein transport; associative learning; lysosomal lumen acidification; brain development; positive regulation of rece…	membrane raft; membrane fraction; extracellular space; lysosome; Golgi apparatus; cytosol; dendrite; neuronal cell body; axon; synaptic vesicle; nucleus;	palmitoyl-(protein) hydrolase activity; palmitoyl-CoA hydrolase activity;
isotig04987	cellular protein catabolic process; oviposition; cofactor transport; neurotransmitter secretion; grooming behavior; lipid catabolic process; DNA fragmentation involved in apoptosis; regulation of synaptic plasticity; post-embryonic development; positive regulation of pinocytosis; protein transport; associative learning; lysosomal lumen acidification; brain development; positive regulation of rece…	membrane raft; membrane fraction; extracellular space; lysosome; Golgi apparatus; cytosol; dendrite; neuronal cell body; axon; synaptic vesicle; nucleus;	palmitoyl-(protein) hydrolase activity; palmitoyl-CoA hydrolase activity;
isotig04988	cellular protein catabolic process; oviposition; cofactor transport; neurotransmitter secretion; grooming behavior; lipid catabolic process; DNA fragmentation involved in apoptosis; regulation of synaptic plasticity; post-embryonic development; positive regulation of pinocytosis; protein transport; associative learning; lysosomal lumen acidification; brain development; positive regulation of rece…	membrane raft; membrane fraction; extracellular space; lysosome; Golgi apparatus; cytosol; dendrite; neuronal cell body; axon; synaptic vesicle; nucleus;	palmitoyl-(protein) hydrolase activity; palmitoyl-CoA hydrolase activity;
isotig04989	cellular protein catabolic process; oviposition; cofactor transport; neurotransmitter secretion; grooming behavior; lipid catabolic process; DNA fragmentation involved in apoptosis; regulation of synaptic plasticity; post-embryonic development; positive regulation of pinocytosis; protein transport; associative learning; lysosomal lumen acidification; brain development; positive regulation of rece…	membrane raft; membrane fraction; extracellular space; lysosome; Golgi apparatus; cytosol; dendrite; neuronal cell body; axon; synaptic vesicle; nucleus;	palmitoyl-(protein) hydrolase activity; palmitoyl-CoA hydrolase activity;
isotig04990	cellular protein catabolic process; oviposition; cofactor transport; neurotransmitter secretion; grooming behavior; lipid catabolic process; DNA fragmentation involved in apoptosis; regulation of synaptic plasticity; post-embryonic development; positive regulation of pinocytosis; protein transport; associative learning; lysosomal lumen acidification; brain development; positive regulation of rece…	membrane raft; membrane fraction; extracellular space; lysosome; Golgi apparatus; cytosol; dendrite; neuronal cell body; axon; synaptic vesicle; nucleus;	palmitoyl-(protein) hydrolase activity; palmitoyl-CoA hydrolase activity;
isotig04991	cellular protein catabolic process; oviposition; cofactor transport; neurotransmitter secretion; grooming behavior; lipid catabolic process; DNA fragmentation involved in apoptosis; regulation of synaptic plasticity; post-embryonic development; positive regulation of pinocytosis; protein transport; associative learning; lysosomal lumen acidification; brain development; positive regulation of rece…	membrane raft; membrane fraction; extracellular space; lysosome; Golgi apparatus; cytosol; dendrite; neuronal cell body; axon; synaptic vesicle; nucleus;	palmitoyl-(protein) hydrolase activity; palmitoyl-CoA hydrolase activity;
isotig04992	cellular protein catabolic process; oviposition; cofactor transport; neurotransmitter secretion; grooming behavior; lipid catabolic process; DNA fragmentation involved in apoptosis; regulation of synaptic plasticity; post-embryonic development; positive regulation of pinocytosis; protein transport; associative learning; lysosomal lumen acidification; brain development; positive regulation of rece…	membrane raft; membrane fraction; extracellular space; lysosome; Golgi apparatus; cytosol; dendrite; neuronal cell body; axon; synaptic vesicle; nucleus;	palmitoyl-(protein) hydrolase activity; palmitoyl-CoA hydrolase activity;
isotig04993	cellular protein catabolic process; oviposition; cofactor transport; neurotransmitter secretion; grooming behavior; lipid catabolic process; DNA fragmentation involved in apoptosis; regulation of synaptic plasticity; post-embryonic development; positive regulation of pinocytosis; protein transport; associative learning; lysosomal lumen acidification; brain development; positive regulation of rece…	membrane raft; membrane fraction; extracellular space; lysosome; Golgi apparatus; cytosol; dendrite; neuronal cell body; axon; synaptic vesicle; nucleus;	palmitoyl-(protein) hydrolase activity; palmitoyl-CoA hydrolase activity;
isotig04994	cellular protein catabolic process; oviposition; cofactor transport; neurotransmitter secretion; grooming behavior; lipid catabolic process; DNA fragmentation involved in apoptosis; regulation of synaptic plasticity; post-embryonic development; positive regulation of pinocytosis; protein transport; associative learning; lysosomal lumen acidification; brain development; positive regulation of rece…	membrane raft; membrane fraction; extracellular space; lysosome; Golgi apparatus; cytosol; dendrite; neuronal cell body; axon; synaptic vesicle; nucleus;	palmitoyl-(protein) hydrolase activity; palmitoyl-CoA hydrolase activity;
isotig04995	cellular protein catabolic process; oviposition; cofactor transport; neurotransmitter secretion; grooming behavior; lipid catabolic process; DNA fragmentation involved in apoptosis; regulation of synaptic plasticity; post-embryonic development; positive regulation of pinocytosis; protein transport; associative learning; lysosomal lumen acidification; brain development; positive regulation of rece…	membrane raft; membrane fraction; extracellular space; lysosome; Golgi apparatus; cytosol; dendrite; neuronal cell body; axon; synaptic vesicle; nucleus;	palmitoyl-(protein) hydrolase activity; palmitoyl-CoA hydrolase activity;
isotig04996	cellular protein catabolic process; oviposition; cofactor transport; neurotransmitter secretion; grooming behavior; lipid catabolic process; DNA fragmentation involved in apoptosis; regulation of synaptic plasticity; post-embryonic development; positive regulation of pinocytosis; protein transport; associative learning; lysosomal lumen acidification; brain development; positive regulation of rece…	membrane raft; membrane fraction; extracellular space; lysosome; Golgi apparatus; cytosol; dendrite; neuronal cell body; axon; synaptic vesicle; nucleus;	palmitoyl-(protein) hydrolase activity; palmitoyl-CoA hydrolase activity;
isotig04997	cellular protein catabolic process; oviposition; cofactor transport; neurotransmitter secretion; grooming behavior; lipid catabolic process; DNA fragmentation involved in apoptosis; regulation of synaptic plasticity; post-embryonic development; positive regulation of pinocytosis; protein transport; associative learning; lysosomal lumen acidification; brain development; positive regulation of rece…	membrane raft; membrane fraction; extracellular space; lysosome; Golgi apparatus; cytosol; dendrite; neuronal cell body; axon; synaptic vesicle; nucleus;	palmitoyl-(protein) hydrolase activity; palmitoyl-CoA hydrolase activity;
isotig04998	cellular protein catabolic process; oviposition; cofactor transport; neurotransmitter secretion; grooming behavior; lipid catabolic process; DNA fragmentation involved in apoptosis; regulation of synaptic plasticity; post-embryonic development; positive regulation of pinocytosis; protein transport; associative learning; lysosomal lumen acidification; brain development; positive regulation of rece…	membrane raft; membrane fraction; extracellular space; lysosome; Golgi apparatus; cytosol; dendrite; neuronal cell body; axon; synaptic vesicle; nucleus;	palmitoyl-(protein) hydrolase activity; palmitoyl-CoA hydrolase activity;
isotig04999	cellular protein catabolic process; oviposition; cofactor transport; neurotransmitter secretion; grooming behavior; lipid catabolic process; DNA fragmentation involved in apoptosis; regulation of synaptic plasticity; post-embryonic development; positive regulation of pinocytosis; protein transport; associative learning; lysosomal lumen acidification; brain development; positive regulation of rece…	membrane raft; membrane fraction; extracellular space; lysosome; Golgi apparatus; cytosol; dendrite; neuronal cell body; axon; synaptic vesicle; nucleus;	palmitoyl-(protein) hydrolase activity; palmitoyl-CoA hydrolase activity;
isotig05000	cellular protein catabolic process; oviposition; cofactor transport; neurotransmitter secretion; grooming behavior; lipid catabolic process; DNA fragmentation involved in apoptosis; regulation of synaptic plasticity; post-embryonic development; positive regulation of pinocytosis; protein transport; associative learning; lysosomal lumen acidification; brain development; positive regulation of rece…	membrane raft; membrane fraction; extracellular space; lysosome; Golgi apparatus; cytosol; dendrite; neuronal cell body; axon; synaptic vesicle; nucleus;	palmitoyl-(protein) hydrolase activity; palmitoyl-CoA hydrolase activity;
isotig05001	cellular protein catabolic process; oviposition; cofactor transport; neurotransmitter secretion; grooming behavior; lipid catabolic process; DNA fragmentation involved in apoptosis; regulation of synaptic plasticity; post-embryonic development; positive regulation of pinocytosis; protein transport; associative learning; lysosomal lumen acidification; brain development; positive regulation of rece…	membrane raft; membrane fraction; extracellular space; lysosome; Golgi apparatus; cytosol; dendrite; neuronal cell body; axon; synaptic vesicle; nucleus;	palmitoyl-(protein) hydrolase activity; palmitoyl-CoA hydrolase activity;
isotig05003	cellular metabolic process;		catalytic activity;
isotig05004	cellular metabolic process;		catalytic activity;
isotig05005	cellular metabolic process;		catalytic activity;
isotig05006	cellular metabolic process;		catalytic activity;
isotig05007	cellular metabolic process;		catalytic activity;
isotig05008	acyl-CoA metabolic process;		monooxygenase activity;
isotig05009	cellular metabolic process;		catalytic activity;
isotig05010	acyl-CoA metabolic process;		monooxygenase activity;
isotig05011	cellular metabolic process;		catalytic activity;
isotig05012	acyl-CoA metabolic process;		monooxygenase activity;
isotig05013	cellular metabolic process;		catalytic activity;
isotig05014	cellular metabolic process;		catalytic activity;
isotig05015	cellular metabolic process;		catalytic activity;
isotig05016	cellular metabolic process;		catalytic activity;
isotig05017	cellular metabolic process;		catalytic activity;
isotig05018	cellular metabolic process;		catalytic activity;
isotig05019	acyl-CoA metabolic process;		monooxygenase activity;
isotig05020	acyl-CoA metabolic process;		monooxygenase activity;
isotig05021	cellular metabolic process;		catalytic activity;
isotig05022	cellular metabolic process;		catalytic activity;
isotig05024	fatty acid biosynthetic process; oxidation reduction; spermatogenesis; spindle assembly involved in male meiosis;	integral to membrane; Nebenkern; contractile ring; plasma membrane;	stearoyl-CoA 9-desaturase activity; sphingolipid delta-4 desaturase activity;
isotig05025	fatty acid biosynthetic process; oxidation reduction; spermatogenesis; spindle assembly involved in male meiosis;	integral to membrane; Nebenkern; contractile ring; plasma membrane;	stearoyl-CoA 9-desaturase activity; sphingolipid delta-4 desaturase activity;
isotig05026	fatty acid biosynthetic process; oxidation reduction; spermatogenesis; spindle assembly involved in male meiosis;	integral to membrane; Nebenkern; contractile ring; plasma membrane;	stearoyl-CoA 9-desaturase activity; sphingolipid delta-4 desaturase activity;
isotig05027	fatty acid biosynthetic process; oxidation reduction; spermatogenesis; spindle assembly involved in male meiosis;	integral to membrane; Nebenkern; contractile ring; plasma membrane;	stearoyl-CoA 9-desaturase activity; sphingolipid delta-4 desaturase activity;
isotig05028	fatty acid biosynthetic process; oxidation reduction; spermatogenesis; spindle assembly involved in male meiosis;	integral to membrane; Nebenkern; contractile ring; plasma membrane;	stearoyl-CoA 9-desaturase activity; sphingolipid delta-4 desaturase activity;
isotig05029	fatty acid biosynthetic process; oxidation reduction; spermatogenesis; spindle assembly involved in male meiosis;	integral to membrane; Nebenkern; contractile ring; plasma membrane;	stearoyl-CoA 9-desaturase activity; sphingolipid delta-4 desaturase activity;
isotig05030	fatty acid biosynthetic process; oxidation reduction; spermatogenesis; spindle assembly involved in male meiosis;	integral to membrane; Nebenkern; contractile ring; plasma membrane;	stearoyl-CoA 9-desaturase activity; sphingolipid delta-4 desaturase activity;
isotig05031	fatty acid biosynthetic process; oxidation reduction; spermatogenesis; spindle assembly involved in male meiosis;	integral to membrane; Nebenkern; contractile ring; plasma membrane;	stearoyl-CoA 9-desaturase activity; sphingolipid delta-4 desaturase activity;
isotig05032	fatty acid biosynthetic process; oxidation reduction; spermatogenesis; spindle assembly involved in male meiosis;	integral to membrane; Nebenkern; contractile ring; plasma membrane;	stearoyl-CoA 9-desaturase activity; sphingolipid delta-4 desaturase activity;
isotig05033	fatty acid biosynthetic process; oxidation reduction;	integral to membrane;
isotig05034	fatty acid biosynthetic process; oxidation reduction;	integral to membrane;
isotig05035	fatty acid biosynthetic process; oxidation reduction;	integral to membrane;
isotig05036	fatty acid biosynthetic process; oxidation reduction;	integral to membrane;
isotig05037	fatty acid biosynthetic process; oxidation reduction;	integral to membrane;
isotig05038	fatty acid biosynthetic process; oxidation reduction;	integral to membrane;
isotig05039	fatty acid biosynthetic process; oxidation reduction;	integral to membrane;
isotig05040	fatty acid biosynthetic process; oxidation reduction;	integral to membrane;
isotig05041	fatty acid biosynthetic process; oxidation reduction;	integral to membrane;
isotig05077	steroid hormone mediated signaling pathway; regulation of transcription, DNA-dependent; regulation of transcription;	transcription factor complex;	zinc ion binding; sequence-specific DNA binding; transcription factor activity; steroid hormone receptor activity;
isotig05078	steroid hormone mediated signaling pathway; regulation of transcription, DNA-dependent; regulation of transcription;	transcription factor complex;	zinc ion binding; sequence-specific DNA binding; transcription factor activity; steroid hormone receptor activity;
isotig05079	steroid hormone mediated signaling pathway; regulation of transcription, DNA-dependent; regulation of transcription;	transcription factor complex;	zinc ion binding; sequence-specific DNA binding; transcription factor activity; steroid hormone receptor activity;
isotig05080	steroid hormone mediated signaling pathway; regulation of transcription, DNA-dependent; regulation of transcription;	transcription factor complex;	zinc ion binding; sequence-specific DNA binding; transcription factor activity; steroid hormone receptor activity;
isotig05081	steroid hormone mediated signaling pathway; regulation of transcription, DNA-dependent; regulation of transcription;	transcription factor complex;	zinc ion binding; sequence-specific DNA binding; transcription factor activity; steroid hormone receptor activity;
isotig05082	steroid hormone mediated signaling pathway; regulation of transcription, DNA-dependent; regulation of transcription;	transcription factor complex;	zinc ion binding; sequence-specific DNA binding; transcription factor activity; steroid hormone receptor activity;
isotig05083	steroid hormone mediated signaling pathway; regulation of transcription, DNA-dependent; regulation of transcription;	transcription factor complex;	zinc ion binding; sequence-specific DNA binding; transcription factor activity; steroid hormone receptor activity;
isotig05084	steroid hormone mediated signaling pathway; regulation of transcription, DNA-dependent; regulation of transcription;	transcription factor complex;	zinc ion binding; sequence-specific DNA binding; transcription factor activity; steroid hormone receptor activity;
isotig05085	steroid hormone mediated signaling pathway; regulation of transcription, DNA-dependent; regulation of transcription;	transcription factor complex;	zinc ion binding; sequence-specific DNA binding; transcription factor activity; steroid hormone receptor activity;
isotig05086	steroid hormone mediated signaling pathway; regulation of transcription, DNA-dependent; regulation of transcription;	transcription factor complex;	zinc ion binding; sequence-specific DNA binding; transcription factor activity; steroid hormone receptor activity;
isotig05087	steroid hormone mediated signaling pathway; regulation of transcription, DNA-dependent; regulation of transcription;	transcription factor complex;	zinc ion binding; sequence-specific DNA binding; transcription factor activity; steroid hormone receptor activity;
isotig05088	steroid hormone mediated signaling pathway; regulation of transcription, DNA-dependent; regulation of transcription;	transcription factor complex;	zinc ion binding; sequence-specific DNA binding; transcription factor activity; steroid hormone receptor activity;
isotig05089	steroid hormone mediated signaling pathway; regulation of transcription, DNA-dependent; regulation of transcription;	transcription factor complex;	zinc ion binding; sequence-specific DNA binding; transcription factor activity; steroid hormone receptor activity;
isotig05090	steroid hormone mediated signaling pathway; regulation of transcription, DNA-dependent; regulation of transcription;	transcription factor complex;	zinc ion binding; sequence-specific DNA binding; transcription factor activity; steroid hormone receptor activity;
isotig05091	steroid hormone mediated signaling pathway; regulation of transcription, DNA-dependent; regulation of transcription;	transcription factor complex;	zinc ion binding; sequence-specific DNA binding; transcription factor activity; steroid hormone receptor activity;
isotig05109			transferase activity;
isotig05110			transferase activity;
isotig05111			transferase activity;
isotig05112			transferase activity;
isotig05113			transferase activity;
isotig05114			transferase activity;
isotig05115			transferase activity;
isotig05116			transferase activity;
isotig05117			transferase activity;
isotig05118			transferase activity;
isotig05119			transferase activity;
isotig05120			transferase activity;
isotig05140	zinc ion transport; transmembrane transport;		metal ion transmembrane transporter activity;
isotig05141	zinc ion transport; transmembrane transport;		metal ion transmembrane transporter activity;
isotig05142	zinc ion transport; transmembrane transport;		metal ion transmembrane transporter activity;
isotig05143	zinc ion transport; transmembrane transport;		metal ion transmembrane transporter activity;
isotig05144	zinc ion transport; transmembrane transport;		metal ion transmembrane transporter activity;
isotig05145	zinc ion transport; transmembrane transport;		metal ion transmembrane transporter activity;
isotig05146	zinc ion transport; transmembrane transport;		metal ion transmembrane transporter activity;
isotig05147	zinc ion transport; transmembrane transport;		metal ion transmembrane transporter activity;
isotig05148	zinc ion transport; transmembrane transport;		metal ion transmembrane transporter activity;
isotig05149	zinc ion transport; transmembrane transport;		metal ion transmembrane transporter activity;
isotig05150	zinc ion transport; transmembrane transport;		metal ion transmembrane transporter activity;
isotig05151	zinc ion transport; transmembrane transport;		metal ion transmembrane transporter activity;
isotig05152	zinc ion transport; transmembrane transport;		metal ion transmembrane transporter activity;
isotig05170	cellular zinc ion homeostasis; zinc ion transmembrane transport;	Golgi apparatus; perinuclear region of cytoplasm;	metal ion transmembrane transporter activity;
isotig05171	cellular zinc ion homeostasis; zinc ion transmembrane transport;	Golgi apparatus; perinuclear region of cytoplasm;	metal ion transmembrane transporter activity;
isotig05172	cellular zinc ion homeostasis; zinc ion transmembrane transport;	Golgi apparatus; perinuclear region of cytoplasm;	metal ion transmembrane transporter activity;
isotig05173	cellular zinc ion homeostasis; zinc ion transmembrane transport;	Golgi apparatus; perinuclear region of cytoplasm;	metal ion transmembrane transporter activity;
isotig05174	cellular zinc ion homeostasis; zinc ion transmembrane transport;	Golgi apparatus; perinuclear region of cytoplasm;	metal ion transmembrane transporter activity;
isotig05175	cellular zinc ion homeostasis; zinc ion transmembrane transport;	Golgi apparatus; perinuclear region of cytoplasm;	metal ion transmembrane transporter activity;
isotig05176	cellular zinc ion homeostasis; zinc ion transmembrane transport;	Golgi apparatus; perinuclear region of cytoplasm;	metal ion transmembrane transporter activity;
isotig05214	ubiquitin-dependent protein catabolic process; induction of apoptosis; regulation of protein stability; protein deubiquitination;	cytoplasm; transcription factor complex;	ubiquitin thiolesterase activity; p53 binding; protein C-terminus binding; ubiquitin protein ligase binding; ubiquitin-specific protease activity; transcription factor binding; protein homodimerization activity;
isotig05215	ubiquitin-dependent protein catabolic process; induction of apoptosis; regulation of protein stability; protein deubiquitination;	cytoplasm; transcription factor complex;	ubiquitin thiolesterase activity; p53 binding; protein C-terminus binding; ubiquitin protein ligase binding; ubiquitin-specific protease activity; transcription factor binding; protein homodimerization activity;
isotig05216	ubiquitin-dependent protein catabolic process; protein deubiquitination;		ubiquitin thiolesterase activity;
isotig05217	ubiquitin-dependent protein catabolic process; induction of apoptosis; regulation of protein stability; protein deubiquitination;	cytoplasm; transcription factor complex;	ubiquitin thiolesterase activity; p53 binding; protein C-terminus binding; ubiquitin protein ligase binding; ubiquitin-specific protease activity; transcription factor binding; protein homodimerization activity;
isotig05218	ubiquitin-dependent protein catabolic process; induction of apoptosis; regulation of protein stability; protein deubiquitination;	cytoplasm; transcription factor complex;	ubiquitin thiolesterase activity; p53 binding; protein C-terminus binding; ubiquitin protein ligase binding; ubiquitin-specific protease activity; transcription factor binding; protein homodimerization activity;
isotig05219	ubiquitin-dependent protein catabolic process; protein deubiquitination;		ubiquitin thiolesterase activity;
isotig05220	ubiquitin-dependent protein catabolic process; induction of apoptosis; regulation of protein stability; protein deubiquitination;	cytoplasm; transcription factor complex;	ubiquitin thiolesterase activity; p53 binding; protein C-terminus binding; ubiquitin protein ligase binding; ubiquitin-specific protease activity; transcription factor binding; protein homodimerization activity;
isotig05221	ubiquitin-dependent protein catabolic process; induction of apoptosis; regulation of protein stability; protein deubiquitination;	cytoplasm; transcription factor complex;	ubiquitin thiolesterase activity; p53 binding; protein C-terminus binding; ubiquitin protein ligase binding; ubiquitin-specific protease activity; transcription factor binding; protein homodimerization activity;
isotig05222	ubiquitin-dependent protein catabolic process; induction of apoptosis; regulation of protein stability; protein deubiquitination; multicellular organismal development;	cytoplasm; transcription factor complex;	ubiquitin thiolesterase activity; p53 binding; protein C-terminus binding; ubiquitin protein ligase binding; ubiquitin-specific protease activity; transcription factor binding; protein homodimerization activity;
isotig05223	ubiquitin-dependent protein catabolic process; induction of apoptosis; regulation of protein stability; protein deubiquitination; multicellular organismal development;	cytoplasm; transcription factor complex;	ubiquitin thiolesterase activity; p53 binding; protein C-terminus binding; ubiquitin protein ligase binding; ubiquitin-specific protease activity; transcription factor binding; protein homodimerization activity;
isotig05224	ubiquitin-dependent protein catabolic process; induction of apoptosis; regulation of protein stability; protein deubiquitination; multicellular organismal development;	cytoplasm; transcription factor complex;	ubiquitin thiolesterase activity; p53 binding; protein C-terminus binding; ubiquitin protein ligase binding; ubiquitin-specific protease activity; transcription factor binding; protein homodimerization activity;
isotig05225	ubiquitin-dependent protein catabolic process; induction of apoptosis; regulation of protein stability; protein deubiquitination; multicellular organismal development;	cytoplasm; transcription factor complex;	ubiquitin thiolesterase activity; p53 binding; protein C-terminus binding; ubiquitin protein ligase binding; ubiquitin-specific protease activity; transcription factor binding; protein homodimerization activity;
isotig05270	protein import; intracellular protein transport;	membrane;	helicase activity; nucleic acid binding; ATP binding;
isotig05271	protein import; intracellular protein transport;	membrane;	helicase activity; nucleic acid binding; ATP binding;
isotig05272	protein import; intracellular protein transport;	membrane;	helicase activity; nucleic acid binding; ATP binding;
isotig05273	protein import; intracellular protein transport;	membrane;	helicase activity; nucleic acid binding; ATP binding;
isotig05274	protein import; intracellular protein transport;	membrane;	helicase activity; nucleic acid binding; ATP binding;
isotig05275	protein import; intracellular protein transport;	membrane;	helicase activity; nucleic acid binding; ATP binding;
isotig05276	protein import; intracellular protein transport;	membrane;	helicase activity; nucleic acid binding; ATP binding;
isotig05277	protein import; intracellular protein transport;	membrane;	helicase activity; nucleic acid binding; ATP binding;
isotig05278	intracellular protein transport;		binding;
isotig05279	intracellular protein transport;		binding;
isotig05280	intracellular protein transport;		binding;
isotig05281	intracellular protein transport;		binding;
isotig05282	tricarboxylic acid cycle;	lipid particle; succinate-CoA ligase complex (GDP-forming);	succinate-CoA ligase (GDP-forming) activity; ATP binding;
isotig05283	tricarboxylic acid cycle;	lipid particle; succinate-CoA ligase complex (GDP-forming);	succinate-CoA ligase (GDP-forming) activity; ATP binding;
isotig05284	tricarboxylic acid cycle;	lipid particle; succinate-CoA ligase complex (GDP-forming);	succinate-CoA ligase (GDP-forming) activity; ATP binding;
isotig05285	tricarboxylic acid cycle;	lipid particle; succinate-CoA ligase complex (GDP-forming);	succinate-CoA ligase (GDP-forming) activity; ATP binding;
isotig05286	tricarboxylic acid cycle;	lipid particle; succinate-CoA ligase complex (GDP-forming);	succinate-CoA ligase (GDP-forming) activity; ATP binding;
isotig05287	tricarboxylic acid cycle;	lipid particle; succinate-CoA ligase complex (GDP-forming);	succinate-CoA ligase (GDP-forming) activity; ATP binding;
isotig05288	tricarboxylic acid cycle;	lipid particle; succinate-CoA ligase complex (GDP-forming);	succinate-CoA ligase (GDP-forming) activity; ATP binding;
isotig05289	tricarboxylic acid cycle;	lipid particle; succinate-CoA ligase complex (GDP-forming);	succinate-CoA ligase (GDP-forming) activity; ATP binding;
isotig05290	tricarboxylic acid cycle;	lipid particle; succinate-CoA ligase complex (GDP-forming);	succinate-CoA ligase (GDP-forming) activity; ATP binding;
isotig05291	tricarboxylic acid cycle;	lipid particle; succinate-CoA ligase complex (GDP-forming);	succinate-CoA ligase (GDP-forming) activity; ATP binding;
isotig05292	tricarboxylic acid cycle;	lipid particle; succinate-CoA ligase complex (GDP-forming);	succinate-CoA ligase (GDP-forming) activity; ATP binding;
isotig05293	tricarboxylic acid cycle;	lipid particle; succinate-CoA ligase complex (GDP-forming);	succinate-CoA ligase (GDP-forming) activity; ATP binding;
isotig05294	tricarboxylic acid cycle;	lipid particle; succinate-CoA ligase complex (GDP-forming);	succinate-CoA ligase (GDP-forming) activity; ATP binding;
isotig05308	transport;		nucleoside-triphosphatase activity; transporter activity;
isotig05309	transport;		nucleoside-triphosphatase activity; transporter activity;
isotig05310	transport;		nucleoside-triphosphatase activity; transporter activity;
isotig05311	transport;		nucleoside-triphosphatase activity; transporter activity;
isotig05312	transport;		nucleoside-triphosphatase activity; transporter activity;
isotig05313	transport;		nucleoside-triphosphatase activity; transporter activity;
isotig05314	transport;		nucleoside-triphosphatase activity; transporter activity;
isotig05315	transport;		nucleoside-triphosphatase activity; transporter activity;
isotig05316	transport;		nucleoside-triphosphatase activity; transporter activity;
isotig05332	oxidative phosphorylation; proton transport;	vacuolar proton-transporting V-type ATPase, V0 domain; plasma membrane;	hydrogen-exporting ATPase activity, phosphorylative mechanism;
isotig05333	oxidative phosphorylation; proton transport;	vacuolar proton-transporting V-type ATPase, V0 domain; plasma membrane;	hydrogen-exporting ATPase activity, phosphorylative mechanism;
isotig05335	oxidative phosphorylation; proton transport;	vacuolar proton-transporting V-type ATPase, V0 domain; plasma membrane;	hydrogen-exporting ATPase activity, phosphorylative mechanism;
isotig05336	oxidative phosphorylation; proton transport;	vacuolar proton-transporting V-type ATPase, V0 domain; plasma membrane;	hydrogen-exporting ATPase activity, phosphorylative mechanism;
isotig05337	oxidative phosphorylation; proton transport;	vacuolar proton-transporting V-type ATPase, V0 domain; plasma membrane;	hydrogen-exporting ATPase activity, phosphorylative mechanism;
isotig05338	oxidative phosphorylation; proton transport;	vacuolar proton-transporting V-type ATPase, V0 domain; plasma membrane;	hydrogen-exporting ATPase activity, phosphorylative mechanism;
isotig05387	negative regulation of transcription from RNA polymerase II promoter; positive regulation of gene expression; C-5 methylation of cytosine; S-adenosylmethioninamine metabolic process; DNA methylation on cytosine within a CG sequence; negative regulation of histone H3-K9 methylation; maintenance of DNA methylation; positive regulation of histone H3-K4 methylation; S-adenosylhomocysteine metabolic p…	heterochromatin; histone deacetylase complex;	histone deacetylase binding; metal ion binding; protein domain specific binding; methyl-CpG binding; double-stranded DNA binding; DNA (cytosine-5-)-methyltransferase activity, acting on CpG substrates;
isotig05391	negative regulation of transcription from RNA polymerase II promoter; positive regulation of gene expression; C-5 methylation of cytosine; S-adenosylmethioninamine metabolic process; DNA methylation on cytosine within a CG sequence; negative regulation of histone H3-K9 methylation; maintenance of DNA methylation; positive regulation of histone H3-K4 methylation; S-adenosylhomocysteine metabolic p…	heterochromatin; histone deacetylase complex;	histone deacetylase binding; metal ion binding; protein domain specific binding; methyl-CpG binding; double-stranded DNA binding; DNA (cytosine-5-)-methyltransferase activity, acting on CpG substrates;
isotig05396	regulation of cellular protein metabolic process; translation;		binding;
isotig05416	neurogenesis; regulation of lipid storage; lipid particle organization;	lipid particle;
isotig05417	neurogenesis; regulation of lipid storage; lipid particle organization;	lipid particle;
isotig05418	neurogenesis; regulation of lipid storage; lipid particle organization;	lipid particle;
isotig05419	neurogenesis; regulation of lipid storage; lipid particle organization;	lipid particle;
isotig05420	neurogenesis; regulation of lipid storage; lipid particle organization;	lipid particle;
isotig05421	neurogenesis; regulation of lipid storage; lipid particle organization;	lipid particle;
isotig05449	macromolecule localization; cellular macromolecule metabolic process; cellular localization; steroid metabolic process; regulation of localization; receptor-mediated endocytosis; positive regulation of cellular process; regulation of cellular component organization;	clathrin adaptor complex; clathrin vesicle coat; endosome; plasma membrane part;	molecular adaptor activity; clathrin binding;
isotig05450	receptor-mediated endocytosis; regulation of cellular process; metabolic process;	protein complex; axon; endosome; intracellular organelle part; plasma membrane part;	protein binding;
isotig05451	macromolecule localization; cellular macromolecule metabolic process; cellular localization; steroid metabolic process; regulation of localization; receptor-mediated endocytosis; positive regulation of cellular process; regulation of cellular component organization;	clathrin adaptor complex; clathrin vesicle coat; endosome; plasma membrane part;	molecular adaptor activity; clathrin binding;
isotig05452	macromolecule localization; cellular macromolecule metabolic process; cellular localization; steroid metabolic process; regulation of localization; receptor-mediated endocytosis; positive regulation of cellular process; regulation of cellular component organization;	clathrin adaptor complex; clathrin vesicle coat; endosome; plasma membrane part;	molecular adaptor activity; clathrin binding;
isotig05453	receptor-mediated endocytosis; regulation of cellular process; metabolic process;	protein complex; axon; endosome; intracellular organelle part; plasma membrane part;	protein binding;
isotig05454	receptor-mediated endocytosis; regulation of cellular process; metabolic process;	protein complex; axon; endosome; intracellular organelle part; plasma membrane part;	protein binding;
isotig05455	amyloid precursor protein metabolic process; regulation of protein binding; cholesterol metabolic process; receptor internalization; positive regulation of signal transduction; positive regulation of receptor-mediated endocytosis; receptor-mediated endocytosis of low-density lipoprotein involved in cholesterol transport; regulation of establishment of protein localization in plasma membrane; chol…	AP-2 adaptor complex; recycling endosome; basal plasma membrane; cytosol; early endosome; AP-1 adaptor complex; internal side of plasma membrane;	phosphatidylinositol-4,5-bisphosphate binding; low-density lipoprotein receptor binding; receptor signaling complex scaffold activity; beta-amyloid binding; phosphotyrosine binding;
isotig05456	macromolecule localization; cellular macromolecule metabolic process; cellular localization; steroid metabolic process; regulation of localization; receptor-mediated endocytosis; positive regulation of cellular process; regulation of cellular component organization;	clathrin adaptor complex; clathrin vesicle coat; endosome; plasma membrane part;	molecular adaptor activity; clathrin binding;
isotig05457	receptor-mediated endocytosis; regulation of cellular process; metabolic process;	protein complex; axon; endosome; intracellular organelle part; plasma membrane part;	protein binding;
isotig05458	amyloid precursor protein metabolic process; regulation of protein binding; cholesterol metabolic process; receptor internalization; positive regulation of signal transduction; positive regulation of receptor-mediated endocytosis; receptor-mediated endocytosis of low-density lipoprotein involved in cholesterol transport; regulation of establishment of protein localization in plasma membrane; chol…	AP-2 adaptor complex; recycling endosome; basal plasma membrane; cytosol; early endosome; AP-1 adaptor complex; internal side of plasma membrane;	phosphatidylinositol-4,5-bisphosphate binding; low-density lipoprotein receptor binding; receptor signaling complex scaffold activity; beta-amyloid binding; phosphotyrosine binding;
isotig05459	amyloid precursor protein metabolic process; regulation of protein binding; cholesterol metabolic process; receptor internalization; positive regulation of signal transduction; positive regulation of receptor-mediated endocytosis; receptor-mediated endocytosis of low-density lipoprotein involved in cholesterol transport; regulation of establishment of protein localization in plasma membrane; chol…	AP-2 adaptor complex; recycling endosome; basal plasma membrane; cytosol; early endosome; AP-1 adaptor complex; internal side of plasma membrane;	phosphatidylinositol-4,5-bisphosphate binding; low-density lipoprotein receptor binding; receptor signaling complex scaffold activity; beta-amyloid binding; phosphotyrosine binding;
isotig05460	macromolecule localization; cellular macromolecule metabolic process; cellular localization; steroid metabolic process; regulation of localization; receptor-mediated endocytosis; positive regulation of cellular process; regulation of cellular component organization;	clathrin adaptor complex; clathrin vesicle coat; endosome; plasma membrane part;	molecular adaptor activity; clathrin binding;
isotig05461	receptor-mediated endocytosis; regulation of cellular process; metabolic process;	protein complex; axon; endosome; intracellular organelle part; plasma membrane part;	protein binding;
isotig05462	amyloid precursor protein metabolic process; regulation of protein binding; cholesterol metabolic process; receptor internalization; positive regulation of signal transduction; positive regulation of receptor-mediated endocytosis; receptor-mediated endocytosis of low-density lipoprotein involved in cholesterol transport; regulation of establishment of protein localization in plasma membrane; chol…	AP-2 adaptor complex; recycling endosome; basal plasma membrane; cytosol; early endosome; AP-1 adaptor complex; internal side of plasma membrane;	phosphatidylinositol-4,5-bisphosphate binding; low-density lipoprotein receptor binding; receptor signaling complex scaffold activity; beta-amyloid binding; phosphotyrosine binding;
isotig05463	macromolecule localization; cellular macromolecule metabolic process; cellular localization; steroid metabolic process; regulation of localization; receptor-mediated endocytosis; positive regulation of cellular process; regulation of cellular component organization;	clathrin adaptor complex; clathrin vesicle coat; endosome; plasma membrane part;	molecular adaptor activity; clathrin binding;
isotig05464	macromolecule localization; cellular macromolecule metabolic process; cellular localization; steroid metabolic process; regulation of localization; receptor-mediated endocytosis; positive regulation of cellular process; regulation of cellular component organization;	clathrin adaptor complex; clathrin vesicle coat; endosome; plasma membrane part;	molecular adaptor activity; clathrin binding;
isotig05465	receptor-mediated endocytosis; regulation of cellular process; metabolic process;	protein complex; axon; endosome; intracellular organelle part; plasma membrane part;	protein binding;
isotig05466	receptor-mediated endocytosis; regulation of cellular process; metabolic process;	protein complex; axon; endosome; intracellular organelle part; plasma membrane part;	protein binding;
isotig05467	amyloid precursor protein metabolic process; regulation of protein binding; cholesterol metabolic process; receptor internalization; positive regulation of signal transduction; positive regulation of receptor-mediated endocytosis; receptor-mediated endocytosis of low-density lipoprotein involved in cholesterol transport; regulation of establishment of protein localization in plasma membrane; chol…	AP-2 adaptor complex; recycling endosome; basal plasma membrane; cytosol; early endosome; AP-1 adaptor complex; internal side of plasma membrane;	phosphatidylinositol-4,5-bisphosphate binding; low-density lipoprotein receptor binding; receptor signaling complex scaffold activity; beta-amyloid binding; phosphotyrosine binding;
isotig05468	macromolecule localization; cellular macromolecule metabolic process; cellular localization; steroid metabolic process; regulation of localization; receptor-mediated endocytosis; positive regulation of cellular process; regulation of cellular component organization;	clathrin adaptor complex; clathrin vesicle coat; endosome; plasma membrane part;	molecular adaptor activity; clathrin binding;
isotig05469	receptor-mediated endocytosis; regulation of cellular process; metabolic process;	protein complex; axon; endosome; intracellular organelle part; plasma membrane part;	protein binding;
isotig05470	amyloid precursor protein metabolic process; regulation of protein binding; cholesterol metabolic process; receptor internalization; positive regulation of signal transduction; positive regulation of receptor-mediated endocytosis; receptor-mediated endocytosis of low-density lipoprotein involved in cholesterol transport; regulation of establishment of protein localization in plasma membrane; chol…	AP-2 adaptor complex; recycling endosome; basal plasma membrane; cytosol; early endosome; AP-1 adaptor complex; internal side of plasma membrane;	phosphatidylinositol-4,5-bisphosphate binding; low-density lipoprotein receptor binding; receptor signaling complex scaffold activity; beta-amyloid binding; phosphotyrosine binding;
isotig05471	amyloid precursor protein metabolic process; regulation of protein binding; cholesterol metabolic process; receptor internalization; positive regulation of signal transduction; positive regulation of receptor-mediated endocytosis; receptor-mediated endocytosis of low-density lipoprotein involved in cholesterol transport; regulation of establishment of protein localization in plasma membrane; chol…	AP-2 adaptor complex; recycling endosome; basal plasma membrane; cytosol; early endosome; AP-1 adaptor complex; internal side of plasma membrane;	phosphatidylinositol-4,5-bisphosphate binding; low-density lipoprotein receptor binding; receptor signaling complex scaffold activity; beta-amyloid binding; phosphotyrosine binding;
isotig05472	amyloid precursor protein metabolic process; regulation of protein binding; cholesterol metabolic process; receptor internalization; positive regulation of signal transduction; positive regulation of receptor-mediated endocytosis; receptor-mediated endocytosis of low-density lipoprotein involved in cholesterol transport; regulation of establishment of protein localization in plasma membrane; chol…	AP-2 adaptor complex; recycling endosome; basal plasma membrane; cytosol; early endosome; AP-1 adaptor complex; internal side of plasma membrane;	phosphatidylinositol-4,5-bisphosphate binding; low-density lipoprotein receptor binding; receptor signaling complex scaffold activity; beta-amyloid binding; phosphotyrosine binding;
isotig05473	oxaloacetate metabolic process; response to glucocorticoid stimulus; phosphorylation; gluconeogenesis; tricarboxylic acid cycle;	soluble fraction; mitochondrial matrix;	metal ion binding; protein binding; kinase activity; phosphoenolpyruvate carboxykinase (GTP) activity; GTP binding;
isotig05474	oxaloacetate metabolic process; response to glucocorticoid stimulus; phosphorylation; gluconeogenesis; tricarboxylic acid cycle;	soluble fraction; mitochondrial matrix;	metal ion binding; protein binding; kinase activity; phosphoenolpyruvate carboxykinase (GTP) activity; GTP binding;
isotig05475	oxaloacetate metabolic process; response to glucocorticoid stimulus; phosphorylation; gluconeogenesis; tricarboxylic acid cycle;	soluble fraction; mitochondrial matrix;	metal ion binding; protein binding; kinase activity; phosphoenolpyruvate carboxykinase (GTP) activity; GTP binding;
isotig05476	oxaloacetate metabolic process; response to glucocorticoid stimulus; phosphorylation; gluconeogenesis; tricarboxylic acid cycle;	soluble fraction; mitochondrial matrix;	metal ion binding; protein binding; kinase activity; phosphoenolpyruvate carboxykinase (GTP) activity; GTP binding;
isotig05477	oxaloacetate metabolic process; response to glucocorticoid stimulus; phosphorylation; gluconeogenesis; tricarboxylic acid cycle;	soluble fraction; mitochondrial matrix;	metal ion binding; protein binding; kinase activity; phosphoenolpyruvate carboxykinase (GTP) activity; GTP binding;
isotig05478	oxaloacetate metabolic process; response to glucocorticoid stimulus; phosphorylation; gluconeogenesis; tricarboxylic acid cycle;	soluble fraction; mitochondrial matrix;	metal ion binding; protein binding; kinase activity; phosphoenolpyruvate carboxykinase (GTP) activity; GTP binding;
isotig05479	oxaloacetate metabolic process; response to glucocorticoid stimulus; phosphorylation; gluconeogenesis; tricarboxylic acid cycle;	soluble fraction; mitochondrial matrix;	metal ion binding; protein binding; kinase activity; phosphoenolpyruvate carboxykinase (GTP) activity; GTP binding;
isotig05480	oxaloacetate metabolic process; response to glucocorticoid stimulus; phosphorylation; gluconeogenesis; tricarboxylic acid cycle;	soluble fraction; mitochondrial matrix;	metal ion binding; protein binding; kinase activity; phosphoenolpyruvate carboxykinase (GTP) activity; GTP binding;
isotig05481	oxaloacetate metabolic process; response to glucocorticoid stimulus; phosphorylation; gluconeogenesis; tricarboxylic acid cycle;	soluble fraction; mitochondrial matrix;	metal ion binding; protein binding; kinase activity; phosphoenolpyruvate carboxykinase (GTP) activity; GTP binding;
isotig05482	oxaloacetate metabolic process; response to glucocorticoid stimulus; phosphorylation; gluconeogenesis; tricarboxylic acid cycle;	soluble fraction; mitochondrial matrix;	metal ion binding; protein binding; kinase activity; phosphoenolpyruvate carboxykinase (GTP) activity; GTP binding;
isotig05483	oxaloacetate metabolic process; response to glucocorticoid stimulus; phosphorylation; gluconeogenesis; tricarboxylic acid cycle;	soluble fraction; mitochondrial matrix;	metal ion binding; protein binding; kinase activity; phosphoenolpyruvate carboxykinase (GTP) activity; GTP binding;
isotig05484	oxaloacetate metabolic process; response to glucocorticoid stimulus; phosphorylation; gluconeogenesis; tricarboxylic acid cycle;	soluble fraction; mitochondrial matrix;	metal ion binding; protein binding; kinase activity; phosphoenolpyruvate carboxykinase (GTP) activity; GTP binding;
isotig05485	oxaloacetate metabolic process; response to glucocorticoid stimulus; phosphorylation; gluconeogenesis; tricarboxylic acid cycle;	soluble fraction; mitochondrial matrix;	metal ion binding; protein binding; kinase activity; phosphoenolpyruvate carboxykinase (GTP) activity; GTP binding;
isotig05486	oxaloacetate metabolic process; response to glucocorticoid stimulus; phosphorylation; gluconeogenesis; tricarboxylic acid cycle;	soluble fraction; mitochondrial matrix;	metal ion binding; protein binding; kinase activity; phosphoenolpyruvate carboxykinase (GTP) activity; GTP binding;
isotig05487	oxaloacetate metabolic process; response to glucocorticoid stimulus; phosphorylation; gluconeogenesis; tricarboxylic acid cycle;	soluble fraction; mitochondrial matrix;	metal ion binding; protein binding; kinase activity; phosphoenolpyruvate carboxykinase (GTP) activity; GTP binding;
isotig05488	oxaloacetate metabolic process; response to glucocorticoid stimulus; phosphorylation; gluconeogenesis; tricarboxylic acid cycle;	soluble fraction; mitochondrial matrix;	metal ion binding; protein binding; kinase activity; phosphoenolpyruvate carboxykinase (GTP) activity; GTP binding;
isotig05489	oxaloacetate metabolic process; response to glucocorticoid stimulus; phosphorylation; gluconeogenesis; tricarboxylic acid cycle;	soluble fraction; mitochondrial matrix;	metal ion binding; protein binding; kinase activity; phosphoenolpyruvate carboxykinase (GTP) activity; GTP binding;
isotig05490	oxaloacetate metabolic process; response to glucocorticoid stimulus; phosphorylation; gluconeogenesis; tricarboxylic acid cycle;	soluble fraction; mitochondrial matrix;	metal ion binding; protein binding; kinase activity; phosphoenolpyruvate carboxykinase (GTP) activity; GTP binding;
isotig05491	oxaloacetate metabolic process; response to glucocorticoid stimulus; phosphorylation; gluconeogenesis; tricarboxylic acid cycle;	soluble fraction; mitochondrial matrix;	metal ion binding; protein binding; kinase activity; phosphoenolpyruvate carboxykinase (GTP) activity; GTP binding;
isotig05492	oxaloacetate metabolic process; response to glucocorticoid stimulus; phosphorylation; gluconeogenesis; tricarboxylic acid cycle;	soluble fraction; mitochondrial matrix;	metal ion binding; protein binding; kinase activity; phosphoenolpyruvate carboxykinase (GTP) activity; GTP binding;
isotig05493	oxaloacetate metabolic process; response to glucocorticoid stimulus; phosphorylation; gluconeogenesis; tricarboxylic acid cycle;	soluble fraction; mitochondrial matrix;	metal ion binding; protein binding; kinase activity; phosphoenolpyruvate carboxykinase (GTP) activity; GTP binding;
isotig05496	signal transduction;	integral to membrane;	receptor activity; calcium ion binding;
isotig05497	signal transduction;	integral to membrane;	receptor activity; calcium ion binding;
isotig05498	signal transduction;	integral to membrane;	receptor activity; calcium ion binding;
isotig05499	signal transduction;	integral to membrane;	receptor activity; calcium ion binding;
isotig05500	signal transduction;	integral to membrane;	receptor activity; calcium ion binding;
isotig05501	signal transduction;	integral to membrane;	receptor activity; calcium ion binding;
isotig05502	signal transduction;	integral to membrane;	receptor activity; calcium ion binding;
isotig05503	signal transduction;	integral to membrane;	receptor activity; calcium ion binding;
isotig05504	signal transduction;	integral to membrane;	receptor activity; calcium ion binding;
isotig05505	signal transduction;	integral to membrane;	receptor activity; calcium ion binding;
isotig05506	signal transduction;	integral to membrane;	receptor activity; calcium ion binding;
isotig05507	signal transduction;	integral to membrane;	receptor activity; calcium ion binding;
isotig05508	signal transduction;	integral to membrane;	receptor activity; calcium ion binding;
isotig05509	signal transduction;	integral to membrane;	receptor activity; calcium ion binding;
isotig05510	signal transduction;	integral to membrane;	receptor activity; calcium ion binding;
isotig05511	signal transduction;	integral to membrane;	receptor activity; calcium ion binding;
isotig05536	behavioral response to ethanol;	integral to membrane;
isotig05537	behavioral response to ethanol;	integral to membrane;
isotig05538	behavioral response to ethanol;	integral to membrane;
isotig05539	behavioral response to ethanol;	integral to membrane;
isotig05540	behavioral response to ethanol;	integral to membrane;
isotig05541	behavioral response to ethanol;	integral to membrane;
isotig05542	behavioral response to ethanol;	integral to membrane;
isotig05543	behavioral response to ethanol;	integral to membrane;
isotig05544	behavioral response to ethanol;	integral to membrane;
isotig05545	behavioral response to ethanol;	integral to membrane;
isotig05546	behavioral response to ethanol;	integral to membrane;
isotig05547	behavioral response to ethanol;	integral to membrane;
isotig05548	behavioral response to ethanol;	integral to membrane;
isotig05549	behavioral response to ethanol;	integral to membrane;
isotig05550	behavioral response to ethanol;	integral to membrane;
isotig05551	behavioral response to ethanol;	integral to membrane;
isotig05552	behavioral response to ethanol;	integral to membrane;
isotig05553	behavioral response to ethanol;	integral to membrane;
isotig05556	cellular process; transport; cellular component organization;	intracellular membrane-bounded organelle; membrane;
isotig05557	cellular process; transport; cellular component organization;	intracellular membrane-bounded organelle; membrane;
isotig05558	cellular process; transport; cellular component organization;	intracellular membrane-bounded organelle; membrane;
isotig05559	cellular process; transport; cellular component organization;	intracellular membrane-bounded organelle; membrane;
isotig05560	cellular process; transport; cellular component organization;	intracellular membrane-bounded organelle; membrane;
isotig05561	cellular process; transport; cellular component organization;	intracellular membrane-bounded organelle; membrane;
isotig05562	cellular process; transport; cellular component organization;	intracellular membrane-bounded organelle; membrane;
isotig05563	cellular process; transport; cellular component organization;	intracellular membrane-bounded organelle; membrane;
isotig05564	cellular process; transport; cellular component organization;	intracellular membrane-bounded organelle; membrane;
isotig05565	cellular process; transport; cellular component organization;	intracellular membrane-bounded organelle; membrane;
isotig05566	cellular process; transport; cellular component organization;	intracellular membrane-bounded organelle; membrane;
isotig05567	cellular process; transport; cellular component organization;	intracellular membrane-bounded organelle; membrane;
isotig05568	cellular process; transport; cellular component organization;	intracellular membrane-bounded organelle; membrane;
isotig05569	cellular process; transport; cellular component organization;	intracellular membrane-bounded organelle; membrane;
isotig05571	wing disc development; bristle development; gluconeogenesis; glycolysis; caprolactam catabolic process; glycerolipid metabolic process;		alcohol dehydrogenase (NADP+) activity;
isotig05572	wing disc development; bristle development; gluconeogenesis; glycolysis; caprolactam catabolic process; glycerolipid metabolic process;		alcohol dehydrogenase (NADP+) activity;
isotig05573	wing disc development; bristle development; gluconeogenesis; glycolysis; caprolactam catabolic process; glycerolipid metabolic process;		alcohol dehydrogenase (NADP+) activity;
isotig05574	wing disc development; bristle development; gluconeogenesis; glycolysis; caprolactam catabolic process; glycerolipid metabolic process;		alcohol dehydrogenase (NADP+) activity;
isotig05575	wing disc development; bristle development; gluconeogenesis; glycolysis; caprolactam catabolic process; glycerolipid metabolic process;		alcohol dehydrogenase (NADP+) activity;
isotig05576	wing disc development; bristle development; gluconeogenesis; glycolysis; caprolactam catabolic process; glycerolipid metabolic process;		alcohol dehydrogenase (NADP+) activity;
isotig05577	wing disc development; bristle development; gluconeogenesis; glycolysis; caprolactam catabolic process; glycerolipid metabolic process;		alcohol dehydrogenase (NADP+) activity;
isotig05578	wing disc development; bristle development; gluconeogenesis; glycolysis; caprolactam catabolic process; glycerolipid metabolic process;		alcohol dehydrogenase (NADP+) activity;
isotig05579	wing disc development; bristle development; gluconeogenesis; glycolysis; caprolactam catabolic process; glycerolipid metabolic process;		alcohol dehydrogenase (NADP+) activity;
isotig05580	wing disc development; bristle development; gluconeogenesis; glycolysis; caprolactam catabolic process; glycerolipid metabolic process;		alcohol dehydrogenase (NADP+) activity;
isotig05581	wing disc development; bristle development; gluconeogenesis; glycolysis; caprolactam catabolic process; glycerolipid metabolic process;		alcohol dehydrogenase (NADP+) activity;
isotig05582	wing disc development; bristle development; gluconeogenesis; glycolysis; caprolactam catabolic process; glycerolipid metabolic process;		alcohol dehydrogenase (NADP+) activity;
isotig05583	wing disc development; bristle development; gluconeogenesis; glycolysis; caprolactam catabolic process; glycerolipid metabolic process;		alcohol dehydrogenase (NADP+) activity;
isotig05584	wing disc development; bristle development; gluconeogenesis; glycolysis; caprolactam catabolic process; glycerolipid metabolic process;		alcohol dehydrogenase (NADP+) activity;
isotig05585	wing disc development; bristle development; gluconeogenesis; glycolysis; caprolactam catabolic process; glycerolipid metabolic process;		alcohol dehydrogenase (NADP+) activity;
isotig05586	cell redox homeostasis;	plasma membrane;	protein disulfide isomerase activity;
isotig05587	cell redox homeostasis;	plasma membrane;	binding; protein disulfide isomerase activity;
isotig05588	cell redox homeostasis;	plasma membrane;	binding; protein disulfide isomerase activity;
isotig05589	cell redox homeostasis;	plasma membrane;	binding; protein disulfide isomerase activity;
isotig05590	cell redox homeostasis;	plasma membrane;	binding; protein disulfide isomerase activity;
isotig05592	cell redox homeostasis;	plasma membrane;	binding; protein disulfide isomerase activity;
isotig05593	cell redox homeostasis;	plasma membrane;	binding; protein disulfide isomerase activity;
isotig05594	cell redox homeostasis;	plasma membrane;	binding; protein disulfide isomerase activity;
isotig05595	cell redox homeostasis;	plasma membrane;	binding; protein disulfide isomerase activity;
isotig05596	cell redox homeostasis;	plasma membrane;	binding; protein disulfide isomerase activity;
isotig05597	cell redox homeostasis;	plasma membrane;	binding; protein disulfide isomerase activity;
isotig05598	cell redox homeostasis;	plasma membrane;	binding; protein disulfide isomerase activity;
isotig05599	cell redox homeostasis;	plasma membrane;	binding; protein disulfide isomerase activity;
isotig05640	growth; response to nutrient; circadian rhythm; mitosis; DNA endoreduplication; transcription, DNA-dependent;	nucleus;	DNA binding; protein dimerization activity;
isotig05641	growth; response to nutrient; circadian rhythm; mitosis; DNA endoreduplication; transcription, DNA-dependent;	nucleus;	DNA binding; protein dimerization activity;
isotig05642	growth; response to nutrient; circadian rhythm; mitosis; DNA endoreduplication; transcription, DNA-dependent;	nucleus;	DNA binding; protein dimerization activity;
isotig05643	growth; response to nutrient; circadian rhythm; mitosis; DNA endoreduplication; transcription, DNA-dependent;	nucleus;	DNA binding; protein dimerization activity;
isotig05644	growth; response to nutrient; circadian rhythm; mitosis; DNA endoreduplication; transcription, DNA-dependent;	nucleus;	DNA binding; protein dimerization activity;
isotig05645	growth; response to nutrient; circadian rhythm; mitosis; DNA endoreduplication; transcription, DNA-dependent;	nucleus;	DNA binding; protein dimerization activity;
isotig05646	growth; response to nutrient; circadian rhythm; mitosis; DNA endoreduplication; transcription, DNA-dependent;	nucleus;	DNA binding; protein dimerization activity;
isotig05647	growth; response to nutrient; circadian rhythm; mitosis; DNA endoreduplication; transcription, DNA-dependent;	nucleus;	DNA binding; protein dimerization activity;
isotig05648	growth; response to nutrient; circadian rhythm; mitosis; DNA endoreduplication; transcription, DNA-dependent;	nucleus;	DNA binding; protein dimerization activity;
isotig05649	growth; response to nutrient; circadian rhythm; mitosis; DNA endoreduplication; transcription, DNA-dependent;	nucleus;	DNA binding; protein dimerization activity;
isotig05650	growth; response to nutrient; circadian rhythm; mitosis; DNA endoreduplication; transcription, DNA-dependent;	nucleus;	DNA binding; protein dimerization activity;
isotig05651	growth; response to nutrient; circadian rhythm; mitosis; DNA endoreduplication; transcription, DNA-dependent;	nucleus;	DNA binding; protein dimerization activity;
isotig05678	cellular process;	intracellular part;
isotig05679	cellular process;	intracellular part;
isotig05680	cellular process;	intracellular part;
isotig05681	cellular process;	intracellular part;
isotig05682	cellular process;	intracellular part;
isotig05683	cellular process;	intracellular part;
isotig05684	cellular process;	intracellular part;
isotig05685	cellular process;	intracellular part;
isotig05688	cellular process;	intracellular part;
isotig05689	cellular process;	intracellular part;
isotig05691	protein-pyridoxal-5-phosphate linkage via peptidyl-N6-pyridoxal phosphate-L-lysine; protein homotetramerization; negative regulation of cell proliferation; anti-apoptosis; hydrogen sulfide biosynthetic process; positive regulation of I-kappaB kinase/NF-kappaB cascade; negative regulation of cell growth; glutathione metabolic process; cysteine biosynthetic process; positive regulation of NF-kappaB…	cytoplasm; nucleus;	cystathionine beta-lyase activity; pyridoxal phosphate binding; cystathionine gamma-lyase activity;
isotig05692	protein-pyridoxal-5-phosphate linkage via peptidyl-N6-pyridoxal phosphate-L-lysine; protein homotetramerization; negative regulation of cell proliferation; anti-apoptosis; hydrogen sulfide biosynthetic process; positive regulation of I-kappaB kinase/NF-kappaB cascade; negative regulation of cell growth; glutathione metabolic process; cysteine biosynthetic process; positive regulation of NF-kappaB…	cytoplasm; nucleus;	cystathionine beta-lyase activity; pyridoxal phosphate binding; cystathionine gamma-lyase activity;
isotig05693	embryonic development ending in birth or egg hatching; cysteine metabolic process; glycine metabolic process; methionine metabolic process; L-serine metabolic process; threonine metabolic process;		cystathionine gamma-lyase activity;
isotig05694	embryonic development ending in birth or egg hatching; cysteine metabolic process; glycine metabolic process; methionine metabolic process; L-serine metabolic process; threonine metabolic process;		cystathionine gamma-lyase activity;
isotig05695	embryonic development ending in birth or egg hatching; cysteine metabolic process; glycine metabolic process; methionine metabolic process; L-serine metabolic process; threonine metabolic process;		cystathionine gamma-lyase activity;
isotig05696	embryonic development ending in birth or egg hatching; cysteine metabolic process; glycine metabolic process; methionine metabolic process; L-serine metabolic process; threonine metabolic process;		cystathionine gamma-lyase activity;
isotig05697	protein-pyridoxal-5-phosphate linkage via peptidyl-N6-pyridoxal phosphate-L-lysine; protein homotetramerization; negative regulation of cell proliferation; anti-apoptosis; hydrogen sulfide biosynthetic process; positive regulation of I-kappaB kinase/NF-kappaB cascade; negative regulation of cell growth; glutathione metabolic process; cysteine biosynthetic process; positive regulation of NF-kappaB…	cytoplasm; nucleus;	cystathionine beta-lyase activity; pyridoxal phosphate binding; cystathionine gamma-lyase activity;
isotig05698	embryonic development ending in birth or egg hatching; metabolic process;		lyase activity;
isotig05699	embryonic development ending in birth or egg hatching; metabolic process;		lyase activity;
isotig05700	embryonic development ending in birth or egg hatching; metabolic process;		lyase activity;
isotig05701	embryonic development ending in birth or egg hatching; metabolic process;		lyase activity;
isotig05702	embryonic development ending in birth or egg hatching; cysteine metabolic process; glycine metabolic process; methionine metabolic process; L-serine metabolic process; threonine metabolic process;		cystathionine gamma-lyase activity;
isotig05703	embryonic development ending in birth or egg hatching; metabolic process;		lyase activity;
isotig05717	oxidation reduction; negative regulation of phosphorylation;		NAD(P)H oxidase activity; calcium ion binding;
isotig05718	oxidation reduction; negative regulation of phosphorylation;		NAD(P)H oxidase activity; calcium ion binding;
isotig05719	oxidation reduction; negative regulation of phosphorylation;		NAD(P)H oxidase activity; calcium ion binding;
isotig05720	oxidation reduction; negative regulation of phosphorylation;		NAD(P)H oxidase activity; calcium ion binding;
isotig05721	oxidation reduction; negative regulation of phosphorylation;		NAD(P)H oxidase activity; calcium ion binding;
isotig05722	oxidation reduction; negative regulation of phosphorylation;		NAD(P)H oxidase activity; calcium ion binding;
isotig05725	oxidation reduction; negative regulation of phosphorylation;		NAD(P)H oxidase activity; calcium ion binding;
isotig05726	oxidation reduction; negative regulation of phosphorylation;		NAD(P)H oxidase activity; calcium ion binding;
isotig05729			hydrolase activity;
isotig05730			hydrolase activity;
isotig05731			hydrolase activity;
isotig05732			hydrolase activity;
isotig05733			hydrolase activity;
isotig05734			hydrolase activity;
isotig05735			hydrolase activity;
isotig05736			hydrolase activity;
isotig05764	phosphoinositide phosphorylation; regulation of cell shape; actin filament organization; cell adhesion;		1-phosphatidylinositol-4-phosphate 5-kinase activity;
isotig05765	phosphoinositide phosphorylation; regulation of cell shape; actin filament organization; cell adhesion;		1-phosphatidylinositol-4-phosphate 5-kinase activity;
isotig05766	phosphoinositide phosphorylation; regulation of cell shape; actin filament organization; cell adhesion;		1-phosphatidylinositol-4-phosphate 5-kinase activity;
isotig05767	phosphoinositide phosphorylation; regulation of cell shape; actin filament organization; cell adhesion;		1-phosphatidylinositol-4-phosphate 5-kinase activity;
isotig05768	phosphoinositide phosphorylation; regulation of cell shape; actin filament organization; cell adhesion;		1-phosphatidylinositol-4-phosphate 5-kinase activity;
isotig05786	carbohydrate metabolic process;		hydrolase activity, acting on glycosyl bonds;
isotig05787	carbohydrate metabolic process;		hydrolase activity, acting on glycosyl bonds;
isotig05788	carbohydrate metabolic process;		hydrolase activity, acting on glycosyl bonds;
isotig05789	carbohydrate metabolic process;		hydrolase activity, acting on glycosyl bonds;
isotig05790	carbohydrate metabolic process;		hydrolase activity, acting on glycosyl bonds;
isotig05791	carbohydrate metabolic process;		hydrolase activity, acting on glycosyl bonds;
isotig05792	carbohydrate metabolic process;		hydrolase activity, acting on glycosyl bonds;
isotig05793	carbohydrate metabolic process;		hydrolase activity, acting on glycosyl bonds;
isotig05794	carbohydrate metabolic process;		hydrolase activity, acting on glycosyl bonds;
isotig05795	carbohydrate metabolic process;		hydrolase activity, acting on glycosyl bonds;
isotig05796	metabolic process;		hydrolase activity;
isotig05817	cellular process;
isotig05818	cellular process;
isotig05819	cellular process;
isotig05820	cellular process;
isotig05821	cellular process;
isotig05822	cellular process;
isotig05823	cellular process;
isotig05827			phospholipid binding;
isotig05828			phospholipid binding;
isotig05829			phospholipid binding;
isotig05830			phospholipid binding;
isotig05831			phospholipid binding;
isotig05832			phospholipid binding;
isotig05833	synaptic vesicle coating; clathrin coat assembly; neurotransmitter secretion; nerve-nerve synaptic transmission; phototaxis; receptor-mediated endocytosis;	cytosol; synaptic vesicle; clathrin adaptor complex; coated pit;	phosphatidylinositol binding; clathrin binding; aminopeptidase activity;
isotig05834	synaptic vesicle coating; clathrin coat assembly; neurotransmitter secretion; nerve-nerve synaptic transmission; phototaxis; receptor-mediated endocytosis;	cytosol; synaptic vesicle; clathrin adaptor complex; coated pit;	phosphatidylinositol binding; clathrin binding; aminopeptidase activity;
isotig05893	response to stimulus; cellular metabolic process;	intracellular membrane-bounded organelle; cytoplasmic part;	metal ion binding; oxidoreductase activity;
isotig05894	response to stimulus; cellular metabolic process;	intracellular membrane-bounded organelle; cytoplasmic part;	metal ion binding; oxidoreductase activity;
isotig05895	response to stimulus; cellular metabolic process;	intracellular membrane-bounded organelle; cytoplasmic part;	metal ion binding; oxidoreductase activity;
isotig05896	response to stimulus; cellular metabolic process;	intracellular membrane-bounded organelle; cytoplasmic part;	metal ion binding; oxidoreductase activity;
isotig05897	response to stimulus; cellular metabolic process;	intracellular membrane-bounded organelle; cytoplasmic part;	metal ion binding; oxidoreductase activity;
isotig05898	response to stimulus; cellular metabolic process;	intracellular membrane-bounded organelle; cytoplasmic part;	metal ion binding; oxidoreductase activity;
isotig05899	response to stimulus; cellular metabolic process;	intracellular membrane-bounded organelle; cytoplasmic part;	metal ion binding; oxidoreductase activity;
isotig05900	response to stimulus; cellular metabolic process;	intracellular membrane-bounded organelle; cytoplasmic part;	metal ion binding; oxidoreductase activity;
isotig05901			sugar binding;
isotig05902			sugar binding;
isotig05903			sugar binding;
isotig05904			sugar binding;
isotig05905			sugar binding;
isotig05906			sugar binding;
isotig05907			sugar binding;
isotig05908			sugar binding;
isotig05909	mitotic spindle organization; ATP hydrolysis coupled proton transport; oxidative phosphorylation;	integral to membrane; vacuolar proton-transporting V-type ATPase, V0 domain;	hydrogen-exporting ATPase activity, phosphorylative mechanism;
isotig05910	mitotic spindle organization; ATP hydrolysis coupled proton transport; oxidative phosphorylation;	integral to membrane; vacuolar proton-transporting V-type ATPase, V0 domain;	hydrogen-exporting ATPase activity, phosphorylative mechanism;
isotig05912	mitotic spindle organization; ATP hydrolysis coupled proton transport; oxidative phosphorylation;	integral to membrane; vacuolar proton-transporting V-type ATPase, V0 domain;	hydrogen-exporting ATPase activity, phosphorylative mechanism;
isotig05913	mitotic spindle organization; ATP hydrolysis coupled proton transport; oxidative phosphorylation;	integral to membrane; vacuolar proton-transporting V-type ATPase, V0 domain;	hydrogen-exporting ATPase activity, phosphorylative mechanism;
isotig05916	sperm individualization; GTP catabolic process; imaginal disc-derived wing vein specification; endocytosis; oogenesis; cation transport; imaginal disc-derived wing margin morphogenesis; riboflavin metabolic process; hexachlorocyclohexane metabolic process;		calcium ion binding; acid phosphatase activity; cation transmembrane transporter activity; GTPase activity; GTP binding;
isotig05917	sperm individualization; GTP catabolic process; imaginal disc-derived wing vein specification; endocytosis; oogenesis; cation transport; imaginal disc-derived wing margin morphogenesis; riboflavin metabolic process; hexachlorocyclohexane metabolic process;		calcium ion binding; acid phosphatase activity; cation transmembrane transporter activity; GTPase activity; GTP binding;
isotig05918	sperm individualization; GTP catabolic process; imaginal disc-derived wing vein specification; endocytosis; oogenesis; cation transport; imaginal disc-derived wing margin morphogenesis; riboflavin metabolic process; hexachlorocyclohexane metabolic process;		calcium ion binding; acid phosphatase activity; cation transmembrane transporter activity; GTPase activity; GTP binding;
isotig05919	sperm individualization; GTP catabolic process; imaginal disc-derived wing vein specification; endocytosis; oogenesis; cation transport; imaginal disc-derived wing margin morphogenesis; riboflavin metabolic process; hexachlorocyclohexane metabolic process;		calcium ion binding; acid phosphatase activity; cation transmembrane transporter activity; GTPase activity; GTP binding;
isotig05920	sperm individualization; GTP catabolic process; imaginal disc-derived wing vein specification; endocytosis; oogenesis; cation transport; imaginal disc-derived wing margin morphogenesis; riboflavin metabolic process; hexachlorocyclohexane metabolic process;		calcium ion binding; acid phosphatase activity; cation transmembrane transporter activity; GTPase activity; GTP binding;
isotig05921	sperm individualization; GTP catabolic process; imaginal disc-derived wing vein specification; endocytosis; oogenesis; cation transport; imaginal disc-derived wing margin morphogenesis; riboflavin metabolic process; hexachlorocyclohexane metabolic process;		calcium ion binding; acid phosphatase activity; cation transmembrane transporter activity; GTPase activity; GTP binding;
isotig05922	sperm individualization; GTP catabolic process; imaginal disc-derived wing vein specification; endocytosis; oogenesis; cation transport; imaginal disc-derived wing margin morphogenesis; riboflavin metabolic process; hexachlorocyclohexane metabolic process;		calcium ion binding; acid phosphatase activity; cation transmembrane transporter activity; GTPase activity; GTP binding;
isotig05923	sperm individualization; GTP catabolic process; imaginal disc-derived wing vein specification; endocytosis; oogenesis; cation transport; imaginal disc-derived wing margin morphogenesis; riboflavin metabolic process; hexachlorocyclohexane metabolic process;		calcium ion binding; acid phosphatase activity; cation transmembrane transporter activity; GTPase activity; GTP binding;
isotig05924	sperm individualization; GTP catabolic process; imaginal disc-derived wing vein specification; endocytosis; oogenesis; cation transport; imaginal disc-derived wing margin morphogenesis; riboflavin metabolic process; hexachlorocyclohexane metabolic process;		calcium ion binding; acid phosphatase activity; cation transmembrane transporter activity; GTPase activity; GTP binding;
isotig05925	sperm individualization; GTP catabolic process; imaginal disc-derived wing vein specification; endocytosis; oogenesis; cation transport; imaginal disc-derived wing margin morphogenesis; riboflavin metabolic process; hexachlorocyclohexane metabolic process;		calcium ion binding; acid phosphatase activity; cation transmembrane transporter activity; GTPase activity; GTP binding;
isotig05926	sperm individualization; GTP catabolic process; imaginal disc-derived wing vein specification; endocytosis; oogenesis; cation transport; imaginal disc-derived wing margin morphogenesis; riboflavin metabolic process; hexachlorocyclohexane metabolic process;		calcium ion binding; acid phosphatase activity; cation transmembrane transporter activity; GTPase activity; GTP binding;
isotig05927	sperm individualization; GTP catabolic process; imaginal disc-derived wing vein specification; endocytosis; oogenesis; cation transport; imaginal disc-derived wing margin morphogenesis; riboflavin metabolic process; hexachlorocyclohexane metabolic process;		calcium ion binding; acid phosphatase activity; cation transmembrane transporter activity; GTPase activity; GTP binding;
isotig05928	sperm individualization; GTP catabolic process; imaginal disc-derived wing vein specification; endocytosis; oogenesis; cation transport; imaginal disc-derived wing margin morphogenesis; riboflavin metabolic process; hexachlorocyclohexane metabolic process;		calcium ion binding; acid phosphatase activity; cation transmembrane transporter activity; GTPase activity; GTP binding;
isotig05929	sperm individualization; GTP catabolic process; imaginal disc-derived wing vein specification; endocytosis; oogenesis; cation transport; imaginal disc-derived wing margin morphogenesis; riboflavin metabolic process; hexachlorocyclohexane metabolic process;		calcium ion binding; acid phosphatase activity; cation transmembrane transporter activity; GTPase activity; GTP binding;
isotig05930	sperm individualization; GTP catabolic process; imaginal disc-derived wing vein specification; endocytosis; oogenesis; cation transport; imaginal disc-derived wing margin morphogenesis; riboflavin metabolic process; hexachlorocyclohexane metabolic process;		calcium ion binding; acid phosphatase activity; cation transmembrane transporter activity; GTPase activity; GTP binding;
isotig05931	sperm individualization; GTP catabolic process; imaginal disc-derived wing vein specification; endocytosis; oogenesis; cation transport; imaginal disc-derived wing margin morphogenesis; riboflavin metabolic process; hexachlorocyclohexane metabolic process;		calcium ion binding; acid phosphatase activity; cation transmembrane transporter activity; GTPase activity; GTP binding;
isotig05932	sperm individualization; GTP catabolic process; imaginal disc-derived wing vein specification; endocytosis; oogenesis; cation transport; imaginal disc-derived wing margin morphogenesis; riboflavin metabolic process; hexachlorocyclohexane metabolic process;		calcium ion binding; acid phosphatase activity; cation transmembrane transporter activity; GTPase activity; GTP binding;
isotig05933	sperm individualization; GTP catabolic process; imaginal disc-derived wing vein specification; endocytosis; oogenesis; cation transport; imaginal disc-derived wing margin morphogenesis; riboflavin metabolic process; hexachlorocyclohexane metabolic process;		calcium ion binding; acid phosphatase activity; cation transmembrane transporter activity; GTPase activity; GTP binding;
isotig05934	sperm individualization; GTP catabolic process; imaginal disc-derived wing vein specification; endocytosis; oogenesis; cation transport; imaginal disc-derived wing margin morphogenesis; riboflavin metabolic process; hexachlorocyclohexane metabolic process;		calcium ion binding; acid phosphatase activity; cation transmembrane transporter activity; GTPase activity; GTP binding;
isotig05935	sperm individualization; GTP catabolic process; imaginal disc-derived wing vein specification; endocytosis; oogenesis; cation transport; imaginal disc-derived wing margin morphogenesis; riboflavin metabolic process; hexachlorocyclohexane metabolic process;		calcium ion binding; acid phosphatase activity; cation transmembrane transporter activity; GTPase activity; GTP binding;
isotig05936	sperm individualization; GTP catabolic process; imaginal disc-derived wing vein specification; endocytosis; oogenesis; cation transport; imaginal disc-derived wing margin morphogenesis; riboflavin metabolic process; hexachlorocyclohexane metabolic process;		calcium ion binding; acid phosphatase activity; cation transmembrane transporter activity; GTPase activity; GTP binding;
isotig05938	sperm individualization; GTP catabolic process; imaginal disc-derived wing vein specification; endocytosis; oogenesis; cation transport; imaginal disc-derived wing margin morphogenesis; riboflavin metabolic process; hexachlorocyclohexane metabolic process;		calcium ion binding; acid phosphatase activity; cation transmembrane transporter activity; GTPase activity; GTP binding;
isotig05939	sperm individualization; GTP catabolic process; imaginal disc-derived wing vein specification; endocytosis; oogenesis; cation transport; imaginal disc-derived wing margin morphogenesis; riboflavin metabolic process; hexachlorocyclohexane metabolic process;		calcium ion binding; acid phosphatase activity; cation transmembrane transporter activity; GTPase activity; GTP binding;
isotig05984	regulation of translational initiation;	ribosome;	translation initiation factor activity;
isotig05985	regulation of translational initiation;	ribosome;	translation initiation factor activity;
isotig05986	regulation of translational initiation;	ribosome;	translation initiation factor activity;
isotig05987	regulation of translational initiation;	ribosome;	translation initiation factor activity;
isotig05988	regulation of translational initiation;	ribosome;	translation initiation factor activity;
isotig05989	regulation of translational initiation;	ribosome;	translation initiation factor activity;
isotig06002	phosphorylation; serine family amino acid metabolic process;		protein serine/threonine kinase activity; nucleotide binding;
isotig06003	phosphorylation; serine family amino acid metabolic process;		protein serine/threonine kinase activity; nucleotide binding;
isotig06004	phosphorylation; serine family amino acid metabolic process;		protein serine/threonine kinase activity; nucleotide binding;
isotig06005	phosphorylation; serine family amino acid metabolic process;		protein serine/threonine kinase activity; nucleotide binding;
isotig06006	phosphorylation; serine family amino acid metabolic process;		protein serine/threonine kinase activity; nucleotide binding;
isotig06007	phosphorylation; serine family amino acid metabolic process;		protein serine/threonine kinase activity; nucleotide binding;
isotig06008	phosphorylation; serine family amino acid metabolic process;		protein serine/threonine kinase activity; nucleotide binding;
isotig06009	phosphorylation; serine family amino acid metabolic process;		protein serine/threonine kinase activity; nucleotide binding;
isotig06010	phosphorylation; serine family amino acid metabolic process;		protein serine/threonine kinase activity; nucleotide binding;
isotig06011	phosphorylation; serine family amino acid metabolic process;		protein serine/threonine kinase activity; nucleotide binding;
isotig06012	phosphorylation; serine family amino acid metabolic process;		protein serine/threonine kinase activity; nucleotide binding;
isotig06013	phosphorylation; serine family amino acid metabolic process;		protein serine/threonine kinase activity; nucleotide binding;
isotig06014	phosphorylation; serine family amino acid metabolic process;		protein serine/threonine kinase activity; nucleotide binding;
isotig06015	phosphorylation; serine family amino acid metabolic process;		protein serine/threonine kinase activity; nucleotide binding;
isotig06016	phosphorylation; serine family amino acid metabolic process;		protein serine/threonine kinase activity; nucleotide binding;
isotig06017	phosphorylation; serine family amino acid metabolic process;		protein serine/threonine kinase activity; nucleotide binding;
isotig06018	phosphorylation; serine family amino acid metabolic process;		protein serine/threonine kinase activity; nucleotide binding;
isotig06019	phosphorylation; serine family amino acid metabolic process;		protein serine/threonine kinase activity; nucleotide binding;
isotig06038	female germline ring canal formation, actin assembly; sarcomere organization; meiotic spindle organization; testicular fusome organization; adult somatic muscle development; germarium-derived oocyte fate determination; ovarian fusome organization; centrosome organization; spectrosome organization; female germ-line cyst formation;	female germline ring canal inner rim; spectrosome; lipid particle; plasma membrane;	actin binding;
isotig06039	female germline ring canal formation, actin assembly; sarcomere organization; meiotic spindle organization; testicular fusome organization; adult somatic muscle development; germarium-derived oocyte fate determination; ovarian fusome organization; centrosome organization; spectrosome organization; female germ-line cyst formation;	female germline ring canal inner rim; spectrosome; lipid particle; plasma membrane;	actin binding;
isotig06040	female germline ring canal formation, actin assembly; sarcomere organization; meiotic spindle organization; testicular fusome organization; adult somatic muscle development; germarium-derived oocyte fate determination; ovarian fusome organization; centrosome organization; spectrosome organization; female germ-line cyst formation;	female germline ring canal inner rim; spectrosome; lipid particle; plasma membrane;	metal ion binding; actin binding;
isotig06041	female germline ring canal formation, actin assembly; sarcomere organization; meiotic spindle organization; testicular fusome organization; adult somatic muscle development; germarium-derived oocyte fate determination; ovarian fusome organization; centrosome organization; spectrosome organization; female germ-line cyst formation;	female germline ring canal inner rim; spectrosome; lipid particle; plasma membrane;	metal ion binding; actin binding;
isotig06042	female germline ring canal formation, actin assembly; sarcomere organization; meiotic spindle organization; testicular fusome organization; adult somatic muscle development; germarium-derived oocyte fate determination; ovarian fusome organization; centrosome organization; spectrosome organization; female germ-line cyst formation;	female germline ring canal inner rim; spectrosome; lipid particle; plasma membrane;	actin binding;
isotig06043	female germline ring canal formation, actin assembly; sarcomere organization; meiotic spindle organization; testicular fusome organization; adult somatic muscle development; germarium-derived oocyte fate determination; ovarian fusome organization; centrosome organization; spectrosome organization; female germ-line cyst formation;	female germline ring canal inner rim; spectrosome; lipid particle; plasma membrane;	actin binding;
isotig06044	female germline ring canal formation, actin assembly; sarcomere organization; meiotic spindle organization; testicular fusome organization; adult somatic muscle development; germarium-derived oocyte fate determination; ovarian fusome organization; centrosome organization; spectrosome organization; female germ-line cyst formation;	female germline ring canal inner rim; spectrosome; lipid particle; plasma membrane;	actin binding;
isotig06045	female germline ring canal formation, actin assembly; sarcomere organization; meiotic spindle organization; testicular fusome organization; adult somatic muscle development; germarium-derived oocyte fate determination; ovarian fusome organization; centrosome organization; spectrosome organization; female germ-line cyst formation;	female germline ring canal inner rim; spectrosome; lipid particle; plasma membrane;	metal ion binding; actin binding;
isotig06046	female germline ring canal formation, actin assembly; sarcomere organization; meiotic spindle organization; testicular fusome organization; adult somatic muscle development; germarium-derived oocyte fate determination; ovarian fusome organization; centrosome organization; spectrosome organization; female germ-line cyst formation;	female germline ring canal inner rim; spectrosome; lipid particle; plasma membrane;	metal ion binding; actin binding;
isotig06047	female germline ring canal formation, actin assembly; sarcomere organization; meiotic spindle organization; testicular fusome organization; adult somatic muscle development; germarium-derived oocyte fate determination; ovarian fusome organization; centrosome organization; spectrosome organization; female germ-line cyst formation;	female germline ring canal inner rim; spectrosome; lipid particle; plasma membrane;	metal ion binding; actin binding;
isotig06048	female germline ring canal formation, actin assembly; sarcomere organization; meiotic spindle organization; testicular fusome organization; adult somatic muscle development; germarium-derived oocyte fate determination; ovarian fusome organization; centrosome organization; spectrosome organization; female germ-line cyst formation;	female germline ring canal inner rim; spectrosome; lipid particle; plasma membrane;	actin binding;
isotig06049	female germline ring canal formation, actin assembly; sarcomere organization; meiotic spindle organization; testicular fusome organization; adult somatic muscle development; germarium-derived oocyte fate determination; ovarian fusome organization; centrosome organization; spectrosome organization; female germ-line cyst formation;	female germline ring canal inner rim; spectrosome; lipid particle; plasma membrane;	metal ion binding; actin binding;
isotig06050	female germline ring canal formation, actin assembly; sarcomere organization; meiotic spindle organization; testicular fusome organization; adult somatic muscle development; germarium-derived oocyte fate determination; ovarian fusome organization; centrosome organization; spectrosome organization; female germ-line cyst formation;	female germline ring canal inner rim; spectrosome; lipid particle; plasma membrane;	metal ion binding; actin binding;
isotig06055			oxidoreductase activity; iron ion binding;
isotig06056			oxidoreductase activity; iron ion binding;
isotig06057			oxidoreductase activity; iron ion binding;
isotig06058			oxidoreductase activity; iron ion binding;
isotig06060			oxidoreductase activity; iron ion binding;
isotig06061			oxidoreductase activity; iron ion binding;
isotig06062			oxidoreductase activity; iron ion binding;
isotig06063			oxidoreductase activity; iron ion binding;
isotig06064			oxidoreductase activity; iron ion binding;
isotig06065			oxidoreductase activity; iron ion binding;
isotig06066			oxidoreductase activity; iron ion binding;
isotig06071	adult locomotory behavior; protein amino acid N-linked glycosylation via asparagine; determination of adult lifespan;	Golgi membrane;	alpha-1,3-mannosylglycoprotein 2-beta-N-acetylglucosaminyltransferase activity;
isotig06072	adult locomotory behavior; protein amino acid N-linked glycosylation via asparagine; determination of adult lifespan;	Golgi membrane;	alpha-1,3-mannosylglycoprotein 2-beta-N-acetylglucosaminyltransferase activity;
isotig06073	adult locomotory behavior; protein amino acid N-linked glycosylation via asparagine; determination of adult lifespan;	Golgi membrane;	alpha-1,3-mannosylglycoprotein 2-beta-N-acetylglucosaminyltransferase activity;
isotig06074	adult locomotory behavior; protein amino acid N-linked glycosylation via asparagine; determination of adult lifespan;	Golgi membrane;	alpha-1,3-mannosylglycoprotein 2-beta-N-acetylglucosaminyltransferase activity;
isotig06075	adult locomotory behavior; protein amino acid N-linked glycosylation via asparagine; determination of adult lifespan;	Golgi membrane;	alpha-1,3-mannosylglycoprotein 2-beta-N-acetylglucosaminyltransferase activity;
isotig06076	adult locomotory behavior; protein amino acid N-linked glycosylation via asparagine; determination of adult lifespan;	Golgi membrane;	alpha-1,3-mannosylglycoprotein 2-beta-N-acetylglucosaminyltransferase activity;
isotig06077	adult locomotory behavior; protein amino acid N-linked glycosylation via asparagine; determination of adult lifespan;	Golgi membrane;	alpha-1,3-mannosylglycoprotein 2-beta-N-acetylglucosaminyltransferase activity;
isotig06078	adult locomotory behavior; protein amino acid N-linked glycosylation via asparagine; determination of adult lifespan;	Golgi membrane;	alpha-1,3-mannosylglycoprotein 2-beta-N-acetylglucosaminyltransferase activity;
isotig06079	adult locomotory behavior; protein amino acid N-linked glycosylation via asparagine; determination of adult lifespan;	Golgi membrane;	alpha-1,3-mannosylglycoprotein 2-beta-N-acetylglucosaminyltransferase activity;
[truncated: 5,900 more rows]
