# Supplementary material for: Sequencing and De Novo Assembly of the Western Tarnished Plant Bug (Lygus hesperus) Transcriptome
Source: PLoS One. 2013 Jan 24;8(1):e55105. doi: 10.1371/journal.pone.0055105 (PMC3554660; doi:10.1371/journal.pone.0055105)
Supplement: Table S5 — Summary of KEGG terms assigned to L. hesperus transcriptomic sequences. (XLSX) [file pone.0055105.s012.xlsx]

## Sheet: KEGG pathways
Table S5. Summary of KEGG terms assigned to L. hesperus transcriptomic sequences.
Pathway	Enzyme	EzymeId	No. Seqs	Seqs	Pathway Id
Alanine, aspartate and glutamate metabolism	alanine---glyoxylate transaminase	ec:2.6.1.44	5	isotig12667, isotig12668, isotig12669, isotig17784, isotig17785	path:map00250
Alanine, aspartate and glutamate metabolism	4-aminobutyrate transaminase	ec:2.6.1.19	2	isotig15713, isotig15714	path:map00250
Alanine, aspartate and glutamate metabolism	glutamine---fructose-6-phosphate transaminase (isomerizing)	ec:2.6.1.16	59	isotig01483, isotig01484, isotig01485, isotig01486, isotig01487, isotig01488, isotig01489, isotig01490, isotig01491, isotig01492, isotig01493, isotig01494, isotig01495, isotig01496, isotig01497, isotig01498, isotig01499, isotig01500, isotig01501, isotig01502, isotig01503, isotig01504, isotig01505, isotig01506, isotig01507, isotig01508, isotig01509, isotig01510, isotig01511, isotig01512, isotig015…	path:map00250
Alanine, aspartate and glutamate metabolism	glutaminase	ec:3.5.1.2	4	isotig10318, isotig10319, isotig10320, isotig10321	path:map00250
Alanine, aspartate and glutamate metabolism	alanine transaminase	ec:2.6.1.2	1	isotig22948	path:map00250
Alanine, aspartate and glutamate metabolism	aspartate transaminase	ec:2.6.1.1	1	isotig23526	path:map00250
Alanine, aspartate and glutamate metabolism	1-pyrroline-5-carboxylate dehydrogenase	ec:1.5.1.12	1	isotig23060	path:map00250
Alanine, aspartate and glutamate metabolism	carbamoyl-phosphate synthase (glutamine-hydrolysing)	ec:6.3.5.5	2	isotig17012, isotig17013	path:map00250
Alanine, aspartate and glutamate metabolism	glutamate synthase (NADH)	ec:1.4.1.14	2	isotig16656, isotig16657	path:map00250
Alanine, aspartate and glutamate metabolism	glutamate synthase (NADPH)	ec:1.4.1.13	2	isotig16656, isotig16657	path:map00250
Alanine, aspartate and glutamate metabolism	glutamate---ammonia ligase	ec:6.3.1.2	14	isotig03193, isotig03194, isotig03195, isotig03196, isotig03197, isotig03198, isotig03199, isotig03200, isotig03201, isotig03202, isotig03203, isotig03204, isotig03205, isotig03206	path:map00250
Alanine, aspartate and glutamate metabolism	carbamoyl-phosphate synthase (ammonia)	ec:6.3.4.16	2	isotig17012, isotig17013	path:map00250
Alanine, aspartate and glutamate metabolism	glutamate decarboxylase	ec:4.1.1.15	1	isotig23809	path:map00250
Alanine, aspartate and glutamate metabolism	amidophosphoribosyltransferase	ec:2.4.2.14	2	isotig12714, isotig12715	path:map00250
Alanine, aspartate and glutamate metabolism	adenylosuccinate synthase	ec:6.3.4.4	1	isotig22244	path:map00250
Alanine, aspartate and glutamate metabolism	adenylosuccinate lyase	ec:4.3.2.2	3	isotig08700, isotig08701, isotig08702	path:map00250
Alanine, aspartate and glutamate metabolism	glutamate dehydrogenase	ec:1.4.1.2	2	isotig17392, isotig17393	path:map00250
alpha-Linolenic acid metabolism	enoyl-CoA hydratase	ec:4.2.1.17	5	isotig10347, isotig10348, isotig10349, isotig10350, isotig22912	path:map00592
alpha-Linolenic acid metabolism	acetyl-CoA C-acyltransferase	ec:2.3.1.16	3	isotig01025, isotig01028, isotig01030	path:map00592
Amino sugar and nucleotide sugar metabolism	UDP-N-acetylglucosamine diphosphorylase	ec:2.7.7.23	1	isotig15986	path:map00520
Amino sugar and nucleotide sugar metabolism	mannose-1-phosphate guanylyltransferase	ec:2.7.7.13	8	isotig07754, isotig07755, isotig07756, isotig07757, isotig07758, isotig07759, isotig07760, isotig07761	path:map00520
Amino sugar and nucleotide sugar metabolism	chitinase	ec:3.2.1.14	4	isotig14475, isotig22193, isotig22908, isotig23401	path:map00520
Amino sugar and nucleotide sugar metabolism	N-acylneuraminate-9-phosphate synthase	ec:2.5.1.57	2	isotig13782, isotig13783	path:map00520
Amino sugar and nucleotide sugar metabolism	hexokinase	ec:2.7.1.1	30	isotig02978, isotig02979, isotig02980, isotig02981, isotig02982, isotig02983, isotig02984, isotig02985, isotig02986, isotig02987, isotig02988, isotig02989, isotig02990, isotig02991, isotig02992, isotig02993, isotig02994, isotig02995, isotig02996, isotig02997, isotig02998, isotig02999, isotig03000, isotig03001, isotig03002, isotig03003, isotig03005, isotig03006, isotig03007, isotig03008	path:map00520
Amino sugar and nucleotide sugar metabolism	glutamine---fructose-6-phosphate transaminase (isomerizing)	ec:2.6.1.16	59	isotig01483, isotig01484, isotig01485, isotig01486, isotig01487, isotig01488, isotig01489, isotig01490, isotig01491, isotig01492, isotig01493, isotig01494, isotig01495, isotig01496, isotig01497, isotig01498, isotig01499, isotig01500, isotig01501, isotig01502, isotig01503, isotig01504, isotig01505, isotig01506, isotig01507, isotig01508, isotig01509, isotig01510, isotig01511, isotig01512, isotig015…	path:map00520
Amino sugar and nucleotide sugar metabolism	cytochrome-b5 reductase	ec:1.6.2.2	1	isotig23852	path:map00520
Amino sugar and nucleotide sugar metabolism	UDP-glucose 4-epimerase	ec:5.1.3.2	5	isotig13334, isotig13335, isotig13336, isotig13337, isotig24217	path:map00520
Amino sugar and nucleotide sugar metabolism	chitin synthase	ec:2.4.1.16	1	isotig19021	path:map00520
Amino sugar and nucleotide sugar metabolism	phosphomannomutase	ec:5.4.2.8	3	isotig01552, isotig01553, isotig01554	path:map00520
Amino sugar and nucleotide sugar metabolism	phosphoglucomutase	ec:5.4.2.2	4	isotig08618, isotig08619, isotig08622, isotig13984	path:map00520
Amino sugar and nucleotide sugar metabolism	chitin deacetylase	ec:3.5.1.41	4	isotig09654, isotig09656, isotig09657, isotig22871	path:map00520
Amino sugar and nucleotide sugar metabolism	UTP---glucose-1-phosphate uridylyltransferase	ec:2.7.7.9	2	isotig17292, isotig17293	path:map00520
Amino sugar and nucleotide sugar metabolism	UDP-glucose 6-dehydrogenase	ec:1.1.1.22	2	isotig16307, isotig16308	path:map00520
Amino sugar and nucleotide sugar metabolism	glucose-6-phosphate isomerase	ec:5.3.1.9	10	isotig01465, isotig01466, isotig01467, isotig01468, isotig01469, isotig01470, isotig01471, isotig01472, isotig01473, isotig17901	path:map00520
Amino sugar and nucleotide sugar metabolism	UDP-N-acetylmuramate dehydrogenase	ec:1.1.1.158	2	isotig21558, isotig21559	path:map00520
Aminoacyl-tRNA biosynthesis	asparagine---tRNA ligase	ec:6.1.1.22	1	isotig23880	path:map00970
Aminoacyl-tRNA biosynthesis	histidine---tRNA ligase	ec:6.1.1.21	2	isotig13905, isotig13906	path:map00970
Aminoacyl-tRNA biosynthesis	phenylalanine---tRNA ligase	ec:6.1.1.20	2	isotig23799, isotig24225	path:map00970
Aminoacyl-tRNA biosynthesis	arginine---tRNA ligase	ec:6.1.1.19	1	isotig22018	path:map00970
Aminoacyl-tRNA biosynthesis	glutamate---tRNA ligase	ec:6.1.1.17	3	isotig15356, isotig15357, isotig16843	path:map00970
Aminoacyl-tRNA biosynthesis	cysteine---tRNA ligase	ec:6.1.1.16	1	isotig22778	path:map00970
Aminoacyl-tRNA biosynthesis	proline---tRNA ligase	ec:6.1.1.15	2	isotig15356, isotig15357	path:map00970
Aminoacyl-tRNA biosynthesis	glycine---tRNA ligase	ec:6.1.1.14	3	isotig12708, isotig12709, isotig12710	path:map00970
Aminoacyl-tRNA biosynthesis	aspartate---tRNA ligase	ec:6.1.1.12	3	isotig12778, isotig12779, isotig12780	path:map00970
Aminoacyl-tRNA biosynthesis	serine---tRNA ligase	ec:6.1.1.11	1	isotig17765	path:map00970
Aminoacyl-tRNA biosynthesis	methionine---tRNA ligase	ec:6.1.1.10	1	isotig24023	path:map00970
Aminoacyl-tRNA biosynthesis	valine---tRNA ligase	ec:6.1.1.9	2	isotig16842, isotig16843	path:map00970
Aminoacyl-tRNA biosynthesis	lysine---tRNA ligase	ec:6.1.1.6	1	isotig23673	path:map00970
Aminoacyl-tRNA biosynthesis	isoleucine---tRNA ligase	ec:6.1.1.5	1	isotig22198	path:map00970
Aminoacyl-tRNA biosynthesis	leucine---tRNA ligase	ec:6.1.1.4	1	isotig22240	path:map00970
Aminoacyl-tRNA biosynthesis	threonine---tRNA ligase	ec:6.1.1.3	3	isotig11646, isotig11647, isotig11648	path:map00970
Aminoacyl-tRNA biosynthesis	tyrosine---tRNA ligase ec:6.1.1.10 methionine---tRNA ligase	ec:6.1.1.1	2	isotig17098, isotig17099	path:map00970
Aminobenzoate degradation	acid phosphatase	ec:3.1.3.2	35	isotig05916, isotig05917, isotig05918, isotig05919, isotig05920, isotig05921, isotig05922, isotig05923, isotig05924, isotig05925, isotig05926, isotig05927, isotig05928, isotig05929, isotig05930, isotig05931, isotig05932, isotig05933, isotig05934, isotig05935, isotig05936, isotig05938, isotig05939, isotig07536, isotig07537, isotig07538, isotig07539, isotig07540, isotig07541, isotig07542, isotig075…	path:map00627
Aminobenzoate degradation	alkaline phosphatase	ec:3.1.3.1	3	isotig14038, isotig14039, isotig14040	path:map00627
Aminobenzoate degradation	enoyl-CoA hydratase	ec:4.2.1.17	5	isotig10347, isotig10348, isotig10349, isotig10350, isotig22912	path:map00627
Arachidonic acid metabolism	gamma-glutamyltransferase	ec:2.3.2.2	1	isotig23126	path:map00590
Arachidonic acid metabolism	glutathione peroxidase	ec:1.11.1.9	7	isotig07102, isotig15127, isotig15128, isotig15129, isotig19882, isotig19883, isotig24132	path:map00590
Arginine and proline metabolism	glutaminase	ec:3.5.1.2	4	isotig10318, isotig10319, isotig10320, isotig10321	path:map00330
Arginine and proline metabolism	glutamate 5-kinase	ec:2.7.2.11	18	isotig04313, isotig04314, isotig04315, isotig04316, isotig04317, isotig04318, isotig04319, isotig04320, isotig04321, isotig04322, isotig04323, isotig04324, isotig04325, isotig04326, isotig04327, isotig04328, isotig04329, isotig04330	path:map00330
Arginine and proline metabolism	aspartate transaminase	ec:2.6.1.1	1	isotig23526	path:map00330
Arginine and proline metabolism	1-pyrroline-5-carboxylate dehydrogenase	ec:1.5.1.12	1	isotig23060	path:map00330
Arginine and proline metabolism	glutamate---ammonia ligase	ec:6.3.1.2	14	isotig03193, isotig03194, isotig03195, isotig03196, isotig03197, isotig03198, isotig03199, isotig03200, isotig03201, isotig03202, isotig03203, isotig03204, isotig03205, isotig03206	path:map00330
Arginine and proline metabolism	carbamoyl-phosphate synthase (ammonia)	ec:6.3.4.16	2	isotig17012, isotig17013	path:map00330
Arginine and proline metabolism	glutamate-5-semialdehyde dehydrogenase	ec:1.2.1.41	18	isotig04313, isotig04314, isotig04315, isotig04316, isotig04317, isotig04318, isotig04319, isotig04320, isotig04321, isotig04322, isotig04323, isotig04324, isotig04325, isotig04326, isotig04327, isotig04328, isotig04329, isotig04330	path:map00330
Arginine and proline metabolism	arginine kinase	ec:2.7.3.3	1	isotig23810	path:map00330
Arginine and proline metabolism	glutamate dehydrogenase	ec:1.4.1.2	2	isotig17392, isotig17393	path:map00330
Arginine and proline metabolism	proline dehydrogenase	ec:1.5.99.8	1	isotig22565	path:map00330
Arginine and proline metabolism	aldehyde dehydrogenase (NAD+)	ec:1.2.1.3	2	isotig17658, isotig17659	path:map00330
Arginine and proline metabolism	4-hydroxy-2-oxoglutarate aldolase	ec:4.1.3.16	4	isotig13510, isotig13511, isotig13512, isotig13513	path:map00330
Ascorbate and aldarate metabolism		ec:2.4.1.17	1	isotig13504	path:map00053
Ascorbate and aldarate metabolism	UDP-glucose 6-dehydrogenase	ec:1.1.1.22	2	isotig16307, isotig16308	path:map00053
Ascorbate and aldarate metabolism	aldehyde dehydrogenase (NAD+)	ec:1.2.1.3	2	isotig17658, isotig17659	path:map00053
Benzoate degradation	acetyl-CoA C-acetyltransferase	ec:2.3.1.9	3	isotig12775, isotig12776, isotig12777	path:map00362
Benzoate degradation	enoyl-CoA hydratase	ec:4.2.1.17	5	isotig10347, isotig10348, isotig10349, isotig10350, isotig22912	path:map00362
Benzoate degradation	acetyl-CoA C-acyltransferase	ec:2.3.1.16	3	isotig01025, isotig01028, isotig01030	path:map00362
Benzoate degradation	acetaldehyde dehydrogenase (acetylating)	ec:1.2.1.10	2	isotig17658, isotig17659	path:map00362
beta-Alanine metabolism	dihydropyrimidinase	ec:3.5.2.2	2	isotig17750, isotig17751	path:map00410
beta-Alanine metabolism	4-aminobutyrate transaminase	ec:2.6.1.19	2	isotig15713, isotig15714	path:map00410
beta-Alanine metabolism	beta-ureidopropionase ec:3.5.1.60 N-(long-chain-acyl)ethanolamine deacylase	ec:3.5.1.6	1	isotig23037	path:map00410
beta-Alanine metabolism	enoyl-CoA hydratase	ec:4.2.1.17	5	isotig10347, isotig10348, isotig10349, isotig10350, isotig22912	path:map00410
beta-Alanine metabolism	glutamate decarboxylase	ec:4.1.1.15	1	isotig23809	path:map00410
beta-Alanine metabolism	aspartate 1-decarboxylase	ec:4.1.1.11	1	isotig23809	path:map00410
beta-Alanine metabolism	malonate-semialdehyde dehydrogenase (acetylating)	ec:1.2.1.18	5	isotig08660, isotig08661, isotig08662, isotig08663, isotig08664	path:map00410
beta-Alanine metabolism	dihydropyrimidine dehydrogenase (NADP+)	ec:1.3.1.2	1	isotig22514	path:map00410
beta-Alanine metabolism	aldehyde dehydrogenase (NAD+)	ec:1.2.1.3	2	isotig17658, isotig17659	path:map00410
Betalain biosynthesis	aromatic-L-amino-acid decarboxylase	ec:4.1.1.28	1	isotig14286	path:map00965
Biosynthesis of ansamycins	transketolase	ec:2.2.1.1	1	isotig23212	path:map01051
Biosynthesis of unsaturated fatty acids	stearoyl-CoA 9-desaturase	ec:1.14.19.1	11	isotig05024, isotig05025, isotig05026, isotig05027, isotig05028, isotig05029, isotig05030, isotig05031, isotig05032, isotig13084, isotig13085	path:map01040
Biosynthesis of unsaturated fatty acids	palmitoyl-CoA hydrolase	ec:3.1.2.2	24	isotig04978, isotig04979, isotig04980, isotig04981, isotig04982, isotig04983, isotig04984, isotig04985, isotig04986, isotig04987, isotig04988, isotig04989, isotig04990, isotig04991, isotig04992, isotig04993, isotig04994, isotig04995, isotig04996, isotig04997, isotig04998, isotig04999, isotig05000, isotig05001	path:map01040
Biosynthesis of unsaturated fatty acids	enoyl-CoA hydratase	ec:4.2.1.17	5	isotig10347, isotig10348, isotig10349, isotig10350, isotig22912	path:map01040
Biosynthesis of unsaturated fatty acids	acetyl-CoA C-acyltransferase	ec:2.3.1.16	3	isotig01025, isotig01028, isotig01030	path:map01040
Biosynthesis of unsaturated fatty acids	long-chain-3-hydroxyacyl-CoA dehydrogenase	ec:1.1.1.211	4	isotig01025, isotig01028, isotig01030, isotig22912	path:map01040
Biosynthesis of vancomycin group antibiotics	dTDP-glucose 4,6-dehydratase	ec:4.2.1.46	1	isotig23553	path:map01055
Butanoate metabolism	pyruvate dehydrogenase (acetyl-transferring)	ec:1.2.4.1	4	isotig09674, isotig09675, isotig09676, isotig09677	path:map00650
Butanoate metabolism	4-aminobutyrate transaminase	ec:2.6.1.19	2	isotig15713, isotig15714	path:map00650
Butanoate metabolism	acetyl-CoA C-acetyltransferase	ec:2.3.1.9	3	isotig12775, isotig12776, isotig12777	path:map00650
Butanoate metabolism	enoyl-CoA hydratase	ec:4.2.1.17	5	isotig10347, isotig10348, isotig10349, isotig10350, isotig22912	path:map00650
Butanoate metabolism	3-oxoacid CoA-transferase	ec:2.8.3.5	7	isotig07683, isotig07684, isotig07685, isotig07686, isotig07687, isotig07688, isotig07689	path:map00650
Butanoate metabolism	glutamate decarboxylase	ec:4.1.1.15	1	isotig23809	path:map00650
Butanoate metabolism	acetaldehyde dehydrogenase (acetylating)	ec:1.2.1.10	2	isotig17658, isotig17659	path:map00650
Butanoate metabolism	3-hydroxyacyl-CoA dehydrogenase	ec:1.1.1.35	9	isotig06999, isotig07000, isotig07001, isotig07002, isotig07003, isotig07004, isotig07005, isotig07006, isotig22912	path:map00650
Butanoate metabolism	hydroxymethylglutaryl-CoA synthase	ec:2.3.3.10	2	isotig15522, isotig15523	path:map00650
Butirosin and neomycin biosynthesis	hexokinase	ec:2.7.1.1	30	isotig02978, isotig02979, isotig02980, isotig02981, isotig02982, isotig02983, isotig02984, isotig02985, isotig02986, isotig02987, isotig02988, isotig02989, isotig02990, isotig02991, isotig02992, isotig02993, isotig02994, isotig02995, isotig02996, isotig02997, isotig02998, isotig02999, isotig03000, isotig03001, isotig03002, isotig03003, isotig03005, isotig03006, isotig03007, isotig03008	path:map00524
C5-Branched dibasic acid metabolism	succinate---CoA ligase (ADP-forming)	ec:6.2.1.5	10	isotig08552, isotig08553, isotig08554, isotig08555, isotig08556, isotig08557, isotig16806, isotig16807, isotig20372, isotig20373	path:map00660
Caffeine metabolism	xanthine oxidase	ec:1.17.3.2	2	isotig21558, isotig21559	path:map00232
Caprolactam degradation	alcohol dehydrogenase (NADP+)	ec:1.1.1.2	20	isotig05571, isotig05572, isotig05573, isotig05574, isotig05575, isotig05576, isotig05577, isotig05578, isotig05579, isotig05580, isotig05581, isotig05582, isotig05583, isotig05584, isotig05585, isotig18324, isotig18325, isotig18468, isotig18469, isotig20130	path:map00930
Caprolactam degradation	enoyl-CoA hydratase	ec:4.2.1.17	5	isotig10347, isotig10348, isotig10349, isotig10350, isotig22912	path:map00930
Caprolactam degradation	3-hydroxyacyl-CoA dehydrogenase	ec:1.1.1.35	9	isotig06999, isotig07000, isotig07001, isotig07002, isotig07003, isotig07004, isotig07005, isotig07006, isotig22912	path:map00930
Carbon fixation in photosynthetic organisms	alanine transaminase	ec:2.6.1.2	1	isotig22948	path:map00710
Carbon fixation in photosynthetic organisms	aspartate transaminase	ec:2.6.1.1	1	isotig23526	path:map00710
Carbon fixation in photosynthetic organisms	transketolase	ec:2.2.1.1	1	isotig23212	path:map00710
Carbon fixation in photosynthetic organisms	malate dehydrogenase (oxaloacetate-decarboxylating) (NADP+)	ec:1.1.1.40	6	isotig09984, isotig09985, isotig09986, isotig09987, isotig09988, isotig09989	path:map00710
Carbon fixation in photosynthetic organisms	malate dehydrogenase	ec:1.1.1.37	7	isotig09984, isotig09985, isotig09986, isotig09987, isotig09988, isotig09989, isotig22063	path:map00710
Carbon fixation in photosynthetic organisms	fructose-bisphosphate aldolase	ec:4.1.2.13	4	isotig13936, isotig13937, isotig15878, isotig15879	path:map00710
Carbon fixation in photosynthetic organisms	phosphoglycerate kinase	ec:2.7.2.3	4	isotig09650, isotig09651, isotig09652, isotig09653	path:map00710
Carbon fixation in photosynthetic organisms	pyruvate kinase	ec:2.7.1.40	12	isotig06657, isotig06658, isotig06659, isotig06660, isotig06661, isotig06662, isotig06663, isotig06664, isotig06665, isotig06666, isotig06667, isotig06668	path:map00710
Carbon fixation pathways in prokaryotes	aconitate hydratase	ec:4.2.1.3	2	isotig22551, isotig22810	path:map00720
Carbon fixation pathways in prokaryotes	fumarate hydratase	ec:4.2.1.2	2	isotig17912, isotig17913	path:map00720
Carbon fixation pathways in prokaryotes	propionyl-CoA carboxylase	ec:6.4.1.3	6	isotig09912, isotig09913, isotig09914, isotig09915, isotig09916, isotig09917	path:map00720
Carbon fixation pathways in prokaryotes	acetyl-CoA carboxylase	ec:6.4.1.2	6	isotig09912, isotig09913, isotig09914, isotig09915, isotig09916, isotig09917	path:map00720
Carbon fixation pathways in prokaryotes	pyruvate carboxylase	ec:6.4.1.1	3	isotig13914, isotig13915, isotig13916	path:map00720
Carbon fixation pathways in prokaryotes	acetyl-CoA C-acetyltransferase	ec:2.3.1.9	3	isotig12775, isotig12776, isotig12777	path:map00720
Carbon fixation pathways in prokaryotes	methenyltetrahydrofolate cyclohydrolase	ec:3.5.4.9	3	isotig12565, isotig12566, isotig12567	path:map00720
Carbon fixation pathways in prokaryotes	succinate---CoA ligase (ADP-forming)	ec:6.2.1.5	10	isotig08552, isotig08553, isotig08554, isotig08555, isotig08556, isotig08557, isotig16806, isotig16807, isotig20372, isotig20373	path:map00720
Carbon fixation pathways in prokaryotes	acetate---CoA ligase	ec:6.2.1.1	16	isotig02133, isotig02134, isotig02135, isotig02136, isotig02137, isotig02138, isotig02139, isotig02140, isotig02141, isotig02142, isotig02143, isotig02144, isotig02149, isotig02150, isotig02151, isotig02152	path:map00720
Carbon fixation pathways in prokaryotes	formate---tetrahydrofolate ligase	ec:6.3.4.3	3	isotig12565, isotig12566, isotig12567	path:map00720
Carbon fixation pathways in prokaryotes	methylenetetrahydrofolate dehydrogenase (NADP+)	ec:1.5.1.5	3	isotig12565, isotig12566, isotig12567	path:map00720
Carbon fixation pathways in prokaryotes	malate dehydrogenase	ec:1.1.1.37	7	isotig09984, isotig09985, isotig09986, isotig09987, isotig09988, isotig09989, isotig22063	path:map00720
Carbon fixation pathways in prokaryotes	3-hydroxyacyl-CoA dehydrogenase	ec:1.1.1.35	9	isotig06999, isotig07000, isotig07001, isotig07002, isotig07003, isotig07004, isotig07005, isotig07006, isotig22912	path:map00720
Carbon fixation pathways in prokaryotes	ATP citrate synthase	ec:2.3.3.8	10	isotig08552, isotig08553, isotig08554, isotig08555, isotig08556, isotig08557, isotig16806, isotig16807, isotig20372, isotig20373	path:map00720
Chloroalkane and chloroalkene degradation	alcohol dehydrogenase	ec:1.1.1.1	2	isotig20572, isotig20573	path:map00625
Chloroalkane and chloroalkene degradation	aldehyde dehydrogenase (NAD+)	ec:1.2.1.3	2	isotig17658, isotig17659	path:map00625
Citrate cycle (TCA cycle)	aconitate hydratase	ec:4.2.1.3	2	isotig22551, isotig22810	path:map00020
Citrate cycle (TCA cycle)	fumarate hydratase	ec:4.2.1.2	2	isotig17912, isotig17913	path:map00020
Citrate cycle (TCA cycle)	oxoglutarate dehydrogenase (succinyl-transferring)	ec:1.2.4.2	5	isotig06291, isotig06292, isotig06293, isotig06294, isotig06295	path:map00020
Citrate cycle (TCA cycle)	pyruvate dehydrogenase (acetyl-transferring)	ec:1.2.4.1	4	isotig09674, isotig09675, isotig09676, isotig09677	path:map00020
Citrate cycle (TCA cycle)	pyruvate carboxylase	ec:6.4.1.1	3	isotig13914, isotig13915, isotig13916	path:map00020
Citrate cycle (TCA cycle)	dihydrolipoyllysine-residue succinyltransferase	ec:2.3.1.61	4	isotig10912, isotig10913, isotig10914, isotig10915	path:map00020
Citrate cycle (TCA cycle)	succinate---CoA ligase (ADP-forming)	ec:6.2.1.5	10	isotig08552, isotig08553, isotig08554, isotig08555, isotig08556, isotig08557, isotig16806, isotig16807, isotig20372, isotig20373	path:map00020
Citrate cycle (TCA cycle)	succinate---CoA ligase (GDP-forming)	ec:6.2.1.4	20	isotig05282, isotig05283, isotig05284, isotig05285, isotig05286, isotig05287, isotig05288, isotig05289, isotig05290, isotig05291, isotig05292, isotig05293, isotig05294, isotig08552, isotig08553, isotig08554, isotig08555, isotig08556, isotig08557, isotig23248	path:map00020
Citrate cycle (TCA cycle)	dihydrolipoyl dehydrogenase	ec:1.8.1.4	2	isotig15813, isotig15814	path:map00020
Citrate cycle (TCA cycle)	phosphoenolpyruvate carboxykinase (GTP)	ec:4.1.1.32	21	isotig05473, isotig05474, isotig05475, isotig05476, isotig05477, isotig05478, isotig05479, isotig05480, isotig05481, isotig05482, isotig05483, isotig05484, isotig05485, isotig05486, isotig05487, isotig05488, isotig05489, isotig05490, isotig05491, isotig05492, isotig05493	path:map00020
Citrate cycle (TCA cycle)	dihydrolipoyllysine-residue acetyltransferase	ec:2.3.1.12	4	isotig10912, isotig10913, isotig10914, isotig10915	path:map00020
Citrate cycle (TCA cycle)	isocitrate dehydrogenase (NAD+)	ec:1.1.1.41	2	isotig17050, isotig17051	path:map00020
Citrate cycle (TCA cycle)	malate dehydrogenase	ec:1.1.1.37	7	isotig09984, isotig09985, isotig09986, isotig09987, isotig09988, isotig09989, isotig22063	path:map00020
Citrate cycle (TCA cycle)	succinate dehydrogenase (ubiquinone)	ec:1.3.5.1	1	isotig23248	path:map00020
Citrate cycle (TCA cycle)	ATP citrate synthase	ec:2.3.3.8	10	isotig08552, isotig08553, isotig08554, isotig08555, isotig08556, isotig08557, isotig16806, isotig16807, isotig20372, isotig20373	path:map00020
Cutin, suberine and wax biosynthesis	diacylglycerol O-acyltransferase	ec:2.3.1.20	1	isotig22671	path:map00073
Cyanoamino acid metabolism	beta-glucosidase	ec:3.2.1.21	1	isotig22046	path:map00460
Cyanoamino acid metabolism	gamma-glutamyltransferase	ec:2.3.2.2	1	isotig23126	path:map00460
Cyanoamino acid metabolism	glycine hydroxymethyltransferase	ec:2.1.2.1	48	isotig02896, isotig02897, isotig02898, isotig02899, isotig02900, isotig02901, isotig02902, isotig02903, isotig02904, isotig02905, isotig02906, isotig02907, isotig02908, isotig02909, isotig02910, isotig02911, isotig02912, isotig02913, isotig02914, isotig02915, isotig02916, isotig02917, isotig02918, isotig02919, isotig02920, isotig02921, isotig02922, isotig02923, isotig02924, isotig02925, isotig029…	path:map00460
Cysteine and methionine metabolism	1-aminocyclopropane-1-carboxylate synthase	ec:4.4.1.14	3	isotig17718, isotig17719, isotig22948	path:map00270
Cysteine and methionine metabolism	aspartate transaminase	ec:2.6.1.1	1	isotig23526	path:map00270
Cysteine and methionine metabolism	methylthioribulose 1-phosphate dehydratase	ec:4.2.1.109	1	isotig18694	path:map00270
Cysteine and methionine metabolism	methionine adenosyltransferase	ec:2.5.1.6	2	isotig17732, isotig17733	path:map00270
Cysteine and methionine metabolism	adenosylhomocysteinase	ec:3.3.1.1	1	isotig23092	path:map00270
Cysteine and methionine metabolism	acireductone dioxygenase [iron(II)-requiring]	ec:1.13.11.54	2	isotig19550, isotig19551	path:map00270
Cysteine and methionine metabolism	cystathionine beta-synthase	ec:4.2.1.22	2	isotig15075, isotig15076	path:map00270
Cysteine and methionine metabolism	DNA (cytosine-5-)-methyltransferase	ec:2.1.1.37	3	isotig15090, isotig15781, isotig15782	path:map00270
Cysteine and methionine metabolism	cystathionine beta-lyase	ec:4.4.1.8	3	isotig05691, isotig05692, isotig05697	path:map00270
Cysteine and methionine metabolism	cystathionine gamma-lyase	ec:4.4.1.1	35	isotig01034, isotig01035, isotig01036, isotig01037, isotig01038, isotig01039, isotig01040, isotig01041, isotig01042, isotig01043, isotig01044, isotig01045, isotig01046, isotig01047, isotig01048, isotig01049, isotig01050, isotig01051, isotig01052, isotig01053, isotig01054, isotig01055, isotig01056, isotig01057, isotig01098, isotig05691, isotig05692, isotig05693, isotig05694, isotig05695, isotig056…	path:map00270
D-Glutamine and D-glutamate metabolism	glutaminase	ec:3.5.1.2	4	isotig10318, isotig10319, isotig10320, isotig10321	path:map00471
Dioxin degradation	acetaldehyde dehydrogenase (acetylating)	ec:1.2.1.10	2	isotig17658, isotig17659	path:map00621
Drug metabolism - cytochrome P450	alcohol dehydrogenase	ec:1.1.1.1	2	isotig20572, isotig20573	path:map00982
Drug metabolism - cytochrome P450	glutathione transferase	ec:2.5.1.18	1	isotig22744	path:map00982
Drug metabolism - cytochrome P450		ec:2.4.1.17	1	isotig13504	path:map00982
Drug metabolism - other enzymes	dihydropyrimidinase	ec:3.5.2.2	2	isotig17750, isotig17751	path:map00983
Drug metabolism - other enzymes	beta-glucuronidase	ec:3.2.1.31	36	isotig02505, isotig02506, isotig02507, isotig02508, isotig02509, isotig02510, isotig02511, isotig02512, isotig02513, isotig02515, isotig02516, isotig02517, isotig02520, isotig02521, isotig02522, isotig02524, isotig02526, isotig02527, isotig02528, isotig02531, isotig02532, isotig02534, isotig02535, isotig02537, isotig02538, isotig02539, isotig02540, isotig02541, isotig02542, isotig02543, isotig025…	path:map00983
Drug metabolism - other enzymes	uridine phosphorylase	ec:2.4.2.3	1	isotig22147	path:map00983
Drug metabolism - other enzymes	beta-ureidopropionase ec:3.5.1.60 N-(long-chain-acyl)ethanolamine deacylase	ec:3.5.1.6	1	isotig23037	path:map00983
Drug metabolism - other enzymes	GMP synthase (glutamine-hydrolysing)	ec:6.3.5.2	1	isotig23075	path:map00983
Drug metabolism - other enzymes		ec:2.4.1.17	1	isotig13504	path:map00983
Drug metabolism - other enzymes	carboxylesterase	ec:3.1.1.1	5	isotig16276, isotig16277, isotig17744, isotig17745, isotig23809	path:map00983
Drug metabolism - other enzymes	xanthine oxidase	ec:1.17.3.2	2	isotig21558, isotig21559	path:map00983
Drug metabolism - other enzymes	orotate phosphoribosyltransferase	ec:2.4.2.10	3	isotig12787, isotig12788, isotig12789	path:map00983
Drug metabolism - other enzymes	dihydropyrimidine dehydrogenase (NADP+)	ec:1.3.1.2	1	isotig22514	path:map00983
Drug metabolism - other enzymes	IMP dehydrogenase	ec:1.1.1.205	2	isotig22524, isotig23378	path:map00983
Drug metabolism - other enzymes	uridine kinase	ec:2.7.1.48	3	isotig17088, isotig17089, isotig23836	path:map00983
Ether lipid metabolism	diacylglycerol cholinephosphotransferase	ec:2.7.8.2	1	isotig12604	path:map00565
Ether lipid metabolism	ethanolaminephosphotransferase	ec:2.7.8.1	1	isotig12605	path:map00565
Ethylbenzene degradation	acetyl-CoA C-acyltransferase	ec:2.3.1.16	3	isotig01025, isotig01028, isotig01030	path:map00642
Fatty acid biosynthesis	acetyl-CoA carboxylase	ec:6.4.1.2	6	isotig09912, isotig09913, isotig09914, isotig09915, isotig09916, isotig09917	path:map00061
Fatty acid biosynthesis	oleoyl-[acyl-carrier-protein] hydrolase	ec:3.1.2.14	4	isotig16872, isotig16873, isotig21935, isotig21945	path:map00061
Fatty acid biosynthesis	biotin carboxylase	ec:6.3.4.14	9	isotig09912, isotig09913, isotig09914, isotig09915, isotig09916, isotig09917, isotig13914, isotig13915, isotig13916	path:map00061
Fatty acid elongation	palmitoyl-CoA hydrolase	ec:3.1.2.2	24	isotig04978, isotig04979, isotig04980, isotig04981, isotig04982, isotig04983, isotig04984, isotig04985, isotig04986, isotig04987, isotig04988, isotig04989, isotig04990, isotig04991, isotig04992, isotig04993, isotig04994, isotig04995, isotig04996, isotig04997, isotig04998, isotig04999, isotig05000, isotig05001	path:map00062
Fatty acid elongation	long-chain-enoyl-CoA hydratase	ec:4.2.1.74	1	isotig22912	path:map00062
Fatty acid elongation	palmitoyl[protein] hydrolase	ec:3.1.2.22	24	isotig04978, isotig04979, isotig04980, isotig04981, isotig04982, isotig04983, isotig04984, isotig04985, isotig04986, isotig04987, isotig04988, isotig04989, isotig04990, isotig04991, isotig04992, isotig04993, isotig04994, isotig04995, isotig04996, isotig04997, isotig04998, isotig04999, isotig05000, isotig05001	path:map00062
Fatty acid elongation	enoyl-CoA hydratase	ec:4.2.1.17	5	isotig10347, isotig10348, isotig10349, isotig10350, isotig22912	path:map00062
Fatty acid elongation	acetyl-CoA C-acyltransferase	ec:2.3.1.16	3	isotig01025, isotig01028, isotig01030	path:map00062
Fatty acid elongation	3-hydroxyacyl-CoA dehydrogenase	ec:1.1.1.35	9	isotig06999, isotig07000, isotig07001, isotig07002, isotig07003, isotig07004, isotig07005, isotig07006, isotig22912	path:map00062
Fatty acid elongation	long-chain-3-hydroxyacyl-CoA dehydrogenase	ec:1.1.1.211	4	isotig01025, isotig01028, isotig01030, isotig22912	path:map00062
Fatty acid metabolism	alcohol dehydrogenase	ec:1.1.1.1	2	isotig20572, isotig20573	path:map00071
Fatty acid metabolism	long-chain-enoyl-CoA hydratase	ec:4.2.1.74	1	isotig22912	path:map00071
Fatty acid metabolism	acetyl-CoA C-acetyltransferase	ec:2.3.1.9	3	isotig12775, isotig12776, isotig12777	path:map00071
Fatty acid metabolism	enoyl-CoA hydratase	ec:4.2.1.17	5	isotig10347, isotig10348, isotig10349, isotig10350, isotig22912	path:map00071
Fatty acid metabolism	long-chain-fatty-acid---CoA ligase	ec:6.2.1.3	2	isotig16754, isotig16755	path:map00071
Fatty acid metabolism	carnitine O-palmitoyltransferase	ec:2.3.1.21	9	isotig06373, isotig06374, isotig06375, isotig06376, isotig06377, isotig06378, isotig06379, isotig06380, isotig06381	path:map00071
Fatty acid metabolism	acetyl-CoA C-acyltransferase	ec:2.3.1.16	3	isotig01025, isotig01028, isotig01030	path:map00071
Fatty acid metabolism	3-hydroxyacyl-CoA dehydrogenase	ec:1.1.1.35	9	isotig06999, isotig07000, isotig07001, isotig07002, isotig07003, isotig07004, isotig07005, isotig07006, isotig22912	path:map00071
Fatty acid metabolism	long-chain-3-hydroxyacyl-CoA dehydrogenase	ec:1.1.1.211	4	isotig01025, isotig01028, isotig01030, isotig22912	path:map00071
Fatty acid metabolism	aldehyde dehydrogenase (NAD+)	ec:1.2.1.3	2	isotig17658, isotig17659	path:map00071
Flavone and flavonol biosynthesis	beta-glucuronidase	ec:3.2.1.31	36	isotig02505, isotig02506, isotig02507, isotig02508, isotig02509, isotig02510, isotig02511, isotig02512, isotig02513, isotig02515, isotig02516, isotig02517, isotig02520, isotig02521, isotig02522, isotig02524, isotig02526, isotig02527, isotig02528, isotig02531, isotig02532, isotig02534, isotig02535, isotig02537, isotig02538, isotig02539, isotig02540, isotig02541, isotig02542, isotig02543, isotig025…	path:map00944
Folate biosynthesis	alkaline phosphatase	ec:3.1.3.1	3	isotig14038, isotig14039, isotig14040	path:map00790
Folate biosynthesis	GTP cyclohydrolase I	ec:3.5.4.16	1	isotig23847	path:map00790
Folate biosynthesis	2-amino-4-hydroxy-6-hydroxymethyldihydropteridine diphosphokinase	ec:2.7.6.3	15	isotig06614, isotig06615, isotig06616, isotig06617, isotig06618, isotig06619, isotig06620, isotig06621, isotig06622, isotig06623, isotig06624, isotig06625, isotig06626, isotig06628, isotig06629	path:map00790
Fructose and mannose metabolism	6-phosphofructo-2-kinase	ec:2.7.1.105	1	isotig14262	path:map00051
Fructose and mannose metabolism	mannose-1-phosphate guanylyltransferase	ec:2.7.7.13	8	isotig07754, isotig07755, isotig07756, isotig07757, isotig07758, isotig07759, isotig07760, isotig07761	path:map00051
Fructose and mannose metabolism	6-phosphofructokinase	ec:2.7.1.11	8	isotig04940, isotig04941, isotig04942, isotig04943, isotig04944, isotig04945, isotig04946, isotig04947	path:map00051
Fructose and mannose metabolism	ketohexokinase	ec:2.7.1.3	2	isotig19088, isotig19089	path:map00051
Fructose and mannose metabolism	hexokinase	ec:2.7.1.1	30	isotig02978, isotig02979, isotig02980, isotig02981, isotig02982, isotig02983, isotig02984, isotig02985, isotig02986, isotig02987, isotig02988, isotig02989, isotig02990, isotig02991, isotig02992, isotig02993, isotig02994, isotig02995, isotig02996, isotig02997, isotig02998, isotig02999, isotig03000, isotig03001, isotig03002, isotig03003, isotig03005, isotig03006, isotig03007, isotig03008	path:map00051
Fructose and mannose metabolism	fructose-2,6-bisphosphate 2-phosphatase	ec:3.1.3.46	1	isotig14262	path:map00051
Fructose and mannose metabolism	phosphomannomutase	ec:5.4.2.8	3	isotig01552, isotig01553, isotig01554	path:map00051
Fructose and mannose metabolism	fructose-bisphosphate aldolase	ec:4.1.2.13	4	isotig13936, isotig13937, isotig15878, isotig15879	path:map00051
Fructose and mannose metabolism	aldehyde reductase	ec:1.1.1.21	8	isotig07866, isotig07867, isotig07868, isotig07869, isotig07870, isotig07871, isotig07872, isotig07873	path:map00051
Galactose metabolism	6-phosphofructokinase	ec:2.7.1.11	8	isotig04940, isotig04941, isotig04942, isotig04943, isotig04944, isotig04945, isotig04946, isotig04947	path:map00052
Galactose metabolism	beta-galactosidase	ec:3.2.1.23	2	isotig16830, isotig16831	path:map00052
Galactose metabolism	alpha-glucosidase	ec:3.2.1.20	4	isotig15735, isotig15736, isotig16816, isotig16817	path:map00052
Galactose metabolism	hexokinase	ec:2.7.1.1	30	isotig02978, isotig02979, isotig02980, isotig02981, isotig02982, isotig02983, isotig02984, isotig02985, isotig02986, isotig02987, isotig02988, isotig02989, isotig02990, isotig02991, isotig02992, isotig02993, isotig02994, isotig02995, isotig02996, isotig02997, isotig02998, isotig02999, isotig03000, isotig03001, isotig03002, isotig03003, isotig03005, isotig03006, isotig03007, isotig03008	path:map00052
Galactose metabolism	UDP-glucose 4-epimerase	ec:5.1.3.2	5	isotig13334, isotig13335, isotig13336, isotig13337, isotig24217	path:map00052
Galactose metabolism	phosphoglucomutase	ec:5.4.2.2	4	isotig08618, isotig08619, isotig08622, isotig13984	path:map00052
Galactose metabolism	UTP---glucose-1-phosphate uridylyltransferase	ec:2.7.7.9	2	isotig17292, isotig17293	path:map00052
Galactose metabolism	aldehyde reductase	ec:1.1.1.21	8	isotig07866, isotig07867, isotig07868, isotig07869, isotig07870, isotig07871, isotig07872, isotig07873	path:map00052
Geraniol degradation	enoyl-CoA hydratase	ec:4.2.1.17	5	isotig10347, isotig10348, isotig10349, isotig10350, isotig22912	path:map00281
Geraniol degradation	acetyl-CoA C-acyltransferase	ec:2.3.1.16	3	isotig01025, isotig01028, isotig01030	path:map00281
Geraniol degradation	3-hydroxyacyl-CoA dehydrogenase	ec:1.1.1.35	9	isotig06999, isotig07000, isotig07001, isotig07002, isotig07003, isotig07004, isotig07005, isotig07006, isotig22912	path:map00281
Glucosinolate biosynthesis	branched-chain-amino-acid transaminase	ec:2.6.1.42	2	isotig12625, isotig12626	path:map00966
Glutathione metabolism	peroxiredoxin	ec:1.11.1.15	2	isotig19012, isotig19013	path:map00480
Glutathione metabolism	glutathione synthase	ec:6.3.2.3	1	isotig23525	path:map00480
Glutathione metabolism	glutamate---cysteine ligase	ec:6.3.2.2	4	isotig13881, isotig13882, isotig13883, isotig15971	path:map00480
Glutathione metabolism	gamma-glutamyltransferase	ec:2.3.2.2	1	isotig23126	path:map00480
Glutathione metabolism	glutathione transferase	ec:2.5.1.18	1	isotig22744	path:map00480
Glutathione metabolism	ribonucleoside-diphosphate reductase	ec:1.17.4.1	2	isotig22645, isotig23608	path:map00480
Glutathione metabolism	glutathione peroxidase	ec:1.11.1.9	7	isotig07102, isotig15127, isotig15128, isotig15129, isotig19882, isotig19883, isotig24132	path:map00480
Glutathione metabolism	glucose-6-phosphate dehydrogenase	ec:1.1.1.49	4	isotig13234, isotig13235, isotig13236, isotig13237	path:map00480
Glutathione metabolism	phosphogluconate dehydrogenase (decarboxylating)	ec:1.1.1.44	4	isotig11376, isotig11377, isotig17901, isotig23138	path:map00480
Glutathione metabolism	5-oxoprolinase (ATP-hydrolysing)	ec:3.5.2.9	1	isotig22056	path:map00480
Glycerolipid metabolism	glycerol kinase	ec:2.7.1.30	3	isotig12682, isotig12683, isotig12684	path:map00561
Glycerolipid metabolism	alcohol dehydrogenase (NADP+)	ec:1.1.1.2	20	isotig05571, isotig05572, isotig05573, isotig05574, isotig05575, isotig05576, isotig05577, isotig05578, isotig05579, isotig05580, isotig05581, isotig05582, isotig05583, isotig05584, isotig05585, isotig18324, isotig18325, isotig18468, isotig18469, isotig20130	path:map00561
Glycerolipid metabolism	1-acylglycerol-3-phosphate O-acyltransferase	ec:2.3.1.51	3	isotig03575, isotig03576, isotig03577	path:map00561
Glycerolipid metabolism	triacylglycerol lipase	ec:3.1.1.3	1	isotig22772	path:map00561
Glycerolipid metabolism	2-acylglycerol O-acyltransferase	ec:2.3.1.22	6	isotig08503, isotig08504, isotig08505, isotig08506, isotig08507, isotig08508	path:map00561
Glycerolipid metabolism	diacylglycerol O-acyltransferase	ec:2.3.1.20	1	isotig22671	path:map00561
Glycerolipid metabolism	aldehyde reductase	ec:1.1.1.21	8	isotig07866, isotig07867, isotig07868, isotig07869, isotig07870, isotig07871, isotig07872, isotig07873	path:map00561
Glycerolipid metabolism	aldehyde dehydrogenase (NAD+)	ec:1.2.1.3	2	isotig17658, isotig17659	path:map00561
Glycerophospholipid metabolism	choline kinase	ec:2.7.1.32	1	isotig22238	path:map00564
Glycerophospholipid metabolism	glycerol-3-phosphate dehydrogenase	ec:1.1.5.3	12	isotig07408, isotig07409, isotig07410, isotig07411, isotig07413, isotig07414, isotig07415, isotig07416, isotig07417, isotig07418, isotig07419, isotig23586	path:map00564
Glycerophospholipid metabolism	glycerol-3-phosphate dehydrogenase (NAD+)	ec:1.1.1.8	10	isotig03608, isotig03609, isotig03610, isotig03611, isotig03612, isotig03613, isotig03614, isotig03615, isotig17392, isotig17393	path:map00564
Glycerophospholipid metabolism	choline-phosphate cytidylyltransferase	ec:2.7.7.15	72	isotig01871, isotig01872, isotig01873, isotig01874, isotig01875, isotig01876, isotig01877, isotig01878, isotig01879, isotig01880, isotig01881, isotig01882, isotig01883, isotig01884, isotig01885, isotig01886, isotig01887, isotig01888, isotig01889, isotig01890, isotig01891, isotig01892, isotig01893, isotig01894, isotig01895, isotig01896, isotig01897, isotig01898, isotig01899, isotig01900, isotig019…	path:map00564
Glycerophospholipid metabolism	ethanolamine-phosphate cytidylyltransferase	ec:2.7.7.14	4	isotig13346, isotig13347, isotig13348, isotig13349	path:map00564
Glycerophospholipid metabolism	diacylglycerol cholinephosphotransferase	ec:2.7.8.2	1	isotig12604	path:map00564
Glycerophospholipid metabolism	ethanolaminephosphotransferase	ec:2.7.8.1	1	isotig12605	path:map00564
Glycerophospholipid metabolism	1-acylglycerol-3-phosphate O-acyltransferase	ec:2.3.1.51	3	isotig03575, isotig03576, isotig03577	path:map00564
Glycerophospholipid metabolism	acetylcholinesterase	ec:3.1.1.7	1	isotig22213	path:map00564
Glycerophospholipid metabolism	lysophospholipase	ec:3.1.1.5	2	isotig16662, isotig16663	path:map00564
Glycerophospholipid metabolism	ethanolamine kinase	ec:2.7.1.82	2	isotig22238, isotig23834	path:map00564
Glycerophospholipid metabolism	phosphatidate cytidylyltransferase	ec:2.7.7.41	1	isotig17345	path:map00564
Glycine, serine and threonine metabolism	phosphoserine phosphatase ec:3.1.3.30 Deleted entry ec:3.1.3.31 nucleotidase	ec:3.1.3.3	4	isotig17880, isotig17881, isotig19994, isotig19995	path:map00260
Glycine, serine and threonine metabolism	alcohol dehydrogenase	ec:1.1.1.1	2	isotig20572, isotig20573	path:map00260
Glycine, serine and threonine metabolism	glycine dehydrogenase (decarboxylating)	ec:1.4.4.2	1	isotig22558	path:map00260
Glycine, serine and threonine metabolism	aminomethyltransferase	ec:2.1.2.10	1	isotig23142	path:map00260
Glycine, serine and threonine metabolism	alanine---glyoxylate transaminase	ec:2.6.1.44	5	isotig12667, isotig12668, isotig12669, isotig17784, isotig17785	path:map00260
Glycine, serine and threonine metabolism	glycine hydroxymethyltransferase	ec:2.1.2.1	48	isotig02896, isotig02897, isotig02898, isotig02899, isotig02900, isotig02901, isotig02902, isotig02903, isotig02904, isotig02905, isotig02906, isotig02907, isotig02908, isotig02909, isotig02910, isotig02911, isotig02912, isotig02913, isotig02914, isotig02915, isotig02916, isotig02917, isotig02918, isotig02919, isotig02920, isotig02921, isotig02922, isotig02923, isotig02924, isotig02925, isotig029…	path:map00260
Glycine, serine and threonine metabolism	threonine ammonia-lyase	ec:4.3.1.19	1	isotig17828	path:map00260
Glycine, serine and threonine metabolism	cystathionine beta-synthase	ec:4.2.1.22	2	isotig15075, isotig15076	path:map00260
Glycine, serine and threonine metabolism	choline dehydrogenase	ec:1.1.99.1	2	isotig17392, isotig17393	path:map00260
Glycine, serine and threonine metabolism	dihydrolipoyl dehydrogenase	ec:1.8.1.4	2	isotig15813, isotig15814	path:map00260
Glycine, serine and threonine metabolism	phosphoglycerate mutase	ec:5.4.2.1	2	isotig19176, isotig19177	path:map00260
Glycine, serine and threonine metabolism	phosphoglycerate dehydrogenase	ec:1.1.1.95	1	isotig24026	path:map00260
Glycine, serine and threonine metabolism	cystathionine gamma-lyase	ec:4.4.1.1	35	isotig01034, isotig01035, isotig01036, isotig01037, isotig01038, isotig01039, isotig01040, isotig01041, isotig01042, isotig01043, isotig01044, isotig01045, isotig01046, isotig01047, isotig01048, isotig01049, isotig01050, isotig01051, isotig01052, isotig01053, isotig01054, isotig01055, isotig01056, isotig01057, isotig01098, isotig05691, isotig05692, isotig05693, isotig05694, isotig05695, isotig056…	path:map00260
Glycine, serine and threonine metabolism	betaine-aldehyde dehydrogenase	ec:1.2.1.8	1	isotig23744	path:map00260
Glycolysis / Gluconeogenesis	alcohol dehydrogenase (NADP+)	ec:1.1.1.2	20	isotig05571, isotig05572, isotig05573, isotig05574, isotig05575, isotig05576, isotig05577, isotig05578, isotig05579, isotig05580, isotig05581, isotig05582, isotig05583, isotig05584, isotig05585, isotig18324, isotig18325, isotig18468, isotig18469, isotig20130	path:map00010
Glycolysis / Gluconeogenesis	alcohol dehydrogenase	ec:1.1.1.1	2	isotig20572, isotig20573	path:map00010
Glycolysis / Gluconeogenesis	6-phosphofructokinase	ec:2.7.1.11	8	isotig04940, isotig04941, isotig04942, isotig04943, isotig04944, isotig04945, isotig04946, isotig04947	path:map00010
Glycolysis / Gluconeogenesis	pyruvate dehydrogenase (acetyl-transferring)	ec:1.2.4.1	4	isotig09674, isotig09675, isotig09676, isotig09677	path:map00010
Glycolysis / Gluconeogenesis	hexokinase	ec:2.7.1.1	30	isotig02978, isotig02979, isotig02980, isotig02981, isotig02982, isotig02983, isotig02984, isotig02985, isotig02986, isotig02987, isotig02988, isotig02989, isotig02990, isotig02991, isotig02992, isotig02993, isotig02994, isotig02995, isotig02996, isotig02997, isotig02998, isotig02999, isotig03000, isotig03001, isotig03002, isotig03003, isotig03005, isotig03006, isotig03007, isotig03008	path:map00010
Glycolysis / Gluconeogenesis	acetate---CoA ligase	ec:6.2.1.1	16	isotig02133, isotig02134, isotig02135, isotig02136, isotig02137, isotig02138, isotig02139, isotig02140, isotig02141, isotig02142, isotig02143, isotig02144, isotig02149, isotig02150, isotig02151, isotig02152	path:map00010
Glycolysis / Gluconeogenesis	dihydrolipoyl dehydrogenase	ec:1.8.1.4	2	isotig15813, isotig15814	path:map00010
Glycolysis / Gluconeogenesis	phosphoglucomutase	ec:5.4.2.2	4	isotig08618, isotig08619, isotig08622, isotig13984	path:map00010
Glycolysis / Gluconeogenesis	phosphoglycerate mutase	ec:5.4.2.1	2	isotig19176, isotig19177	path:map00010
Glycolysis / Gluconeogenesis	phosphoenolpyruvate carboxykinase (GTP)	ec:4.1.1.32	21	isotig05473, isotig05474, isotig05475, isotig05476, isotig05477, isotig05478, isotig05479, isotig05480, isotig05481, isotig05482, isotig05483, isotig05484, isotig05485, isotig05486, isotig05487, isotig05488, isotig05489, isotig05490, isotig05491, isotig05492, isotig05493	path:map00010
Glycolysis / Gluconeogenesis	dihydrolipoyllysine-residue acetyltransferase	ec:2.3.1.12	4	isotig10912, isotig10913, isotig10914, isotig10915	path:map00010
Glycolysis / Gluconeogenesis	fructose-bisphosphate aldolase	ec:4.1.2.13	4	isotig13936, isotig13937, isotig15878, isotig15879	path:map00010
Glycolysis / Gluconeogenesis	glucose-6-phosphate isomerase	ec:5.3.1.9	10	isotig01465, isotig01466, isotig01467, isotig01468, isotig01469, isotig01470, isotig01471, isotig01472, isotig01473, isotig17901	path:map00010
Glycolysis / Gluconeogenesis	phosphoglycerate kinase	ec:2.7.2.3	4	isotig09650, isotig09651, isotig09652, isotig09653	path:map00010
Glycolysis / Gluconeogenesis	aldehyde dehydrogenase (NAD+)	ec:1.2.1.3	2	isotig17658, isotig17659	path:map00010
Glycolysis / Gluconeogenesis	pyruvate kinase	ec:2.7.1.40	12	isotig06657, isotig06658, isotig06659, isotig06660, isotig06661, isotig06662, isotig06663, isotig06664, isotig06665, isotig06666, isotig06667, isotig06668	path:map00010
Glycosaminoglycan biosynthesis - keratan sulfate	glycoprotein 6-alpha-L-fucosyltransferase	ec:2.4.1.68	1	isotig13953	path:map00533
Glycosaminoglycan degradation	beta-glucuronidase	ec:3.2.1.31	36	isotig02505, isotig02506, isotig02507, isotig02508, isotig02509, isotig02510, isotig02511, isotig02512, isotig02513, isotig02515, isotig02516, isotig02517, isotig02520, isotig02521, isotig02522, isotig02524, isotig02526, isotig02527, isotig02528, isotig02531, isotig02532, isotig02534, isotig02535, isotig02537, isotig02538, isotig02539, isotig02540, isotig02541, isotig02542, isotig02543, isotig025…	path:map00531
Glycosaminoglycan degradation	beta-galactosidase	ec:3.2.1.23	2	isotig16830, isotig16831	path:map00531
Glycosphingolipid biosynthesis - ganglio series	beta-galactosidase	ec:3.2.1.23	2	isotig16830, isotig16831	path:map00604
Glycosphingolipid biosynthesis - globo series	alpha-N-acetylgalactosaminidase	ec:3.2.1.49	1	isotig22533	path:map00603
Glycosylphosphatidylinositol(GPI)-anchor biosynthesis	N-acetylglucosaminylphosphatidylinositol deacetylase	ec:3.5.1.89	1	isotig18173	path:map00563
Glyoxylate and dicarboxylate metabolism	aconitate hydratase	ec:4.2.1.3	2	isotig22551, isotig22810	path:map00630
Glyoxylate and dicarboxylate metabolism	oxalyl-CoA decarboxylase	ec:4.1.1.8	1	isotig23380	path:map00630
Glyoxylate and dicarboxylate metabolism	glycine hydroxymethyltransferase	ec:2.1.2.1	48	isotig02896, isotig02897, isotig02898, isotig02899, isotig02900, isotig02901, isotig02902, isotig02903, isotig02904, isotig02905, isotig02906, isotig02907, isotig02908, isotig02909, isotig02910, isotig02911, isotig02912, isotig02913, isotig02914, isotig02915, isotig02916, isotig02917, isotig02918, isotig02919, isotig02920, isotig02921, isotig02922, isotig02923, isotig02924, isotig02925, isotig029…	path:map00630
Glyoxylate and dicarboxylate metabolism	propionyl-CoA carboxylase	ec:6.4.1.3	6	isotig09912, isotig09913, isotig09914, isotig09915, isotig09916, isotig09917	path:map00630
Glyoxylate and dicarboxylate metabolism	glutamate---ammonia ligase	ec:6.3.1.2	14	isotig03193, isotig03194, isotig03195, isotig03196, isotig03197, isotig03198, isotig03199, isotig03200, isotig03201, isotig03202, isotig03203, isotig03204, isotig03205, isotig03206	path:map00630
Glyoxylate and dicarboxylate metabolism	acetyl-CoA C-acetyltransferase	ec:2.3.1.9	3	isotig12775, isotig12776, isotig12777	path:map00630
Glyoxylate and dicarboxylate metabolism	malate dehydrogenase	ec:1.1.1.37	7	isotig09984, isotig09985, isotig09986, isotig09987, isotig09988, isotig09989, isotig22063	path:map00630
Glyoxylate and dicarboxylate metabolism	4-hydroxy-2-oxoglutarate aldolase	ec:4.1.3.16	4	isotig13510, isotig13511, isotig13512, isotig13513	path:map00630
Histidine metabolism	aromatic-L-amino-acid decarboxylase	ec:4.1.1.28	1	isotig14286	path:map00340
Histidine metabolism	aldehyde dehydrogenase (NAD+)	ec:1.2.1.3	2	isotig17658, isotig17659	path:map00340
Indole alkaloid biosynthesis	aromatic-L-amino-acid decarboxylase	ec:4.1.1.28	1	isotig14286	path:map00901
Inositol phosphate metabolism	phosphatidylinositol-3,4,5-trisphosphate 3-phosphatase	ec:3.1.3.67	2	isotig18464, isotig18465	path:map00562
Inositol phosphate metabolism	malonate-semialdehyde dehydrogenase (acetylating)	ec:1.2.1.18	5	isotig08660, isotig08661, isotig08662, isotig08663, isotig08664	path:map00562
Inositol phosphate metabolism	phosphoinositide phospholipase C	ec:3.1.4.11	2	isotig16794, isotig16795	path:map00562
Inositol phosphate metabolism	phosphatidylinositol-4,5-bisphosphate 3-kinase	ec:2.7.1.153	2	isotig20604, isotig20605	path:map00562
Inositol phosphate metabolism	1-phosphatidylinositol-4-phosphate 5-kinase	ec:2.7.1.68	7	isotig05764, isotig05765, isotig05766, isotig05767, isotig05768, isotig19536, isotig19537	path:map00562
Inositol phosphate metabolism	phosphatidylinositol 3-kinase	ec:2.7.1.137	3	isotig20604, isotig20605, isotig21745	path:map00562
Inositol phosphate metabolism	inositol-trisphosphate 3-kinase	ec:2.7.1.127	6	isotig11041, isotig11042, isotig11043, isotig11044, isotig11045, isotig18682	path:map00562
Isoquinoline alkaloid biosynthesis	aspartate transaminase	ec:2.6.1.1	1	isotig23526	path:map00950
Isoquinoline alkaloid biosynthesis	aromatic-L-amino-acid decarboxylase	ec:4.1.1.28	1	isotig14286	path:map00950
Isoquinoline alkaloid biosynthesis	tyrosine 3-monooxygenase	ec:1.14.16.2	1	isotig22771	path:map00950
Limonene and pinene degradation	enoyl-CoA hydratase	ec:4.2.1.17	5	isotig10347, isotig10348, isotig10349, isotig10350, isotig22912	path:map00903
Limonene and pinene degradation	aldehyde dehydrogenase (NAD+)	ec:1.2.1.3	2	isotig17658, isotig17659	path:map00903
Lipoic acid metabolism	lipoyl synthase	ec:2.8.1.8	1	isotig22836	path:map00785
Lysine biosynthesis	L-aminoadipate-semialdehyde dehydrogenase	ec:1.2.1.31	1	isotig23744	path:map00300
Lysine degradation	gamma-butyrobetaine dioxygenase	ec:1.14.11.1	1	isotig23809	path:map00310
Lysine degradation	oxoglutarate dehydrogenase (succinyl-transferring)	ec:1.2.4.2	5	isotig06291, isotig06292, isotig06293, isotig06294, isotig06295	path:map00310
Lysine degradation	dihydrolipoyllysine-residue succinyltransferase	ec:2.3.1.61	4	isotig10912, isotig10913, isotig10914, isotig10915	path:map00310
Lysine degradation	acetyl-CoA C-acetyltransferase	ec:2.3.1.9	3	isotig12775, isotig12776, isotig12777	path:map00310
Lysine degradation	enoyl-CoA hydratase	ec:4.2.1.17	5	isotig10347, isotig10348, isotig10349, isotig10350, isotig22912	path:map00310
Lysine degradation	L-aminoadipate-semialdehyde dehydrogenase	ec:1.2.1.31	1	isotig23744	path:map00310
Lysine degradation	3-hydroxyacyl-CoA dehydrogenase	ec:1.1.1.35	9	isotig06999, isotig07000, isotig07001, isotig07002, isotig07003, isotig07004, isotig07005, isotig07006, isotig22912	path:map00310
Lysine degradation	histone-lysine N-methyltransferase	ec:2.1.1.43	2	isotig21821, isotig23530	path:map00310
Lysine degradation	aldehyde dehydrogenase (NAD+)	ec:1.2.1.3	2	isotig17658, isotig17659	path:map00310
Metabolism of xenobiotics by cytochrome P450	alcohol dehydrogenase	ec:1.1.1.1	2	isotig20572, isotig20573	path:map00980
Metabolism of xenobiotics by cytochrome P450	glutathione transferase	ec:2.5.1.18	1	isotig22744	path:map00980
Metabolism of xenobiotics by cytochrome P450		ec:2.4.1.17	1	isotig13504	path:map00980
Methane metabolism	phosphoserine phosphatase ec:3.1.3.30 Deleted entry ec:3.1.3.31 nucleotidase	ec:3.1.3.3	4	isotig17880, isotig17881, isotig19994, isotig19995	path:map00680
Methane metabolism	6-phosphofructokinase	ec:2.7.1.11	8	isotig04940, isotig04941, isotig04942, isotig04943, isotig04944, isotig04945, isotig04946, isotig04947	path:map00680
Methane metabolism	glycine hydroxymethyltransferase	ec:2.1.2.1	48	isotig02896, isotig02897, isotig02898, isotig02899, isotig02900, isotig02901, isotig02902, isotig02903, isotig02904, isotig02905, isotig02906, isotig02907, isotig02908, isotig02909, isotig02910, isotig02911, isotig02912, isotig02913, isotig02914, isotig02915, isotig02916, isotig02917, isotig02918, isotig02919, isotig02920, isotig02921, isotig02922, isotig02923, isotig02924, isotig02925, isotig029…	path:map00680
Methane metabolism	S-formylglutathione hydrolase	ec:3.1.2.12	2	isotig16276, isotig16277	path:map00680
Methane metabolism	acetate---CoA ligase	ec:6.2.1.1	16	isotig02133, isotig02134, isotig02135, isotig02136, isotig02137, isotig02138, isotig02139, isotig02140, isotig02141, isotig02142, isotig02143, isotig02144, isotig02149, isotig02150, isotig02151, isotig02152	path:map00680
Methane metabolism	phosphoglycerate mutase	ec:5.4.2.1	2	isotig19176, isotig19177	path:map00680
Methane metabolism	peroxidase	ec:1.11.1.7	7	isotig15418, isotig15419, isotig16916, isotig19012, isotig19013, isotig22652, isotig24227	path:map00680
Methane metabolism	phosphoglycerate dehydrogenase	ec:1.1.1.95	1	isotig24026	path:map00680
Methane metabolism	methanol dehydrogenase	ec:1.1.1.244	1	isotig12208	path:map00680
Methane metabolism	malate dehydrogenase	ec:1.1.1.37	7	isotig09984, isotig09985, isotig09986, isotig09987, isotig09988, isotig09989, isotig22063	path:map00680
Methane metabolism	fructose-bisphosphate aldolase	ec:4.1.2.13	4	isotig13936, isotig13937, isotig15878, isotig15879	path:map00680
mTOR signaling pathway	mitogen-activated protein kinase	ec:2.7.11.24	5	isotig15860, isotig15861, isotig16297, isotig16298, isotig23331	path:map04150
mTOR signaling pathway	cAMP-dependent protein kinase	ec:2.7.11.11	4	isotig18560, isotig18561, isotig21642, isotig21643	path:map04150
mTOR signaling pathway	phosphatidylinositol-4,5-bisphosphate 3-kinase	ec:2.7.1.153	2	isotig20604, isotig20605	path:map04150
Mucin type O-Glycan biosynthesis	polypeptide N-acetylgalactosaminyltransferase	ec:2.4.1.41	7	isotig11842, isotig11843, isotig11844, isotig11845, isotig14092, isotig14093, isotig17778	path:map00512
Naphthalene degradation	alcohol dehydrogenase	ec:1.1.1.1	2	isotig20572, isotig20573	path:map00626
N-Glycan biosynthesis	glycoprotein 6-alpha-L-fucosyltransferase	ec:2.4.1.68	1	isotig13953	path:map00510
N-Glycan biosynthesis	alpha-1,6-mannosyl-glycoprotein 2-beta-N-acetylglucosaminyltransferase	ec:2.4.1.143	2	isotig18572, isotig18573	path:map00510
N-Glycan biosynthesis	mannosyl-oligosaccharide 1,2-alpha-mannosidase	ec:3.2.1.113	8	isotig06173, isotig06174, isotig06175, isotig06177, isotig06178, isotig06179, isotig06180, isotig22384	path:map00510
N-Glycan biosynthesis	dolichyl-diphosphooligosaccharide---protein glycotransferase	ec:2.4.1.119	8	isotig09471, isotig09472, isotig09473, isotig09474, isotig09475, isotig15464, isotig15465, isotig22867	path:map00510
N-Glycan biosynthesis	alpha-1,3-mannosyl-glycoprotein 2-beta-N-acetylglucosaminyltransferase	ec:2.4.1.101	15	isotig06071, isotig06072, isotig06073, isotig06074, isotig06075, isotig06076, isotig06077, isotig06078, isotig06079, isotig06080, isotig06081, isotig06082, isotig06083, isotig06084, isotig06085	path:map00510
Nicotinate and nicotinamide metabolism	5'-nucleotidase	ec:3.1.3.5	18	isotig07291, isotig07292, isotig07293, isotig07294, isotig07295, isotig07296, isotig07297, isotig07298, isotig07299, isotig07300, isotig07301, isotig07302, isotig07303, isotig07304, isotig07305, isotig07306, isotig07307, isotig07308	path:map00760
Nicotinate and nicotinamide metabolism	NAD+ kinase	ec:2.7.1.23	2	isotig18054, isotig18055	path:map00760
Nicotinate and nicotinamide metabolism	NAD+ synthase (glutamine-hydrolysing)	ec:6.3.5.1	1	isotig23010	path:map00760
Nicotinate and nicotinamide metabolism	NAD+ synthase	ec:6.3.1.5	1	isotig23075	path:map00760
Nicotinate and nicotinamide metabolism	nicotinate-nucleotide diphosphorylase (carboxylating)	ec:2.4.2.19	1	isotig22200	path:map00760
Nicotinate and nicotinamide metabolism	nicotinate phosphoribosyltransferase	ec:2.4.2.11	1	isotig22200	path:map00760
Nitrogen metabolism	carbonate dehydratase	ec:4.2.1.1	2	isotig18170, isotig18171	path:map00910
Nitrogen metabolism	aminomethyltransferase	ec:2.1.2.10	1	isotig23142	path:map00910
Nitrogen metabolism	glutaminase	ec:3.5.1.2	4	isotig10318, isotig10319, isotig10320, isotig10321	path:map00910
Nitrogen metabolism	glutamate synthase (NADH)	ec:1.4.1.14	2	isotig16656, isotig16657	path:map00910
Nitrogen metabolism	glutamate synthase (NADPH)	ec:1.4.1.13	2	isotig16656, isotig16657	path:map00910
Nitrogen metabolism	glutamate---ammonia ligase	ec:6.3.1.2	14	isotig03193, isotig03194, isotig03195, isotig03196, isotig03197, isotig03198, isotig03199, isotig03200, isotig03201, isotig03202, isotig03203, isotig03204, isotig03205, isotig03206	path:map00910
Nitrogen metabolism	carbamoyl-phosphate synthase (ammonia)	ec:6.3.4.16	2	isotig17012, isotig17013	path:map00910
Nitrogen metabolism	NADH:ubiquinone reductase (H+-translocating)	ec:1.6.5.3	15	isotig13030, isotig13031, isotig13032, isotig16345, isotig16346, isotig16978, isotig16979, isotig20326, isotig20327, isotig20370, isotig20738, isotig20739, isotig21308, isotig21309, isotig24387	path:map00910
Nitrogen metabolism	glutamate dehydrogenase	ec:1.4.1.2	2	isotig17392, isotig17393	path:map00910
Nitrogen metabolism	cytochrome-c oxidase	ec:1.9.3.1	15	isotig08085, isotig08086, isotig08087, isotig08088, isotig08089, isotig08090, isotig11866, isotig11867, isotig11868, isotig12311, isotig12312, isotig19332, isotig19333, isotig19724, isotig19725	path:map00910
Novobiocin biosynthesis	aspartate transaminase	ec:2.6.1.1	1	isotig23526	path:map00401
One carbon pool by folate	aminomethyltransferase	ec:2.1.2.10	1	isotig23142	path:map00670
One carbon pool by folate	phosphoribosylaminoimidazolecarboxamide formyltransferase	ec:2.1.2.3	5	isotig10337, isotig10338, isotig10339, isotig10340, isotig10341	path:map00670
One carbon pool by folate	glycine hydroxymethyltransferase	ec:2.1.2.1	48	isotig02896, isotig02897, isotig02898, isotig02899, isotig02900, isotig02901, isotig02902, isotig02903, isotig02904, isotig02905, isotig02906, isotig02907, isotig02908, isotig02909, isotig02910, isotig02911, isotig02912, isotig02913, isotig02914, isotig02915, isotig02916, isotig02917, isotig02918, isotig02919, isotig02920, isotig02921, isotig02922, isotig02923, isotig02924, isotig02925, isotig029…	path:map00670
One carbon pool by folate	methenyltetrahydrofolate cyclohydrolase	ec:3.5.4.9	3	isotig12565, isotig12566, isotig12567	path:map00670
One carbon pool by folate	formate---tetrahydrofolate ligase	ec:6.3.4.3	3	isotig12565, isotig12566, isotig12567	path:map00670
One carbon pool by folate	methylenetetrahydrofolate dehydrogenase (NADP+)	ec:1.5.1.5	3	isotig12565, isotig12566, isotig12567	path:map00670
Other glycan degradation	beta-galactosidase	ec:3.2.1.23	2	isotig16830, isotig16831	path:map00511
Other types of O-glycan biosynthesis		ec:2.4.1.17	1	isotig13504	path:map00514
Oxidative phosphorylation	inorganic diphosphatase ec:3.6.1.10 endopolyphosphatase	ec:3.6.1.1	2	isotig15681, isotig15682	path:map00190
Oxidative phosphorylation	H+-exporting ATPase	ec:3.6.3.6	129	isotig01871, isotig01872, isotig01873, isotig01874, isotig01875, isotig01876, isotig01877, isotig01878, isotig01879, isotig01880, isotig01881, isotig01882, isotig01883, isotig01884, isotig01885, isotig01886, isotig01887, isotig01888, isotig01889, isotig01890, isotig01891, isotig01892, isotig01893, isotig01894, isotig01895, isotig01896, isotig01897, isotig01898, isotig01899, isotig01900, isotig019…	path:map00190
Oxidative phosphorylation	NADH:ubiquinone reductase (H+-translocating)	ec:1.6.5.3	15	isotig13030, isotig13031, isotig13032, isotig16345, isotig16346, isotig16978, isotig16979, isotig20326, isotig20327, isotig20370, isotig20738, isotig20739, isotig21308, isotig21309, isotig24387	path:map00190
Oxidative phosphorylation	succinate dehydrogenase (ubiquinone)	ec:1.3.5.1	1	isotig23248	path:map00190
Oxidative phosphorylation	cytochrome-c oxidase	ec:1.9.3.1	15	isotig08085, isotig08086, isotig08087, isotig08088, isotig08089, isotig08090, isotig11866, isotig11867, isotig11868, isotig12311, isotig12312, isotig19332, isotig19333, isotig19724, isotig19725	path:map00190
Pantothenate and CoA biosynthesis	dihydropyrimidinase	ec:3.5.2.2	2	isotig17750, isotig17751	path:map00770
Pantothenate and CoA biosynthesis	pantothenate kinase	ec:2.7.1.33	1	isotig23049	path:map00770
Pantothenate and CoA biosynthesis	branched-chain-amino-acid transaminase	ec:2.6.1.42	2	isotig12625, isotig12626	path:map00770
Pantothenate and CoA biosynthesis	beta-ureidopropionase ec:3.5.1.60 N-(long-chain-acyl)ethanolamine deacylase	ec:3.5.1.6	1	isotig23037	path:map00770
Pantothenate and CoA biosynthesis	holo-[acyl-carrier-protein] synthase	ec:2.7.8.7	2	isotig15657, isotig15658	path:map00770
Pantothenate and CoA biosynthesis	aspartate 1-decarboxylase	ec:4.1.1.11	1	isotig23809	path:map00770
Pantothenate and CoA biosynthesis	dihydropyrimidine dehydrogenase (NADP+)	ec:1.3.1.2	1	isotig22514	path:map00770
Pentose and glucuronate interconversions	beta-glucuronidase	ec:3.2.1.31	36	isotig02505, isotig02506, isotig02507, isotig02508, isotig02509, isotig02510, isotig02511, isotig02512, isotig02513, isotig02515, isotig02516, isotig02517, isotig02520, isotig02521, isotig02522, isotig02524, isotig02526, isotig02527, isotig02528, isotig02531, isotig02532, isotig02534, isotig02535, isotig02537, isotig02538, isotig02539, isotig02540, isotig02541, isotig02542, isotig02543, isotig025…	path:map00040
Pentose and glucuronate interconversions	polygalacturonase	ec:3.2.1.15	21	isotig10182, isotig10183, isotig10184, isotig10185, isotig10186, isotig10187, isotig13530, isotig13531, isotig13532, isotig13533, isotig14598, isotig14599, isotig14600, isotig16165, isotig16166, isotig16220, isotig16221, isotig16244, isotig16245, isotig20854, isotig20855	path:map00040
Pentose and glucuronate interconversions		ec:2.4.1.17	1	isotig13504	path:map00040
Pentose and glucuronate interconversions	UTP---glucose-1-phosphate uridylyltransferase	ec:2.7.7.9	2	isotig17292, isotig17293	path:map00040
Pentose and glucuronate interconversions	UDP-glucose 6-dehydrogenase	ec:1.1.1.22	2	isotig16307, isotig16308	path:map00040
Pentose and glucuronate interconversions	aldehyde reductase	ec:1.1.1.21	8	isotig07866, isotig07867, isotig07868, isotig07869, isotig07870, isotig07871, isotig07872, isotig07873	path:map00040
Pentose and glucuronate interconversions	galacturan 1,4-alpha-galacturonidase	ec:3.2.1.67	6	isotig10182, isotig10183, isotig10184, isotig10185, isotig10186, isotig10187	path:map00040
Pentose and glucuronate interconversions	aldehyde dehydrogenase (NAD+)	ec:1.2.1.3	2	isotig17658, isotig17659	path:map00040
Pentose phosphate pathway	glucose dehydrogenase (acceptor)	ec:1.1.99.10	2	isotig17392, isotig17393	path:map00030
Pentose phosphate pathway	6-phosphofructokinase	ec:2.7.1.11	8	isotig04940, isotig04941, isotig04942, isotig04943, isotig04944, isotig04945, isotig04946, isotig04947	path:map00030
Pentose phosphate pathway	phosphoglucomutase	ec:5.4.2.2	4	isotig08618, isotig08619, isotig08622, isotig13984	path:map00030
Pentose phosphate pathway	transketolase	ec:2.2.1.1	1	isotig23212	path:map00030
Pentose phosphate pathway	glucose-6-phosphate dehydrogenase	ec:1.1.1.49	4	isotig13234, isotig13235, isotig13236, isotig13237	path:map00030
Pentose phosphate pathway	glucose 1-dehydrogenase	ec:1.1.1.47	1	isotig14296	path:map00030
Pentose phosphate pathway	phosphogluconate dehydrogenase (decarboxylating)	ec:1.1.1.44	4	isotig11376, isotig11377, isotig17901, isotig23138	path:map00030
Pentose phosphate pathway	fructose-bisphosphate aldolase	ec:4.1.2.13	4	isotig13936, isotig13937, isotig15878, isotig15879	path:map00030
Pentose phosphate pathway	glucose-6-phosphate isomerase	ec:5.3.1.9	10	isotig01465, isotig01466, isotig01467, isotig01468, isotig01469, isotig01470, isotig01471, isotig01472, isotig01473, isotig17901	path:map00030
Pentose phosphate pathway	ribose-phosphate diphosphokinase	ec:2.7.6.1	8	isotig08531, isotig08532, isotig08533, isotig08534, isotig08535, isotig08536, isotig16980, isotig16981	path:map00030
Peptidoglycan biosynthesis	UDP-N-acetylmuramate dehydrogenase	ec:1.1.1.158	2	isotig21558, isotig21559	path:map00550
Phenylalanine metabolism	aspartate transaminase	ec:2.6.1.1	1	isotig23526	path:map00360
Phenylalanine metabolism	4-hydroxyphenylpyruvate dioxygenase	ec:1.13.11.27	5	isotig08809, isotig08810, isotig08811, isotig08812, isotig08813	path:map00360
Phenylalanine metabolism	enoyl-CoA hydratase	ec:4.2.1.17	5	isotig10347, isotig10348, isotig10349, isotig10350, isotig22912	path:map00360
Phenylalanine metabolism	peroxidase	ec:1.11.1.7	7	isotig15418, isotig15419, isotig16916, isotig19012, isotig19013, isotig22652, isotig24227	path:map00360
Phenylalanine metabolism	aromatic-L-amino-acid decarboxylase	ec:4.1.1.28	1	isotig14286	path:map00360
Phenylalanine metabolism	phenylalanine 4-monooxygenase	ec:1.14.16.1	2	isotig17366, isotig17367	path:map00360
Phenylalanine, tyrosine and tryptophan biosynthesis	aspartate transaminase	ec:2.6.1.1	1	isotig23526	path:map00400
Phenylalanine, tyrosine and tryptophan biosynthesis	phenylalanine 4-monooxygenase	ec:1.14.16.1	2	isotig17366, isotig17367	path:map00400
Phenylpropanoid biosynthesis	beta-glucosidase	ec:3.2.1.21	1	isotig22046	path:map00940
Phenylpropanoid biosynthesis	peroxidase	ec:1.11.1.7	7	isotig15418, isotig15419, isotig16916, isotig19012, isotig19013, isotig22652, isotig24227	path:map00940
Phosphatidylinositol signaling system	protein kinase C	ec:2.7.11.13	6	isotig19716, isotig19717, isotig22040, isotig22256, isotig22531, isotig23694	path:map04070
Phosphatidylinositol signaling system	phosphatidylinositol-3,4,5-trisphosphate 3-phosphatase	ec:3.1.3.67	2	isotig18464, isotig18465	path:map04070
Phosphatidylinositol signaling system	phosphoinositide phospholipase C	ec:3.1.4.11	2	isotig16794, isotig16795	path:map04070
Phosphatidylinositol signaling system	phosphatidylinositol-4,5-bisphosphate 3-kinase	ec:2.7.1.153	2	isotig20604, isotig20605	path:map04070
Phosphatidylinositol signaling system	1-phosphatidylinositol-4-phosphate 5-kinase	ec:2.7.1.68	7	isotig05764, isotig05765, isotig05766, isotig05767, isotig05768, isotig19536, isotig19537	path:map04070
Phosphatidylinositol signaling system	phosphatidylinositol 3-kinase	ec:2.7.1.137	3	isotig20604, isotig20605, isotig21745	path:map04070
Phosphatidylinositol signaling system	phosphatidate cytidylyltransferase	ec:2.7.7.41	1	isotig17345	path:map04070
Phosphatidylinositol signaling system	inositol-trisphosphate 3-kinase	ec:2.7.1.127	6	isotig11041, isotig11042, isotig11043, isotig11044, isotig11045, isotig18682	path:map04070
Phosphonate and phosphinate metabolism	choline-phosphate cytidylyltransferase	ec:2.7.7.15	72	isotig01871, isotig01872, isotig01873, isotig01874, isotig01875, isotig01876, isotig01877, isotig01878, isotig01879, isotig01880, isotig01881, isotig01882, isotig01883, isotig01884, isotig01885, isotig01886, isotig01887, isotig01888, isotig01889, isotig01890, isotig01891, isotig01892, isotig01893, isotig01894, isotig01895, isotig01896, isotig01897, isotig01898, isotig01899, isotig01900, isotig019…	path:map00440
Phosphonate and phosphinate metabolism	ethanolamine-phosphate cytidylyltransferase	ec:2.7.7.14	4	isotig13346, isotig13347, isotig13348, isotig13349	path:map00440
Phosphonate and phosphinate metabolism	diacylglycerol cholinephosphotransferase	ec:2.7.8.2	1	isotig12604	path:map00440
Phosphonate and phosphinate metabolism	ethanolaminephosphotransferase	ec:2.7.8.1	1	isotig12605	path:map00440
Polyketide sugar unit biosynthesis	dTDP-glucose 4,6-dehydratase	ec:4.2.1.46	1	isotig23553	path:map00523
Porphyrin and chlorophyll metabolism	beta-glucuronidase	ec:3.2.1.31	36	isotig02505, isotig02506, isotig02507, isotig02508, isotig02509, isotig02510, isotig02511, isotig02512, isotig02513, isotig02515, isotig02516, isotig02517, isotig02520, isotig02521, isotig02522, isotig02524, isotig02526, isotig02527, isotig02528, isotig02531, isotig02532, isotig02534, isotig02535, isotig02537, isotig02538, isotig02539, isotig02540, isotig02541, isotig02542, isotig02543, isotig025…	path:map00860
Porphyrin and chlorophyll metabolism	coproporphyrinogen oxidase	ec:1.3.3.3	3	isotig14514, isotig14515, isotig14516	path:map00860
Porphyrin and chlorophyll metabolism	glutamate---tRNA ligase	ec:6.1.1.17	3	isotig15356, isotig15357, isotig16843	path:map00860
Porphyrin and chlorophyll metabolism	porphobilinogen synthase	ec:4.2.1.24	1	isotig23043	path:map00860
Porphyrin and chlorophyll metabolism		ec:2.4.1.17	1	isotig13504	path:map00860
Porphyrin and chlorophyll metabolism	ferrochelatase	ec:4.99.1.1	2	isotig15807, isotig15808	path:map00860
Primary bile acid biosynthesis	propanoyl-CoA C-acyltransferase	ec:2.3.1.176	1	isotig22550	path:map00120
Primary bile acid biosynthesis	3-hydroxyacyl-CoA dehydrogenase	ec:1.1.1.35	9	isotig06999, isotig07000, isotig07001, isotig07002, isotig07003, isotig07004, isotig07005, isotig07006, isotig22912	path:map00120
Propanoate metabolism	4-aminobutyrate transaminase	ec:2.6.1.19	2	isotig15713, isotig15714	path:map00640
Propanoate metabolism	propionyl-CoA carboxylase	ec:6.4.1.3	6	isotig09912, isotig09913, isotig09914, isotig09915, isotig09916, isotig09917	path:map00640
Propanoate metabolism	acetyl-CoA carboxylase	ec:6.4.1.2	6	isotig09912, isotig09913, isotig09914, isotig09915, isotig09916, isotig09917	path:map00640
Propanoate metabolism	acetyl-CoA C-acetyltransferase	ec:2.3.1.9	3	isotig12775, isotig12776, isotig12777	path:map00640
Propanoate metabolism	enoyl-CoA hydratase	ec:4.2.1.17	5	isotig10347, isotig10348, isotig10349, isotig10350, isotig22912	path:map00640
Propanoate metabolism	succinate---CoA ligase (ADP-forming)	ec:6.2.1.5	10	isotig08552, isotig08553, isotig08554, isotig08555, isotig08556, isotig08557, isotig16806, isotig16807, isotig20372, isotig20373	path:map00640
Propanoate metabolism	succinate---CoA ligase (GDP-forming)	ec:6.2.1.4	20	isotig05282, isotig05283, isotig05284, isotig05285, isotig05286, isotig05287, isotig05288, isotig05289, isotig05290, isotig05291, isotig05292, isotig05293, isotig05294, isotig08552, isotig08553, isotig08554, isotig08555, isotig08556, isotig08557, isotig23248	path:map00640
Propanoate metabolism	acetate---CoA ligase	ec:6.2.1.1	16	isotig02133, isotig02134, isotig02135, isotig02136, isotig02137, isotig02138, isotig02139, isotig02140, isotig02141, isotig02142, isotig02143, isotig02144, isotig02149, isotig02150, isotig02151, isotig02152	path:map00640
Propanoate metabolism	methylmalonate-semialdehyde dehydrogenase (acylating)	ec:1.2.1.27	5	isotig08660, isotig08661, isotig08662, isotig08663, isotig08664	path:map00640
Propanoate metabolism	malonate-semialdehyde dehydrogenase (acetylating)	ec:1.2.1.18	5	isotig08660, isotig08661, isotig08662, isotig08663, isotig08664	path:map00640
Propanoate metabolism	aldehyde dehydrogenase (NAD+)	ec:1.2.1.3	2	isotig17658, isotig17659	path:map00640
Purine metabolism	guanosine-3',5'-bis(diphosphate) 3'-diphosphatase	ec:3.1.7.2	2	isotig08013, isotig08014	path:map00230
Purine metabolism	5'-nucleotidase	ec:3.1.3.5	18	isotig07291, isotig07292, isotig07293, isotig07294, isotig07295, isotig07296, isotig07297, isotig07298, isotig07299, isotig07300, isotig07301, isotig07302, isotig07303, isotig07304, isotig07305, isotig07306, isotig07307, isotig07308	path:map00230
Purine metabolism	adenylyl-sulfate kinase	ec:2.7.1.25	4	isotig12005, isotig12006, isotig12007, isotig12008	path:map00230
Purine metabolism	nucleoside-diphosphatase	ec:3.6.1.6	11	isotig04888, isotig04889, isotig04890, isotig04891, isotig04892, isotig04893, isotig04894, isotig04895, isotig04897, isotig04898, isotig04899	path:map00230
Purine metabolism	adenosinetriphosphatase	ec:3.6.1.3	48	isotig03268, isotig03269, isotig03270, isotig03274, isotig08461, isotig08462, isotig08463, isotig08464, isotig08465, isotig08466, isotig10009, isotig11468, isotig11469, isotig11933, isotig11934, isotig11935, isotig11936, isotig12763, isotig12764, isotig12765, isotig13178, isotig13180, isotig16696, isotig16697, isotig16730, isotig16731, isotig17116, isotig17117, isotig18370, isotig18633, isotig193…	path:map00230
Purine metabolism	IMP cyclohydrolase	ec:3.5.4.10	5	isotig10337, isotig10338, isotig10339, isotig10340, isotig10341	path:map00230
Purine metabolism	phosphoribosylaminoimidazolecarboxamide formyltransferase	ec:2.1.2.3	5	isotig10337, isotig10338, isotig10339, isotig10340, isotig10341	path:map00230
Purine metabolism	ribonucleoside-diphosphate reductase	ec:1.17.4.1	2	isotig22645, isotig23608	path:map00230
Purine metabolism	guanylate kinase	ec:2.7.4.8	16	isotig10792, isotig10793, isotig10794, isotig10795, isotig10796, isotig10797, isotig12069, isotig12070, isotig12071, isotig12072, isotig17416, isotig17417, isotig18270, isotig18386, isotig18387, isotig23864	path:map00230
Purine metabolism	adenylate kinase	ec:2.7.4.3	23	isotig03278, isotig03279, isotig03292, isotig03293, isotig03294, isotig03295, isotig03296, isotig03298, isotig03299, isotig03300, isotig03301, isotig03302, isotig03303, isotig03309, isotig03310, isotig15978, isotig15979, isotig15987, isotig15988, isotig18000, isotig18001, isotig20484, isotig20485	path:map00230
Purine metabolism	GMP synthase (glutamine-hydrolysing)	ec:6.3.5.2	1	isotig23075	path:map00230
Purine metabolism	AMP deaminase	ec:3.5.4.6	3	isotig14982, isotig14983, isotig14984	path:map00230
Purine metabolism	phosphoglucomutase	ec:5.4.2.2	4	isotig08618, isotig08619, isotig08622, isotig13984	path:map00230
Purine metabolism	nucleoside-triphosphatase	ec:3.6.1.15	50	isotig04888, isotig04889, isotig04890, isotig04891, isotig04892, isotig04893, isotig04894, isotig04895, isotig04897, isotig04898, isotig04899, isotig05308, isotig05309, isotig05310, isotig05311, isotig05312, isotig05313, isotig05314, isotig05315, isotig05316, isotig06718, isotig06719, isotig10008, isotig10010, isotig10011, isotig10012, isotig10013, isotig11106, isotig11228, isotig13767, isotig168…	path:map00230
Purine metabolism	xanthine oxidase	ec:1.17.3.2	2	isotig21558, isotig21559	path:map00230
Purine metabolism	amidophosphoribosyltransferase	ec:2.4.2.14	2	isotig12714, isotig12715	path:map00230
Purine metabolism	polyribonucleotide nucleotidyltransferase	ec:2.7.7.8	1	isotig22821	path:map00230
Purine metabolism	DNA-directed DNA polymerase	ec:2.7.7.7	4	isotig16856, isotig16857, isotig19188, isotig19189	path:map00230
Purine metabolism	DNA-directed RNA polymerase	ec:2.7.7.6	26	isotig11604, isotig11605, isotig11606, isotig11607, isotig12562, isotig12563, isotig12564, isotig13594, isotig13595, isotig13596, isotig13597, isotig14739, isotig14740, isotig14741, isotig15629, isotig15630, isotig20526, isotig20527, isotig20872, isotig20873, isotig21542, isotig21543, isotig22061, isotig22125, isotig22250, isotig22262	path:map00230
Purine metabolism	sulfate adenylyltransferase	ec:2.7.7.4	6	isotig12005, isotig12006, isotig12007, isotig12008, isotig16664, isotig16665	path:map00230
Purine metabolism	adenylosuccinate synthase	ec:6.3.4.4	1	isotig22244	path:map00230
Purine metabolism	adenylosuccinate lyase	ec:4.3.2.2	3	isotig08700, isotig08701, isotig08702	path:map00230
Purine metabolism	guanylate cyclase	ec:4.6.1.2	2	isotig17216, isotig17217	path:map00230
Purine metabolism	3',5'-cyclic-nucleotide phosphodiesterase	ec:3.1.4.17	4	isotig18752, isotig18753, isotig21041, isotig22371	path:map00230
Purine metabolism	IMP dehydrogenase	ec:1.1.1.205	2	isotig22524, isotig23378	path:map00230
Purine metabolism	RNA-directed RNA polymerase	ec:2.7.7.48	1	isotig21863	path:map00230
Purine metabolism	ribose-phosphate diphosphokinase	ec:2.7.6.1	8	isotig08531, isotig08532, isotig08533, isotig08534, isotig08535, isotig08536, isotig16980, isotig16981	path:map00230
Purine metabolism	pyruvate kinase	ec:2.7.1.40	12	isotig06657, isotig06658, isotig06659, isotig06660, isotig06661, isotig06662, isotig06663, isotig06664, isotig06665, isotig06666, isotig06667, isotig06668	path:map00230
Purine metabolism	allantoinase	ec:3.5.2.5	2	isotig16299, isotig16300	path:map00230
Pyrimidine metabolism	dihydroorotase	ec:3.5.2.3	2	isotig17012, isotig17013	path:map00240
Pyrimidine metabolism	dihydropyrimidinase	ec:3.5.2.2	2	isotig17750, isotig17751	path:map00240
Pyrimidine metabolism	5'-nucleotidase	ec:3.1.3.5	18	isotig07291, isotig07292, isotig07293, isotig07294, isotig07295, isotig07296, isotig07297, isotig07298, isotig07299, isotig07300, isotig07301, isotig07302, isotig07303, isotig07304, isotig07305, isotig07306, isotig07307, isotig07308	path:map00240
Pyrimidine metabolism	uridine phosphorylase	ec:2.4.2.3	1	isotig22147	path:map00240
Pyrimidine metabolism	nucleoside-diphosphatase	ec:3.6.1.6	11	isotig04888, isotig04889, isotig04890, isotig04891, isotig04892, isotig04893, isotig04894, isotig04895, isotig04897, isotig04898, isotig04899	path:map00240
Pyrimidine metabolism	beta-ureidopropionase ec:3.5.1.60 N-(long-chain-acyl)ethanolamine deacylase	ec:3.5.1.6	1	isotig23037	path:map00240
Pyrimidine metabolism	ribonucleoside-diphosphate reductase	ec:1.17.4.1	2	isotig22645, isotig23608	path:map00240
Pyrimidine metabolism	carbamoyl-phosphate synthase (glutamine-hydrolysing)	ec:6.3.5.5	2	isotig17012, isotig17013	path:map00240
Pyrimidine metabolism	thioredoxin-disulfide reductase	ec:1.8.1.9	4	isotig17076, isotig23323, isotig23644, isotig23714	path:map00240
Pyrimidine metabolism	dUTP diphosphatase	ec:3.6.1.23	1	isotig22130	path:map00240
Pyrimidine metabolism	nucleoside-triphosphate---adenylate kinase	ec:2.7.4.10	2	isotig15987, isotig15988	path:map00240
Pyrimidine metabolism	orotidine-5'-phosphate decarboxylase	ec:4.1.1.23	3	isotig12787, isotig12788, isotig12789	path:map00240
Pyrimidine metabolism	orotate phosphoribosyltransferase	ec:2.4.2.10	3	isotig12787, isotig12788, isotig12789	path:map00240
Pyrimidine metabolism	polyribonucleotide nucleotidyltransferase	ec:2.7.7.8	1	isotig22821	path:map00240
Pyrimidine metabolism	DNA-directed DNA polymerase	ec:2.7.7.7	4	isotig16856, isotig16857, isotig19188, isotig19189	path:map00240
Pyrimidine metabolism	DNA-directed RNA polymerase	ec:2.7.7.6	26	isotig11604, isotig11605, isotig11606, isotig11607, isotig12562, isotig12563, isotig12564, isotig13594, isotig13595, isotig13596, isotig13597, isotig14739, isotig14740, isotig14741, isotig15629, isotig15630, isotig20526, isotig20527, isotig20872, isotig20873, isotig21542, isotig21543, isotig22061, isotig22125, isotig22250, isotig22262	path:map00240
Pyrimidine metabolism	CTP synthase	ec:6.3.4.2	4	isotig12619, isotig12620, isotig12621, isotig22708	path:map00240
Pyrimidine metabolism	dihydroorotate dehydrogenase (quinone)	ec:1.3.5.2	1	isotig24275	path:map00240
Pyrimidine metabolism	dihydropyrimidine dehydrogenase (NADP+)	ec:1.3.1.2	1	isotig22514	path:map00240
Pyrimidine metabolism	uridine kinase	ec:2.7.1.48	3	isotig17088, isotig17089, isotig23836	path:map00240
Pyruvate metabolism	pyruvate dehydrogenase (acetyl-transferring)	ec:1.2.4.1	4	isotig09674, isotig09675, isotig09676, isotig09677	path:map00620
Pyruvate metabolism	acetyl-CoA hydrolase	ec:3.1.2.1	6	isotig09273, isotig09274, isotig09275, isotig09276, isotig09277, isotig09278	path:map00620
Pyruvate metabolism	acetyl-CoA carboxylase	ec:6.4.1.2	6	isotig09912, isotig09913, isotig09914, isotig09915, isotig09916, isotig09917	path:map00620
Pyruvate metabolism	pyruvate carboxylase	ec:6.4.1.1	3	isotig13914, isotig13915, isotig13916	path:map00620
Pyruvate metabolism	acetyl-CoA C-acetyltransferase	ec:2.3.1.9	3	isotig12775, isotig12776, isotig12777	path:map00620
Pyruvate metabolism	acetate---CoA ligase	ec:6.2.1.1	16	isotig02133, isotig02134, isotig02135, isotig02136, isotig02137, isotig02138, isotig02139, isotig02140, isotig02141, isotig02142, isotig02143, isotig02144, isotig02149, isotig02150, isotig02151, isotig02152	path:map00620
Pyruvate metabolism	dihydrolipoyl dehydrogenase	ec:1.8.1.4	2	isotig15813, isotig15814	path:map00620
Pyruvate metabolism	phosphoenolpyruvate carboxykinase (GTP)	ec:4.1.1.32	21	isotig05473, isotig05474, isotig05475, isotig05476, isotig05477, isotig05478, isotig05479, isotig05480, isotig05481, isotig05482, isotig05483, isotig05484, isotig05485, isotig05486, isotig05487, isotig05488, isotig05489, isotig05490, isotig05491, isotig05492, isotig05493	path:map00620
Pyruvate metabolism	dihydrolipoyllysine-residue acetyltransferase	ec:2.3.1.12	4	isotig10912, isotig10913, isotig10914, isotig10915	path:map00620
Pyruvate metabolism	acetaldehyde dehydrogenase (acetylating)	ec:1.2.1.10	2	isotig17658, isotig17659	path:map00620
Pyruvate metabolism	malate dehydrogenase (oxaloacetate-decarboxylating) (NADP+)	ec:1.1.1.40	6	isotig09984, isotig09985, isotig09986, isotig09987, isotig09988, isotig09989	path:map00620
Pyruvate metabolism	malate dehydrogenase (oxaloacetate-decarboxylating)	ec:1.1.1.38	8	isotig09984, isotig09985, isotig09986, isotig09987, isotig09988, isotig09989, isotig17118, isotig17119	path:map00620
Pyruvate metabolism	malate dehydrogenase	ec:1.1.1.37	7	isotig09984, isotig09985, isotig09986, isotig09987, isotig09988, isotig09989, isotig22063	path:map00620
Pyruvate metabolism	aldehyde reductase	ec:1.1.1.21	8	isotig07866, isotig07867, isotig07868, isotig07869, isotig07870, isotig07871, isotig07872, isotig07873	path:map00620
Pyruvate metabolism	aldehyde dehydrogenase (NAD+)	ec:1.2.1.3	2	isotig17658, isotig17659	path:map00620
Pyruvate metabolism	pyruvate kinase	ec:2.7.1.40	12	isotig06657, isotig06658, isotig06659, isotig06660, isotig06661, isotig06662, isotig06663, isotig06664, isotig06665, isotig06666, isotig06667, isotig06668	path:map00620
Retinol metabolism	alcohol dehydrogenase	ec:1.1.1.1	2	isotig20572, isotig20573	path:map00830
Retinol metabolism		ec:2.4.1.17	1	isotig13504	path:map00830
Retinol metabolism	retinal dehydrogenase	ec:1.2.1.36	2	isotig17658, isotig17659	path:map00830
Riboflavin metabolism	acid phosphatase	ec:3.1.3.2	35	isotig05916, isotig05917, isotig05918, isotig05919, isotig05920, isotig05921, isotig05922, isotig05923, isotig05924, isotig05925, isotig05926, isotig05927, isotig05928, isotig05929, isotig05930, isotig05931, isotig05932, isotig05933, isotig05934, isotig05935, isotig05936, isotig05938, isotig05939, isotig07536, isotig07537, isotig07538, isotig07539, isotig07540, isotig07541, isotig07542, isotig075…	path:map00740
Riboflavin metabolism	riboflavin kinase	ec:2.7.1.26	2	isotig16103, isotig16104	path:map00740
Selenocompound metabolism	selenide, water dikinase	ec:2.7.9.3	3	isotig18446, isotig18447, isotig22760	path:map00450
Selenocompound metabolism	methionine---tRNA ligase	ec:6.1.1.10	1	isotig24023	path:map00450
Selenocompound metabolism	thioredoxin-disulfide reductase	ec:1.8.1.9	4	isotig17076, isotig23323, isotig23644, isotig23714	path:map00450
Selenocompound metabolism	sulfate adenylyltransferase	ec:2.7.7.4	6	isotig12005, isotig12006, isotig12007, isotig12008, isotig16664, isotig16665	path:map00450
Selenocompound metabolism	cystathionine beta-lyase	ec:4.4.1.8	3	isotig05691, isotig05692, isotig05697	path:map00450
Selenocompound metabolism	cystathionine gamma-lyase	ec:4.4.1.1	35	isotig01034, isotig01035, isotig01036, isotig01037, isotig01038, isotig01039, isotig01040, isotig01041, isotig01042, isotig01043, isotig01044, isotig01045, isotig01046, isotig01047, isotig01048, isotig01049, isotig01050, isotig01051, isotig01052, isotig01053, isotig01054, isotig01055, isotig01056, isotig01057, isotig01098, isotig05691, isotig05692, isotig05693, isotig05694, isotig05695, isotig056…	path:map00450
Sphingolipid metabolism	beta-galactosidase	ec:3.2.1.23	2	isotig16830, isotig16831	path:map00600
Sphingolipid metabolism	ceramide glucosyltransferase	ec:2.4.1.80	2	isotig17150, isotig17151	path:map00600
Sphingolipid metabolism	serine C-palmitoyltransferase	ec:2.3.1.50	2	isotig15030, isotig22933	path:map00600
Sphingolipid metabolism	sphinganine-1-phosphate aldolase	ec:4.1.2.27	12	isotig06732, isotig06733, isotig06734, isotig06735, isotig06736, isotig06737, isotig06738, isotig06739, isotig06740, isotig06741, isotig06742, isotig06743	path:map00600
Sphingolipid metabolism	sphingomyelin phosphodiesterase	ec:3.1.4.12	28	isotig00002, isotig00004, isotig00006, isotig00019, isotig00067, isotig08636, isotig08637, isotig08638, isotig08639, isotig08640, isotig08641, isotig11724, isotig11725, isotig11726, isotig11727, isotig11728, isotig11729, isotig12556, isotig12557, isotig12558, isotig16436, isotig16437, isotig17012, isotig17013, isotig18016, isotig21996, isotig23167, isotig24143	path:map00600
Starch and sucrose metabolism	beta-glucuronidase	ec:3.2.1.31	36	isotig02505, isotig02506, isotig02507, isotig02508, isotig02509, isotig02510, isotig02511, isotig02512, isotig02513, isotig02515, isotig02516, isotig02517, isotig02520, isotig02521, isotig02522, isotig02524, isotig02526, isotig02527, isotig02528, isotig02531, isotig02532, isotig02534, isotig02535, isotig02537, isotig02538, isotig02539, isotig02540, isotig02541, isotig02542, isotig02543, isotig025…	path:map00500
Starch and sucrose metabolism	beta-glucosidase	ec:3.2.1.21	1	isotig22046	path:map00500
Starch and sucrose metabolism	alpha-glucosidase	ec:3.2.1.20	4	isotig15735, isotig15736, isotig16816, isotig16817	path:map00500
Starch and sucrose metabolism	polygalacturonase	ec:3.2.1.15	21	isotig10182, isotig10183, isotig10184, isotig10185, isotig10186, isotig10187, isotig13530, isotig13531, isotig13532, isotig13533, isotig14598, isotig14599, isotig14600, isotig16165, isotig16166, isotig16220, isotig16221, isotig16244, isotig16245, isotig20854, isotig20855	path:map00500
Starch and sucrose metabolism	hexokinase	ec:2.7.1.1	30	isotig02978, isotig02979, isotig02980, isotig02981, isotig02982, isotig02983, isotig02984, isotig02985, isotig02986, isotig02987, isotig02988, isotig02989, isotig02990, isotig02991, isotig02992, isotig02993, isotig02994, isotig02995, isotig02996, isotig02997, isotig02998, isotig02999, isotig03000, isotig03001, isotig03002, isotig03003, isotig03005, isotig03006, isotig03007, isotig03008	path:map00500
Starch and sucrose metabolism	1,3-beta-glucan synthase	ec:2.4.1.34	1	isotig23641	path:map00500
Starch and sucrose metabolism	1,4-alpha-glucan branching enzyme	ec:2.4.1.18	2	isotig16930, isotig16931	path:map00500
Starch and sucrose metabolism		ec:2.4.1.17	1	isotig13504	path:map00500
Starch and sucrose metabolism	alpha,alpha-trehalose-phosphate synthase (UDP-forming)	ec:2.4.1.15	2	isotig16760, isotig16761	path:map00500
Starch and sucrose metabolism	glycogen(starch) synthase	ec:2.4.1.11	3	isotig16744, isotig16745, isotig23525	path:map00500
Starch and sucrose metabolism	phosphoglucomutase	ec:5.4.2.2	4	isotig08618, isotig08619, isotig08622, isotig13984	path:map00500
Starch and sucrose metabolism	trehalose-phosphatase	ec:3.1.3.12	2	isotig16760, isotig16761	path:map00500
Starch and sucrose metabolism	UTP---glucose-1-phosphate uridylyltransferase	ec:2.7.7.9	2	isotig17292, isotig17293	path:map00500
Starch and sucrose metabolism	UDP-glucose 6-dehydrogenase	ec:1.1.1.22	2	isotig16307, isotig16308	path:map00500
Starch and sucrose metabolism	glucose-6-phosphate isomerase	ec:5.3.1.9	10	isotig01465, isotig01466, isotig01467, isotig01468, isotig01469, isotig01470, isotig01471, isotig01472, isotig01473, isotig17901	path:map00500
Starch and sucrose metabolism	galacturan 1,4-alpha-galacturonidase	ec:3.2.1.67	6	isotig10182, isotig10183, isotig10184, isotig10185, isotig10186, isotig10187	path:map00500
Steroid hormone biosynthesis		ec:2.4.1.17	1	isotig13504	path:map00140
Streptomycin biosynthesis	hexokinase	ec:2.7.1.1	30	isotig02978, isotig02979, isotig02980, isotig02981, isotig02982, isotig02983, isotig02984, isotig02985, isotig02986, isotig02987, isotig02988, isotig02989, isotig02990, isotig02991, isotig02992, isotig02993, isotig02994, isotig02995, isotig02996, isotig02997, isotig02998, isotig02999, isotig03000, isotig03001, isotig03002, isotig03003, isotig03005, isotig03006, isotig03007, isotig03008	path:map00521
Streptomycin biosynthesis	dTDP-glucose 4,6-dehydratase	ec:4.2.1.46	1	isotig23553	path:map00521
Streptomycin biosynthesis	phosphoglucomutase	ec:5.4.2.2	4	isotig08618, isotig08619, isotig08622, isotig13984	path:map00521
Styrene degradation	homogentisate 1,2-dioxygenase	ec:1.13.11.5	6	isotig09321, isotig09322, isotig09323, isotig09324, isotig09325, isotig09326	path:map00643
Styrene degradation	maleylacetoacetate isomerase	ec:5.2.1.2	1	isotig22744	path:map00643
Sulfur metabolism	adenylyl-sulfate kinase	ec:2.7.1.25	4	isotig12005, isotig12006, isotig12007, isotig12008	path:map00920
Sulfur metabolism	sulfate adenylyltransferase	ec:2.7.7.4	6	isotig12005, isotig12006, isotig12007, isotig12008, isotig16664, isotig16665	path:map00920
Sulfur metabolism	cystathionine beta-lyase	ec:4.4.1.8	3	isotig05691, isotig05692, isotig05697	path:map00920
Synthesis and degradation of ketone bodies	acetyl-CoA C-acetyltransferase	ec:2.3.1.9	3	isotig12775, isotig12776, isotig12777	path:map00072
Synthesis and degradation of ketone bodies	3-oxoacid CoA-transferase	ec:2.8.3.5	7	isotig07683, isotig07684, isotig07685, isotig07686, isotig07687, isotig07688, isotig07689	path:map00072
Synthesis and degradation of ketone bodies	hydroxymethylglutaryl-CoA synthase	ec:2.3.3.10	2	isotig15522, isotig15523	path:map00072
T cell receptor signaling pathway	phosphoprotein phosphatase	ec:3.1.3.16	26	isotig07956, isotig07957, isotig08118, isotig08119, isotig13256, isotig13257, isotig15326, isotig15327, isotig16034, isotig16035, isotig16772, isotig16773, isotig16905, isotig17282, isotig17283, isotig18096, isotig18097, isotig18530, isotig18531, isotig18714, isotig20216, isotig20217, isotig22097, isotig22342, isotig22373, isotig23053	path:map04660
T cell receptor signaling pathway	non-specific protein-tyrosine kinase	ec:2.7.10.2	3	isotig22706, isotig22773, isotig23354	path:map04660
Taurine and hypotaurine metabolism	gamma-glutamyltransferase	ec:2.3.2.2	1	isotig23126	path:map00430
Taurine and hypotaurine metabolism	glutamate decarboxylase	ec:4.1.1.15	1	isotig23809	path:map00430
Taurine and hypotaurine metabolism	glutamate dehydrogenase	ec:1.4.1.2	2	isotig17392, isotig17393	path:map00430
Terpenoid backbone biosynthesis	geranylgeranyl diphosphate synthase	ec:2.5.1.29	2	isotig20080, isotig20081	path:map00900
Terpenoid backbone biosynthesis	dimethylallyltranstransferase	ec:2.5.1.1	3	isotig04038, isotig20080, isotig20081	path:map00900
Terpenoid backbone biosynthesis	(2E,6E)-farnesyl diphosphate synthase	ec:2.5.1.10	3	isotig04038, isotig20080, isotig20081	path:map00900
Terpenoid backbone biosynthesis	acetyl-CoA C-acetyltransferase	ec:2.3.1.9	3	isotig12775, isotig12776, isotig12777	path:map00900
Terpenoid backbone biosynthesis	diphosphomevalonate decarboxylase	ec:4.1.1.33	2	isotig14065, isotig14066	path:map00900
Terpenoid backbone biosynthesis	hydroxymethylglutaryl-CoA synthase	ec:2.3.3.10	2	isotig15522, isotig15523	path:map00900
Tetracycline biosynthesis	acetyl-CoA carboxylase	ec:6.4.1.2	6	isotig09912, isotig09913, isotig09914, isotig09915, isotig09916, isotig09917	path:map00253
Thiamine metabolism	cysteine desulfurase	ec:2.8.1.7	2	isotig10524, isotig10525	path:map00730
Thiamine metabolism	nucleoside-triphosphatase	ec:3.6.1.15	50	isotig04888, isotig04889, isotig04890, isotig04891, isotig04892, isotig04893, isotig04894, isotig04895, isotig04897, isotig04898, isotig04899, isotig05308, isotig05309, isotig05310, isotig05311, isotig05312, isotig05313, isotig05314, isotig05315, isotig05316, isotig06718, isotig06719, isotig10008, isotig10010, isotig10011, isotig10012, isotig10013, isotig11106, isotig11228, isotig13767, isotig168…	path:map00730
Toluene degradation	3-hydroxyacyl-CoA dehydrogenase	ec:1.1.1.35	9	isotig06999, isotig07000, isotig07001, isotig07002, isotig07003, isotig07004, isotig07005, isotig07006, isotig22912	path:map00623
Tropane, piperidine and pyridine alkaloid biosynthesis	aspartate transaminase	ec:2.6.1.1	1	isotig23526	path:map00960
Tryptophan metabolism	oxoglutarate dehydrogenase (succinyl-transferring)	ec:1.2.4.2	5	isotig06291, isotig06292, isotig06293, isotig06294, isotig06295	path:map00380
Tryptophan metabolism	kynurenine---oxoglutarate transaminase	ec:2.6.1.7	3	isotig11673, isotig17718, isotig17719	path:map00380
Tryptophan metabolism	acetyl-CoA C-acetyltransferase	ec:2.3.1.9	3	isotig12775, isotig12776, isotig12777	path:map00380
Tryptophan metabolism	enoyl-CoA hydratase	ec:4.2.1.17	5	isotig10347, isotig10348, isotig10349, isotig10350, isotig22912	path:map00380
Tryptophan metabolism	aromatic-L-amino-acid decarboxylase	ec:4.1.1.28	1	isotig14286	path:map00380
Tryptophan metabolism	3-hydroxyacyl-CoA dehydrogenase	ec:1.1.1.35	9	isotig06999, isotig07000, isotig07001, isotig07002, isotig07003, isotig07004, isotig07005, isotig07006, isotig22912	path:map00380
Tryptophan metabolism	aldehyde dehydrogenase (NAD+)	ec:1.2.1.3	2	isotig17658, isotig17659	path:map00380
Tyrosine metabolism	alcohol dehydrogenase	ec:1.1.1.1	2	isotig20572, isotig20573	path:map00350
Tyrosine metabolism	homogentisate 1,2-dioxygenase	ec:1.13.11.5	6	isotig09321, isotig09322, isotig09323, isotig09324, isotig09325, isotig09326	path:map00350
Tyrosine metabolism	aspartate transaminase	ec:2.6.1.1	1	isotig23526	path:map00350
Tyrosine metabolism	4-hydroxyphenylpyruvate dioxygenase	ec:1.13.11.27	5	isotig08809, isotig08810, isotig08811, isotig08812, isotig08813	path:map00350
Tyrosine metabolism	aromatic-L-amino-acid decarboxylase	ec:4.1.1.28	1	isotig14286	path:map00350
Tyrosine metabolism	tyrosine 3-monooxygenase	ec:1.14.16.2	1	isotig22771	path:map00350
Tyrosine metabolism	maleylacetoacetate isomerase	ec:5.2.1.2	1	isotig22744	path:map00350
Ubiquinone and other terpenoid-quinone biosynthesis	4-hydroxyphenylpyruvate dioxygenase	ec:1.13.11.27	5	isotig08809, isotig08810, isotig08811, isotig08812, isotig08813	path:map00130
Valine, leucine and isoleucine biosynthesis	branched-chain-amino-acid transaminase	ec:2.6.1.42	2	isotig12625, isotig12626	path:map00290
Valine, leucine and isoleucine biosynthesis	pyruvate dehydrogenase (acetyl-transferring)	ec:1.2.4.1	4	isotig09674, isotig09675, isotig09676, isotig09677	path:map00290
Valine, leucine and isoleucine biosynthesis	threonine ammonia-lyase	ec:4.3.1.19	1	isotig17828	path:map00290
Valine, leucine and isoleucine degradation	branched-chain-amino-acid transaminase	ec:2.6.1.42	2	isotig12625, isotig12626	path:map00280
Valine, leucine and isoleucine degradation	propionyl-CoA carboxylase	ec:6.4.1.3	6	isotig09912, isotig09913, isotig09914, isotig09915, isotig09916, isotig09917	path:map00280
Valine, leucine and isoleucine degradation	acetyl-CoA C-acetyltransferase	ec:2.3.1.9	3	isotig12775, isotig12776, isotig12777	path:map00280
Valine, leucine and isoleucine degradation	enoyl-CoA hydratase	ec:4.2.1.17	5	isotig10347, isotig10348, isotig10349, isotig10350, isotig22912	path:map00280
Valine, leucine and isoleucine degradation	dihydrolipoyl dehydrogenase	ec:1.8.1.4	2	isotig15813, isotig15814	path:map00280
Valine, leucine and isoleucine degradation	3-oxoacid CoA-transferase	ec:2.8.3.5	7	isotig07683, isotig07684, isotig07685, isotig07686, isotig07687, isotig07688, isotig07689	path:map00280
Valine, leucine and isoleucine degradation	acetyl-CoA C-acyltransferase	ec:2.3.1.16	3	isotig01025, isotig01028, isotig01030	path:map00280
Valine, leucine and isoleucine degradation	methylmalonate-semialdehyde dehydrogenase (acylating)	ec:1.2.1.27	5	isotig08660, isotig08661, isotig08662, isotig08663, isotig08664	path:map00280
Valine, leucine and isoleucine degradation	3-hydroxyacyl-CoA dehydrogenase	ec:1.1.1.35	9	isotig06999, isotig07000, isotig07001, isotig07002, isotig07003, isotig07004, isotig07005, isotig07006, isotig22912	path:map00280
Valine, leucine and isoleucine degradation	aldehyde dehydrogenase (NAD+)	ec:1.2.1.3	2	isotig17658, isotig17659	path:map00280
Valine, leucine and isoleucine degradation	hydroxymethylglutaryl-CoA synthase	ec:2.3.3.10	2	isotig15522, isotig15523	path:map00280
Various types of N-glycan biosynthesis	glycoprotein 6-alpha-L-fucosyltransferase	ec:2.4.1.68	1	isotig13953	path:map00513
Various types of N-glycan biosynthesis	alpha-1,6-mannosyl-glycoprotein 2-beta-N-acetylglucosaminyltransferase	ec:2.4.1.143	2	isotig18572, isotig18573	path:map00513
Various types of N-glycan biosynthesis	mannosyl-oligosaccharide 1,2-alpha-mannosidase	ec:3.2.1.113	8	isotig06173, isotig06174, isotig06175, isotig06177, isotig06178, isotig06179, isotig06180, isotig22384	path:map00513
Various types of N-glycan biosynthesis	dolichyl-diphosphooligosaccharide---protein glycotransferase	ec:2.4.1.119	8	isotig09471, isotig09472, isotig09473, isotig09474, isotig09475, isotig15464, isotig15465, isotig22867	path:map00513
Various types of N-glycan biosynthesis	alpha-1,3-mannosyl-glycoprotein 2-beta-N-acetylglucosaminyltransferase	ec:2.4.1.101	15	isotig06071, isotig06072, isotig06073, isotig06074, isotig06075, isotig06076, isotig06077, isotig06078, isotig06079, isotig06080, isotig06081, isotig06082, isotig06083, isotig06084, isotig06085	path:map00513
Vitamin B6 metabolism	pyridoxal 5'-phosphate synthase	ec:1.4.3.5	4	isotig12407, isotig12408, isotig12409, isotig12410	path:map00750
Xylene degradation	acetaldehyde dehydrogenase (acetylating)	ec:1.2.1.10	2	isotig17658, isotig17659	path:map00622

## Sheet: # seq per pathway
pathway	# seqs
Purine metabolism	233
Oxidative phosphorylation	147
Glycolysis / Gluconeogenesis	123
Amino sugar and nucleotide sugar metabolism	122
Starch and sucrose metabolism	113
Glycerophospholipid metabolism	104
Glycine, serine and threonine metabolism	95
Alanine, aspartate and glutamate metabolism	88	Top 15
Methane metabolism	86
Glyoxylate and dicarboxylate metabolism	85
Pyruvate metabolism	79
Phosphonate and phosphinate metabolism	77
Pentose and glucuronate interconversions	74
Citrate cycle (TCA cycle)	73
Pyrimidine metabolism	65
Propanoate metabolism	62
One carbon pool by folate	57
Carbon fixation pathways in prokaryotes	53
Thiamine metabolism	52
Cyanoamino acid metabolism	49
Galactose metabolism	49
Selenocompound metabolism	49
Fructose and mannose metabolism	48
Biosynthesis of unsaturated fatty acids	47
Drug metabolism - other enzymes	47
Fatty acid elongation	46
Aminobenzoate degradation	43
Porphyrin and chlorophyll metabolism	42
Sphingolipid metabolism	42
Cysteine and methionine metabolism	41
Glycerolipid metabolism	40
Arginine and proline metabolism	39
Glycosaminoglycan degradation	38
Riboflavin metabolism	37
Flavone and flavonol biosynthesis	36
Nitrogen metabolism	36
Streptomycin biosynthesis	35
Caprolactam degradation	34
Valine, leucine and isoleucine degradation	32
Butanoate metabolism	31
Butirosin and neomycin biosynthesis	30
Carbon fixation in photosynthetic organisms	30
T cell receptor signaling pathway	29
N-Glycan biosynthesis	26
Various types of N-glycan biosynthesis	26
Pentose phosphate pathway	25
Fatty acid metabolism	24
Lysine degradation	24
Inositol phosphate metabolism	23
Nicotinate and nicotinamide metabolism	21
Tryptophan metabolism	20
Fatty acid biosynthesis	19
Folate biosynthesis	19
Phosphatidylinositol signaling system	19
Geraniol degradation	17
Phenylalanine metabolism	15
Glutathione metabolism	14
Tyrosine metabolism	14
Sulfur metabolism	13
Synthesis and degradation of ketone bodies	12
mTOR signaling pathway	11
Benzoate degradation	10
C5-Branched dibasic acid metabolism	10
Primary bile acid biosynthesis	10
Toluene degradation	9
alpha-Linolenic acid metabolism	8
Arachidonic acid metabolism	8
beta-Alanine metabolism	8
Phenylpropanoid biosynthesis	8
Limonene and pinene degradation	7
Mucin type O-Glycan biosynthesis	7
Styrene degradation	7
Valine, leucine and isoleucine biosynthesis	7
Aminoacyl-tRNA biosynthesis	6
Tetracycline biosynthesis	6
Terpenoid backbone biosynthesis	5
Ubiquinone and other terpenoid-quinone biosynthesis	5
D-Glutamine and D-glutamate metabolism	4
Vitamin B6 metabolism	4
Ascorbate and aldarate metabolism	3
Drug metabolism - cytochrome P450	3
Ethylbenzene degradation	3
Histidine metabolism	3
Metabolism of xenobiotics by cytochrome P450	3
Pantothenate and CoA biosynthesis	3
Phenylalanine, tyrosine and tryptophan biosynthesis	3
Retinol metabolism	3
Taurine and hypotaurine metabolism	3
Caffeine metabolism	2
Chloroalkane and chloroalkene degradation	2
Dioxin degradation	2
Glucosinolate biosynthesis	2
Glycosphingolipid biosynthesis - ganglio series	2
Naphthalene degradation	2
Other glycan degradation	2
Peptidoglycan biosynthesis	2
Xylene degradation	2
Betalain biosynthesis	1
Biosynthesis of ansamycins	1
Biosynthesis of vancomycin group antibiotics	1
Cutin, suberine and wax biosynthesis	1
Ether lipid metabolism	1
Glycosaminoglycan biosynthesis - keratan sulfate	1
Glycosphingolipid biosynthesis - globo series	1
Glycosylphosphatidylinositol(GPI)-anchor biosynthesis	1
Indole alkaloid biosynthesis	1
Isoquinoline alkaloid biosynthesis	1
Lipoic acid metabolism	1
Lysine biosynthesis	1
Novobiocin biosynthesis	1
Other types of O-glycan biosynthesis	1
Polyketide sugar unit biosynthesis	1
Steroid hormone biosynthesis	1
Tropane, piperidine and pyridine alkaloid biosynthesis	1
